# Supplementary material for: Global Transcriptomic Analysis of Topical Sodium Alginate Protection against Peptic Damage in an In Vitro Model of Treatment-Resistant Gastroesophageal Reflux Disease
Source: Int J Mol Sci. 2024 Oct 5;25(19):10714. doi: 10.3390/ijms251910714 (PMC11605242; doi:10.3390/ijms251910714)
Supplement: Supplementary file 1 [file ijms-25-10714-s001.zip]

Archive with 7 entries (7 files):
- Supporting Figure S1. Heat map.png
- Supporting Figure S2. Tox Analysis.docx
- Supporting Table S1. Top100_genes.PCs.xlsx
- Supporting Table S2. DE genes.xlsx
- Supporting Table S3. IPA Analysis.xlsx
- Supporting Table S4. Top 10 Genes.docx
- Supplemantary file_DEAnalyses.xlsx
