# Supplementary material for: Global Transcriptomic Analysis of Topical Sodium Alginate Protection against Peptic Damage in an In Vitro Model of Treatment-Resistant Gastroesophageal Reflux Disease
Source: Int J Mol Sci. 2024 Oct 5;25(19):10714. doi: 10.3390/ijms251910714 (PMC11605242; doi:10.3390/ijms251910714)
Supplement: Supplementary file 1 [file ijms-25-10714-s001.zip › Supporting Table S1. Top100_genes.PCs.xlsx]

## Sheet: PC1
GeneId	GeneName	loading
ENSG00000175602.4	CCDC85B	0.0565019
ENSG00000243449.6	C4orf48	0.0491691
ENSG00000171222.10	SCAND1	0.0434162
ENSG00000235034.7	C19orf81	0.0421795
ENSG00000251357.4	AP000350.4	0.0419627
ENSG00000188290.10	HES4	0.0416782
ENSG00000184986.11	TMEM121	0.0407736
ENSG00000187608.10	ISG15	0.0406214
ENSG00000102109.9	PCSK1N	0.0402942
ENSG00000240972.2	MIF	0.0399082
ENSG00000099624.8	ATP5F1D	0.0397174
ENSG00000152082.14	MZT2B	0.0388727
ENSG00000105472.13	CLEC11A	0.0383796
ENSG00000103254.10	ANTKMT	0.0383677
ENSG00000142539.9	AC020909.1	0.0381011
ENSG00000177989.13	ODF3B	0.0380338
ENSG00000269711.1	AC008763.3	0.0374836
ENSG00000131188.12	PRR7	0.0372802
ENSG00000273047.1	AL121845.2	0.0369301
ENSG00000161677.11	JOSD2	0.0361323
ENSG00000103024.7	NME3	0.0357785
ENSG00000279073.3	AL807752.6	0.0352899
ENSG00000125652.8	ALKBH7	0.0349125
ENSG00000130203.10	APOE	0.0347927
ENSG00000268797.1	AC008537.1	0.0345278
ENSG00000181649.8	PHLDA2	0.0342096
ENSG00000099795.7	NDUFB7	0.0339362
ENSG00000197766.8	CFD	0.0336149
ENSG00000185347.17	TEDC1	0.0335348
ENSG00000182154.8	MRPL41	0.0332751
ENSG00000040608.14	RTN4R	0.0332324
ENSG00000174276.7	ZNHIT2	0.0332149
ENSG00000100300.18	TSPO	0.0331291
ENSG00000173272.16	MZT2A	0.03281
ENSG00000129932.9	DOHH	0.0327559
ENSG00000284194.2	SCO2	0.0323715
ENSG00000205220.12	PSMB10	0.032311
ENSG00000129968.15	ABHD17A	0.0322771
ENSG00000259784.1	AC093525.1	0.0322157
ENSG00000115286.20	NDUFS7	0.032096
ENSG00000095906.17	NUBP2	0.0320442
ENSG00000130748.7	TMEM160	0.0319669
ENSG00000083857.14	FAT1	-0.0319129
ENSG00000171223.6	JUNB	0.0319024
ENSG00000107872.12	FBXL15	0.0317587
ENSG00000221869.5	CEBPD	0.031746
ENSG00000284976.1	BX255925.3	0.0316055
ENSG00000006015.17	REX1BD	0.0315972
ENSG00000203618.5	GP1BB	0.0313186
ENSG00000124942.14	AHNAK	-0.0312644
ENSG00000107281.10	NPDC1	0.0310982
ENSG00000173621.9	LRFN4	0.0307603
ENSG00000228300.14	FAM174C	0.0304277
ENSG00000142694.6	EVA1B	0.0302149
ENSG00000125534.10	PPDPF	0.0302127
ENSG00000167700.9	MFSD3	0.0300312
ENSG00000188747.8	NOXA1	0.0297836
ENSG00000127586.17	CHTF18	0.0294584
ENSG00000171159.5	C9orf16	0.0293988
ENSG00000160551.11	TAOK1	-0.029384
ENSG00000166165.13	CKB	0.0293197
ENSG00000179085.7	DPM3	0.029291
ENSG00000104899.8	AMH	0.02924
ENSG00000127481.15	UBR4	-0.0291705
ENSG00000103260.9	METRN	0.029133
ENSG00000002330.13	BAD	0.0291016
ENSG00000007080.11	CCDC124	0.0288941
ENSG00000152818.18	UTRN	-0.028742
ENSG00000212864.3	RNF208	0.0287294
ENSG00000066735.14	KIF26A	0.0286505
ENSG00000065268.10	WDR18	0.0285939
ENSG00000185507.21	IRF7	0.0285635
ENSG00000175701.10	MTLN	0.0284993
ENSG00000071655.18	MBD3	0.0283406
ENSG00000184990.13	SIVA1	0.0281722
ENSG00000197530.12	MIB2	0.0281212
ENSG00000129951.18	PLPPR3	0.0281013
ENSG00000125968.9	ID1	0.0280975
ENSG00000175756.13	AURKAIP1	0.0280564
ENSG00000160256.13	FAM207A	0.0280374
ENSG00000069011.16	PITX1	0.0280294
ENSG00000165644.11	COMTD1	0.027993
ENSG00000181029.9	TRAPPC5	0.0279913
ENSG00000025708.14	TYMP	0.0279048
ENSG00000125995.16	ROMO1	0.0278787
ENSG00000110395.6	CBL	-0.0278457
ENSG00000167543.16	TP53I13	0.0277338
ENSG00000188486.3	H2AFX	0.0276983
ENSG00000148362.11	PAXX	0.0276279
ENSG00000133315.11	MACROD1	0.0276267
ENSG00000170684.9	ZNF296	0.0276052
ENSG00000267059.2	AC005943.1	0.0275935
ENSG00000105404.11	RABAC1	0.0275761
ENSG00000146540.15	C7orf50	0.0275693
ENSG00000133250.14	ZNF414	0.0275541
ENSG00000167799.10	NUDT8	0.0274846
ENSG00000170638.9	TRABD	0.0274746
ENSG00000128626.11	MRPS12	0.0274196
ENSG00000173821.19	RNF213	-0.0273255
ENSG00000162910.19	MRPL55	0.0272839

## Sheet: PC2
GeneId	GeneName	loading
ENSG00000186847.6	KRT14	-0.115717
ENSG00000169474.4	SPRR1A	-0.0957806
ENSG00000143556.9	S100A7	-0.0757869
ENSG00000235034.7	C19orf81	-0.0739224
ENSG00000243449.6	C4orf48	-0.0721708
ENSG00000169469.9	SPRR1B	-0.0701029
ENSG00000171401.15	KRT13	-0.070009
ENSG00000175602.4	CCDC85B	-0.0696358
ENSG00000102109.9	PCSK1N	-0.0692298
ENSG00000198695.2	MT-ND6	0.067783
ENSG00000197766.8	CFD	-0.0608471
ENSG00000221869.5	CEBPD	-0.0572556
ENSG00000241794.2	SPRR2A	-0.0568352
ENSG00000186832.9	KRT16	-0.0564392
ENSG00000188290.10	HES4	-0.0551635
ENSG00000184986.11	TMEM121	-0.0549463
ENSG00000040608.14	RTN4R	-0.052341
ENSG00000141933.9	TPGS1	-0.0508773
ENSG00000163209.15	SPRR3	-0.0504044
ENSG00000185479.6	KRT6B	-0.0501826
ENSG00000268797.1	AC008537.1	-0.0486115
ENSG00000136327.7	NKX2-8	-0.0473386
ENSG00000066735.14	KIF26A	-0.0467958
ENSG00000131188.12	PRR7	-0.04641
ENSG00000259784.1	AC093525.1	-0.0461772
ENSG00000184260.5	HIST2H2AC	-0.0461104
ENSG00000105472.13	CLEC11A	-0.0457484
ENSG00000165655.17	ZNF503	-0.0451911
ENSG00000130589.16	HELZ2	-0.0448124
ENSG00000125534.10	PPDPF	-0.0444711
ENSG00000130748.7	TMEM160	-0.0436876
ENSG00000171222.10	SCAND1	-0.0428983
ENSG00000251357.4	AP000350.4	-0.0426845
ENSG00000107872.12	FBXL15	-0.0424038
ENSG00000165644.11	COMTD1	-0.0412858
ENSG00000152082.14	MZT2B	-0.0411384
ENSG00000103254.10	ANTKMT	-0.0410305
ENSG00000203785.9	SPRR2E	-0.0409927
ENSG00000240972.2	MIF	-0.0409889
ENSG00000171223.6	JUNB	-0.0409008
ENSG00000103326.12	CAPN15	-0.0408086
ENSG00000069011.16	PITX1	-0.0403867
ENSG00000188157.15	AGRN	-0.0402734
ENSG00000181588.16	MEX3D	-0.040141
ENSG00000128011.4	LRFN1	-0.0395405
ENSG00000170549.4	IRX1	-0.0391339
ENSG00000170465.10	KRT6C	-0.0387425
ENSG00000129951.18	PLPPR3	-0.0386651
ENSG00000103024.7	NME3	-0.0383241
ENSG00000129968.15	ABHD17A	-0.0379226
ENSG00000178209.15	PLEC	-0.0379004
ENSG00000131094.4	C1QL1	-0.0378948
ENSG00000186081.12	KRT5	-0.0377442
ENSG00000171813.14	PWWP2B	-0.0376016
ENSG00000130479.11	MAP1S	-0.0372071
ENSG00000182687.4	GALR2	-0.0370311
ENSG00000251184.1	AL672142.1	-0.0370216
ENSG00000177989.13	ODF3B	-0.0370164
ENSG00000174276.7	ZNHIT2	-0.0367087
ENSG00000130881.14	LRP3	-0.0366077
ENSG00000244486.8	SCARF2	-0.0365431
ENSG00000269711.1	AC008763.3	-0.036128
ENSG00000163216.7	SPRR2D	-0.0360702
ENSG00000177606.7	JUN	-0.0357466
ENSG00000026559.14	KCNG1	-0.0353754
ENSG00000197483.10	ZNF628	-0.0353218
ENSG00000180535.3	BHLHA15	-0.0352315
ENSG00000196498.13	NCOR2	-0.0347781
ENSG00000274322.1	AL136531.2	-0.0347287
ENSG00000130702.15	LAMA5	-0.0344054
ENSG00000179331.3	RAB39A	-0.0343416
ENSG00000173621.9	LRFN4	-0.0342249
ENSG00000099904.15	ZDHHC8	-0.0336401
ENSG00000136295.15	TTYH3	-0.0333542
ENSG00000161677.11	JOSD2	-0.033239
ENSG00000070423.18	RNF126	-0.033138
ENSG00000159069.14	FBXW5	-0.0331267
ENSG00000285471.1	AC007846.2	-0.0330977
ENSG00000129932.9	DOHH	-0.0327622
ENSG00000189001.11	SBSN	-0.0326832
ENSG00000204335.4	SP5	-0.0324897
ENSG00000235169.8	SMIM1	-0.0324468
ENSG00000008710.19	PKD1	-0.0321819
ENSG00000127528.5	KLF2	-0.0321777
ENSG00000142694.6	EVA1B	-0.032035
ENSG00000133937.4	GSC	-0.0320215
ENSG00000196456.13	ZNF775	-0.0319979
ENSG00000203724.11	C1orf53	-0.0318475
ENSG00000065268.10	WDR18	-0.0317942
ENSG00000064932.16	SBNO2	-0.0317376
ENSG00000243056.2	EIF4EBP3	0.0316429
ENSG00000178342.4	KCNG2	-0.0315648
ENSG00000173272.16	MZT2A	-0.0314666
ENSG00000170955.10	CAVIN3	-0.0314561
ENSG00000165804.16	ZNF219	-0.0311632
ENSG00000184897.6	H1FX	-0.0311043
ENSG00000115286.20	NDUFS7	-0.0310231
ENSG00000180900.19	SCRIB	-0.0308463
ENSG00000103260.9	METRN	-0.0308003
ENSG00000161618.10	ALDH16A1	-0.0307025

## Sheet: PC3
GeneId	GeneName	loading
ENSG00000198695.2	MT-ND6	-0.0583282
ENSG00000269755.1	AC008758.6	0.0494674
ENSG00000270249.2	AC093668.1	-0.0462027
ENSG00000269237.1	AC010615.4	0.0432006
ENSG00000086506.3	HBQ1	0.0426881
ENSG00000105472.13	CLEC11A	0.0423612
ENSG00000105427.10	CNFN	0.0387642
ENSG00000163993.7	S100P	0.0379365
ENSG00000101132.10	PFDN4	0.0356842
ENSG00000171530.14	TBCA	0.0352309
ENSG00000228727.9	SAPCD1	-0.0351257
ENSG00000135045.7	C9orf40	0.0350173
ENSG00000175602.4	CCDC85B	0.0343534
ENSG00000151846.8	PABPC3	-0.0336109
ENSG00000102109.9	PCSK1N	0.0330901
ENSG00000262730.1	AC104581.2	-0.0326132
ENSG00000184260.5	HIST2H2AC	0.0325703
ENSG00000231767.4	AL136454.1	-0.0325446
ENSG00000181588.16	MEX3D	0.0322278
ENSG00000188290.10	HES4	0.031703
ENSG00000168255.20	POLR2J3_ENSG00000168255.20	-0.031253
ENSG00000131188.12	PRR7	0.0309497
ENSG00000175895.4	PLEKHF2	0.030893
ENSG00000228049.7	POLR2J2	-0.0307412
ENSG00000253626.3	EIF5AL1	-0.0304315
ENSG00000134259.3	NGF	-0.0300339
ENSG00000124102.5	PI3	-0.0299914
ENSG00000198692.10	EIF1AY	0.0299281
ENSG00000258864.1	AC008575.1	0.0299184
ENSG00000123358.20	NR4A1	-0.029811
ENSG00000214160.10	ALG3	-0.0297837
ENSG00000138587.6	MNS1	0.0295004
ENSG00000259784.1	AC093525.1	0.0294844
ENSG00000000419.12	DPM1	0.0294037
ENSG00000273171.1	AC002094.3	-0.0292308
ENSG00000285723.1	AL034430.2	0.0291444
ENSG00000251246.1	AL691442.1	-0.0290189
ENSG00000187193.9	MT1X	-0.0281986
ENSG00000250506.7	CDK3	-0.0279489
ENSG00000168061.15	SAC3D1	0.0279377
ENSG00000069399.15	BCL3	-0.0277476
ENSG00000233954.6	UQCRHL	0.0275151
ENSG00000131746.13	TNS4	-0.0274847
ENSG00000165487.14	MICU2	0.0274843
ENSG00000221869.5	CEBPD	0.0274753
ENSG00000278817.1	AC007325.4	-0.0272035
ENSG00000284779.2	AC132217.2	-0.0271325
ENSG00000175785.13	PRIMA1	-0.0270881
ENSG00000198727.2	MT-CYB	-0.0270751
ENSG00000174871.11	CNIH2	-0.027072
ENSG00000132329.11	RAMP1	0.0270325
ENSG00000167600.14	CYP2S1	-0.02701
ENSG00000280148.1	AL049844.3	0.0269399
ENSG00000272104.1	Z84492.1	-0.0268345
ENSG00000108107.14	RPL28	-0.0266691
ENSG00000267855.6	NDUFA7	-0.0265899
ENSG00000250317.8	SMIM20	0.0265859
ENSG00000255150.2	EID3	0.0265599
ENSG00000066735.14	KIF26A	0.0264788
ENSG00000177105.10	RHOG	-0.0264628
ENSG00000167244.21	IGF2	-0.0262117
ENSG00000258728.1	AL162231.3	-0.0260642
ENSG00000164620.9	RELL2	-0.0260366
ENSG00000173237.4	C11orf86	-0.0260321
ENSG00000166886.13	NAB2	-0.0259984
ENSG00000214827.11	MTCP1	0.0259376
ENSG00000130590.14	SAMD10	-0.0259316
ENSG00000101443.18	WFDC2	-0.025735
ENSG00000174276.7	ZNHIT2	0.0257027
ENSG00000125148.7	MT2A	-0.0256323
ENSG00000138326.20	RPS24	0.0255562
ENSG00000131152.4	AC010531.1	0.0255196
ENSG00000169715.15	MT1E	-0.0254776
ENSG00000138385.16	SSB	0.025434
ENSG00000198888.2	MT-ND1	-0.0252939
ENSG00000133937.4	GSC	0.0251924
ENSG00000284981.1	UPK3BL2	-0.025084
ENSG00000250424.4	AC004691.2	-0.0250702
ENSG00000169583.13	CLIC3	-0.0250127
ENSG00000102195.10	GPR50	-0.0250111
ENSG00000284686.1	AC119674.2	-0.0248257
ENSG00000226784.3	PGAM4	0.024822
ENSG00000163584.18	RPL22L1	0.0248062
ENSG00000143387.13	CTSK	-0.0246935
ENSG00000285064.2	SMIM40	-0.0246675
ENSG00000167774.2	AC010323.1	-0.0246065
ENSG00000101104.12	PABPC1L	-0.0246041
ENSG00000239779.7	WBP1	-0.0245527
ENSG00000197766.8	CFD	0.0245362
ENSG00000272414.6	FAM47E-STBD1	0.0245295
ENSG00000104979.9	C19orf53	-0.024512
ENSG00000269035.1	AC010319.2	0.0245028
ENSG00000204632.11	HLA-G	-0.0244783
ENSG00000160781.17	PAQR6	-0.0244694
ENSG00000160471.13	COX6B2	-0.0244299
ENSG00000198417.7	MT1F	-0.0243705
ENSG00000205236.6	AC105052.1	-0.0242847
ENSG00000137309.19	HMGA1	-0.0241818
ENSG00000135698.10	MPHOSPH6	0.0240425
ENSG00000176386.9	CDC26	0.0239158
