# Supplementary material for: Global Transcriptomic Analysis of Topical Sodium Alginate Protection against Peptic Damage in an In Vitro Model of Treatment-Resistant Gastroesophageal Reflux Disease
Source: Int J Mol Sci. 2024 Oct 5;25(19):10714. doi: 10.3390/ijms251910714 (PMC11605242; doi:10.3390/ijms251910714)
Supplement: Supplementary file 1 [file ijms-25-10714-s001.zip › Supporting Table S2. DE genes.xlsx]

## Sheet: Sheet1
DE genes in HET-1A Cells
GeneId	GeneName	logFC_Sham+PA_Sham+Sham	logFC_Placebo+PA_Sham+Sham	logFC_GA+PA_Sham+Sham	logFC_GDA+PA_Sham+Sham	logFC_Placebo+PA_Sham+PA	logFC_GA+PA_Sham+PA	logFC_GDA+PA_Sham+PA	logFC_GA+PA_Placebo+PA	logFC_GDA+PA_Placebo+PA	logFC_GDA+PA_GA+PA	FDR
ENSG00000198695.2	MT-ND6	0.40647	0.596754	1.09001	1.76581	0.190284	0.683544	1.35934	0.49326	1.16906	0.675797	3.22495e-32
ENSG00000107872.12	FBXL15	-0.0411989	0.325322	-0.738783	-1.09291	0.366521	-0.697585	-1.05171	-1.06411	-1.41823	-0.354129	1.1774e-10
ENSG00000177606.7	JUN	-0.188747	-0.000493176	-0.207283	-0.736215	0.188253	-0.018536	-0.547468	-0.206789	-0.735722	-0.528932	1.1774e-10
ENSG00000181588.16	MEX3D	-0.250516	0.181074	-0.704388	-0.784062	0.431591	-0.453871	-0.533545	-0.885462	-0.965136	-0.0796738	3.0632e-10
ENSG00000259784.1	AC093525.1	-0.18311	0.0678416	-0.654607	-0.94168	0.250952	-0.471497	-0.758569	-0.722449	-1.00952	-0.287072	6.8326e-10
ENSG00000170345.10	FOS	-0.182545	0.049749	0.173255	-0.43107	0.232294	0.3558	-0.248525	0.123506	-0.480819	-0.604325	9.72993e-10
ENSG00000142173.15	COL6A2	0.00305899	0.187591	-0.399238	-0.507677	0.184532	-0.402297	-0.510736	-0.586828	-0.695267	-0.108439	7.3339e-09
ENSG00000102109.9	PCSK1N	-0.312876	0.399569	-0.975725	-1.41622	0.712445	-0.662848	-1.10334	-1.37529	-1.81579	-0.440493	8.74771e-09
ENSG00000173272.16	MZT2A	0.112286	0.363998	-0.429286	-0.604512	0.251713	-0.541572	-0.716798	-0.793285	-0.968511	-0.175226	1.98205e-08
ENSG00000127528.5	KLF2	0.0549887	0.0399954	-0.245088	-1.04324	-0.0149932	-0.300077	-1.09823	-0.285084	-1.08323	-0.79815	3.03584e-08
ENSG00000064932.16	SBNO2	-0.0889306	0.166804	-0.230391	-0.680648	0.255735	-0.141461	-0.591718	-0.397195	-0.847452	-0.450257	8.86253e-08
ENSG00000171222.10	SCAND1	0.0608861	0.294538	-0.56724	-1.02953	0.233652	-0.628126	-1.09042	-0.861778	-1.32407	-0.46229	1.11548e-07
ENSG00000171223.6	JUNB	-0.00612983	0.249005	-0.372213	-0.709772	0.255135	-0.366083	-0.703642	-0.621218	-0.958777	-0.337559	1.11548e-07
ENSG00000184897.6	H1FX	0.0300207	0.21006	-0.278049	-0.583425	0.18004	-0.30807	-0.613446	-0.488109	-0.793486	-0.305376	1.11548e-07
ENSG00000141933.9	TPGS1	-0.83154	0.578876	-1.66535	-1.81849	1.41042	-0.833814	-0.986951	-2.24423	-2.39737	-0.153136	1.12617e-07
ENSG00000129932.9	DOHH	0.05272	0.182888	-0.519516	-0.879795	0.130168	-0.572236	-0.932515	-0.702404	-1.06268	-0.360279	1.37993e-07
ENSG00000221869.5	CEBPD	-0.282886	0.150811	-0.716994	-0.897124	0.433698	-0.434107	-0.614237	-0.867805	-1.04794	-0.18013	1.74002e-07
ENSG00000197530.12	MIB2	0.0207418	0.364666	-0.420992	-0.572105	0.343924	-0.441733	-0.592847	-0.785657	-0.936771	-0.151114	2.62744e-07
ENSG00000105472.13	CLEC11A	-0.0708454	0.098859	-1.29815	-1.36343	0.169704	-1.2273	-1.29259	-1.39701	-1.46229	-0.065287	2.97273e-07
ENSG00000177989.13	ODF3B	0.131388	0.428084	-0.538091	-1.00123	0.296696	-0.669479	-1.13262	-0.966175	-1.42932	-0.463144	5.59518e-07
ENSG00000130748.7	TMEM160	-0.035464	0.315665	-0.513616	-0.75239	0.351129	-0.478152	-0.716926	-0.829281	-1.06805	-0.238774	5.94511e-07
ENSG00000167969.13	ECI1	0.297781	0.302403	-0.164362	-0.224801	0.00462218	-0.462142	-0.522582	-0.466764	-0.527204	-0.0604396	5.95203e-07
ENSG00000167674.15	HDGFL2	0.117118	0.194027	-0.25725	-0.340581	0.0769094	-0.374368	-0.457699	-0.451277	-0.534608	-0.0833313	7.18757e-07
ENSG00000188290.10	HES4	-0.144154	0.214954	-0.794646	-1.194	0.359107	-0.650493	-1.04985	-1.0096	-1.40895	-0.399354	9.37513e-07
ENSG00000066735.14	KIF26A	-0.24406	0.155042	-0.642903	-0.910277	0.399103	-0.398843	-0.666217	-0.797945	-1.06532	-0.267374	1.23583e-06
ENSG00000184916.9	JAG2	-0.0242595	0.300815	-0.113443	-0.590163	0.325075	-0.0891832	-0.565903	-0.414258	-0.890978	-0.47672	1.23583e-06
ENSG00000118985.16	ELL2	-0.147624	-0.247577	-0.124224	0.222007	-0.0999527	0.0234001	0.369631	0.123353	0.469583	0.346231	1.69346e-06
ENSG00000228727.9	SAPCD1	0.742179	0.688236	0.849388	0.942501	-0.053943	0.107209	0.200322	0.161152	0.254265	0.0931127	1.88791e-06
ENSG00000161618.10	ALDH16A1	-0.0323693	0.241979	-0.34735	-0.558654	0.274348	-0.31498	-0.526285	-0.589328	-0.800633	-0.211304	2.54742e-06
ENSG00000100726.15	TELO2	0.020326	0.239283	-0.25438	-0.417343	0.218957	-0.274706	-0.437669	-0.493663	-0.656626	-0.162963	4.03132e-06
ENSG00000186847.6	KRT14	-2.22228	1.81906	-1.94805	-1.81953	4.04134	0.274232	0.402748	-3.76711	-3.63859	0.128516	4.03132e-06
ENSG00000130675.15	MNX1	-0.0411762	0.196904	-0.291447	-0.541434	0.238081	-0.25027	-0.500257	-0.488351	-0.738338	-0.249987	4.14757e-06
ENSG00000182871.16	COL18A1	-0.0348687	-0.0231128	-0.298086	-0.656214	0.0117559	-0.263218	-0.621345	-0.274974	-0.633101	-0.358127	4.4248e-06
ENSG00000103326.12	CAPN15	-0.283402	0.159427	-0.447151	-0.79791	0.442829	-0.163749	-0.514508	-0.606578	-0.957338	-0.350759	4.76361e-06
ENSG00000171401.15	KRT13	-2.12651	1.96393	-2.36494	-1.85474	4.09044	-0.238435	0.271765	-4.32887	-3.81867	0.5102	6.38995e-06
ENSG00000198830.11	HMGN2	0.0571453	0.089188	-0.221856	-0.208082	0.0320427	-0.279001	-0.265227	-0.311044	-0.29727	0.0137736	6.38995e-06
ENSG00000104899.8	AMH	0.131141	0.393178	-0.281288	-0.474435	0.262037	-0.412428	-0.605575	-0.674465	-0.867612	-0.193147	6.55073e-06
ENSG00000134531.10	EMP1	-0.17371	-0.104784	0.0710709	0.347768	0.0689262	0.244781	0.521478	0.175855	0.452552	0.276697	6.8081e-06
ENSG00000196456.13	ZNF775	0.0241568	0.319708	-0.457924	-1.02017	0.295552	-0.48208	-1.04433	-0.777632	-1.33988	-0.562246	9.08508e-06
ENSG00000127586.17	CHTF18	0.173155	0.352736	-0.144779	-0.439806	0.179581	-0.317935	-0.612961	-0.497516	-0.792542	-0.295027	9.71419e-06
ENSG00000180900.19	SCRIB	-0.0716885	0.144938	-0.349892	-0.510895	0.216627	-0.278204	-0.439206	-0.494831	-0.655833	-0.161003	1.23998e-05
ENSG00000025708.14	TYMP	0.188679	0.352798	-0.249144	-0.449817	0.164119	-0.437823	-0.638496	-0.601942	-0.802615	-0.200673	1.26184e-05
ENSG00000165655.17	ZNF503	-0.257788	0.0698514	-0.610327	-0.787516	0.32764	-0.352539	-0.529728	-0.680179	-0.857367	-0.177188	1.29189e-05
ENSG00000142156.14	COL6A1	-0.0251395	0.0562837	-0.216838	-0.413944	0.0814231	-0.191699	-0.388805	-0.273122	-0.470228	-0.197106	1.40948e-05
ENSG00000179532.12	DNHD1	0.0763957	-0.091226	0.437217	0.45639	-0.167622	0.360822	0.379994	0.528443	0.547616	0.0191725	1.53059e-05
ENSG00000160888.7	IER2	0.00538225	0.240347	-0.0732742	-0.419987	0.234965	-0.0786565	-0.42537	-0.313621	-0.660334	-0.346713	1.58516e-05
ENSG00000168061.15	SAC3D1	0.0153513	0.126292	-0.406525	-0.527919	0.110941	-0.421877	-0.543271	-0.532818	-0.654212	-0.121394	1.58516e-05
ENSG00000105373.19	NOP53	0.11177	0.183776	-0.268742	-0.357386	0.0720062	-0.380512	-0.469156	-0.452518	-0.541162	-0.0886442	1.7291e-05
ENSG00000130881.14	LRP3	-0.136878	0.167311	-0.421537	-0.668735	0.304189	-0.28466	-0.531857	-0.588849	-0.836046	-0.247197	1.7291e-05
ENSG00000131188.12	PRR7	-0.265418	0.460081	-0.892255	-0.962748	0.725499	-0.626837	-0.697331	-1.35234	-1.42283	-0.0704934	1.7291e-05
ENSG00000128965.13	CHAC1	0.124759	0.342747	0.228266	-0.214442	0.217988	0.103508	-0.339201	-0.11448	-0.557189	-0.442708	1.73182e-05
ENSG00000085644.14	ZNF213	-0.237832	0.132921	-0.0562101	-0.477647	0.370753	0.181622	-0.239815	-0.189131	-0.610567	-0.421436	1.92125e-05
ENSG00000118046.15	STK11	0.070614	0.180364	-0.198017	-0.330535	0.10975	-0.268631	-0.401149	-0.378381	-0.510899	-0.132518	2.0553e-05
ENSG00000130589.16	HELZ2	-0.33942	-0.0227659	-0.267873	-0.765948	0.316654	0.0715471	-0.426529	-0.245107	-0.743182	-0.498076	2.0912e-05
ENSG00000165804.16	ZNF219	-0.0696998	0.245744	-0.41577	-0.672305	0.315444	-0.346071	-0.602606	-0.661515	-0.91805	-0.256535	2.0912e-05
ENSG00000276043.5	UHRF1	-0.259225	-0.0780798	-0.204711	-0.467474	0.181145	0.0545139	-0.208249	-0.126631	-0.389394	-0.262763	2.0912e-05
ENSG00000007080.11	CCDC124	0.0272473	0.176933	-0.432079	-0.442511	0.149685	-0.459326	-0.469758	-0.609011	-0.619444	-0.0104323	2.94919e-05
ENSG00000160360.13	GPSM1	-0.0426371	0.148826	-0.208584	-0.519891	0.191463	-0.165946	-0.477254	-0.35741	-0.668718	-0.311308	3.04567e-05
ENSG00000268861.7	AC008878.3	-0.250696	0.0208787	-0.184771	-0.495215	0.271575	0.0659248	-0.24452	-0.20565	-0.516094	-0.310444	3.1576e-05
ENSG00000040608.14	RTN4R	-0.137505	0.304926	-0.52402	-0.874447	0.442431	-0.386515	-0.736942	-0.828947	-1.17937	-0.350427	3.56893e-05
ENSG00000175602.4	CCDC85B	-0.141686	0.314567	-0.927999	-1.33111	0.456253	-0.786314	-1.18943	-1.24257	-1.64568	-0.403115	3.60807e-05
ENSG00000125534.10	PPDPF	-0.0871276	0.225229	-0.313214	-0.752337	0.312357	-0.226086	-0.66521	-0.538443	-0.977567	-0.439124	3.67803e-05
ENSG00000179085.7	DPM3	0.384643	0.407985	-0.0512334	-0.17975	0.0233419	-0.435876	-0.564393	-0.459218	-0.587735	-0.128516	4.21705e-05
ENSG00000181649.8	PHLDA2	0.254609	0.369443	-0.639222	-0.434443	0.114833	-0.893831	-0.689052	-1.00866	-0.803885	0.204779	5.32357e-05
ENSG00000130758.8	MAP3K10	-0.00165166	0.126416	-0.340764	-0.426401	0.128068	-0.339112	-0.424749	-0.46718	-0.552817	-0.0856373	5.45294e-05
ENSG00000162302.13	RPS6KA4	0.0397598	0.18316	-0.174164	-0.322513	0.1434	-0.213924	-0.362272	-0.357324	-0.505672	-0.148348	5.45294e-05
ENSG00000129968.15	ABHD17A	0.0086884	0.354867	-0.457529	-0.657089	0.346178	-0.466218	-0.665777	-0.812396	-1.01196	-0.19956	5.73742e-05
ENSG00000130312.6	MRPL34	0.0406593	0.204246	-0.335006	-0.288559	0.163586	-0.375665	-0.329218	-0.539251	-0.492805	0.0464466	5.79944e-05
ENSG00000224051.7	CPTP	0.0964017	0.324499	-0.214392	-0.331106	0.228097	-0.310793	-0.427508	-0.53889	-0.655605	-0.116715	6.10249e-05
ENSG00000196159.11	FAT4	-0.703903	-0.561046	-0.12757	0.00470477	0.142857	0.576334	0.708608	0.433476	0.565751	0.132274	6.33819e-05
ENSG00000103260.9	METRN	0.0438209	0.363686	-0.251574	-0.53149	0.319865	-0.295394	-0.575311	-0.61526	-0.895176	-0.279917	6.5406e-05
ENSG00000079313.15	REXO1	0.0685197	0.186848	-0.350864	-0.362295	0.118328	-0.419384	-0.430815	-0.537711	-0.549142	-0.0114311	6.57171e-05
ENSG00000185838.14	GNB1L	0.0347924	0.309597	-0.472918	-0.578803	0.274804	-0.50771	-0.613595	-0.782514	-0.888399	-0.105885	6.57171e-05
ENSG00000126243.8	LRFN3	-0.043825	0.183576	-0.332668	-0.577437	0.227401	-0.288843	-0.533612	-0.516244	-0.761013	-0.244769	7.37759e-05
ENSG00000183770.7	FOXL2	0.0878421	0.425551	-0.347941	-0.413184	0.337709	-0.435783	-0.501026	-0.773493	-0.838735	-0.0652424	7.80295e-05
ENSG00000128309.16	MPST	0.199399	0.207119	-0.347917	-0.327712	0.0077201	-0.547316	-0.527111	-0.555036	-0.534831	0.0202056	7.86271e-05
ENSG00000070047.12	PHRF1	-0.168204	-0.0361086	-0.35499	-0.429667	0.132095	-0.186786	-0.261463	-0.318881	-0.393558	-0.0746766	7.908e-05
ENSG00000173621.9	LRFN4	0.0344472	0.207543	-0.516612	-0.651502	0.173096	-0.55106	-0.685949	-0.724156	-0.859046	-0.13489	8.09758e-05
ENSG00000104863.12	LIN7B	0.316944	0.466686	-0.108784	-0.43798	0.149742	-0.425728	-0.754925	-0.57547	-0.904667	-0.329197	8.34949e-05
ENSG00000167685.15	ZNF444	0.249932	0.381645	-0.0227912	-0.232854	0.131712	-0.272723	-0.482786	-0.404436	-0.614499	-0.210063	8.55532e-05
ENSG00000151012.13	SLC7A11	-0.334505	-0.406721	-0.264069	0.0489896	-0.0722157	0.0704355	0.383494	0.142651	0.45571	0.313059	8.62701e-05
ENSG00000167700.9	MFSD3	0.106233	0.331166	-0.299114	-0.440315	0.224934	-0.405347	-0.546548	-0.630281	-0.771481	-0.141201	8.96127e-05
ENSG00000105404.11	RABAC1	0.0500351	0.238435	-0.321083	-0.481719	0.188399	-0.371118	-0.531754	-0.559518	-0.720154	-0.160636	9.05697e-05
ENSG00000203618.5	GP1BB	0.108306	0.334623	-0.390272	-0.519839	0.226317	-0.498578	-0.628145	-0.724896	-0.854462	-0.129567	9.05697e-05
ENSG00000188157.15	AGRN	-0.193723	0.124597	-0.282774	-0.635871	0.31832	-0.0890509	-0.442148	-0.407371	-0.760468	-0.353097	9.29396e-05
ENSG00000182272.12	B4GALNT4	0.00611806	0.24161	-0.230967	-0.439164	0.235492	-0.237085	-0.445282	-0.472577	-0.680774	-0.208197	0.000107876
ENSG00000049089.15	COL9A2	0.213354	0.322296	-0.281839	-0.27073	0.108942	-0.495193	-0.484084	-0.604135	-0.593026	0.0111091	0.000121314
ENSG00000185347.17	TEDC1	0.0858814	0.276568	-0.428027	-0.557297	0.190687	-0.513908	-0.643179	-0.704595	-0.833866	-0.12927	0.000121314
ENSG00000176928.6	GCNT4	-0.237047	-0.171502	-0.052672	0.265265	0.0655455	0.184375	0.502313	0.11883	0.436767	0.317937	0.000123661
ENSG00000074855.11	ANO8	-0.173028	-0.0198003	-0.0928771	-0.585297	0.153228	0.0801509	-0.412269	-0.0730768	-0.565497	-0.49242	0.000126792
ENSG00000099795.7	NDUFB7	0.361213	0.322561	-0.133257	-0.26802	-0.0386524	-0.49447	-0.629233	-0.455818	-0.59058	-0.134762	0.00013175
ENSG00000103254.10	ANTKMT	0.0464561	0.417334	-0.599303	-0.809554	0.370877	-0.645759	-0.85601	-1.01664	-1.22689	-0.210251	0.000132122
ENSG00000065268.10	WDR18	0.0118186	0.254844	-0.304104	-0.537011	0.243025	-0.315922	-0.54883	-0.558947	-0.791855	-0.232908	0.000145864
ENSG00000107281.10	NPDC1	0.210986	0.400436	-0.131233	-0.411337	0.18945	-0.342219	-0.622323	-0.531669	-0.811773	-0.280104	0.000145864
ENSG00000182095.14	TNRC18	-0.174564	-0.00696371	-0.364737	-0.496168	0.1676	-0.190173	-0.321604	-0.357773	-0.489204	-0.131431	0.000145864
ENSG00000122386.10	ZNF205	0.126103	0.201012	-0.16242	-0.519766	0.0749092	-0.288523	-0.645869	-0.363433	-0.720778	-0.357345	0.000148579
ENSG00000167880.7	EVPL	0.0553373	0.202376	-0.221447	-0.3033	0.147038	-0.276784	-0.358637	-0.423823	-0.505675	-0.0818526	0.000150957
ENSG00000196544.8	BORCS6	0.119303	0.274685	-0.281959	-0.521287	0.155382	-0.401263	-0.640591	-0.556645	-0.795973	-0.239328	0.000154364
ENSG00000197728.11	RPS26	0.317822	0.253357	0.354596	0.434815	-0.0644646	0.0367739	0.116993	0.101239	0.181458	0.080219	0.000154364
ENSG00000092758.18	COL9A3	0.141963	0.318483	-0.436498	-0.599607	0.17652	-0.578461	-0.74157	-0.754982	-0.91809	-0.163108	0.000157085
ENSG00000109756.9	RAPGEF2	-0.666858	-0.469544	-0.158898	-0.168598	0.197315	0.507961	0.498261	0.310646	0.300946	-0.00970011	0.000157085
ENSG00000160256.13	FAM207A	0.165036	0.190329	-0.369138	-0.336857	0.0252927	-0.534174	-0.501893	-0.559466	-0.527185	0.0322809	0.000157085
ENSG00000167995.16	BEST1	0.585853	0.121823	0.050516	0.492493	-0.464031	-0.535337	-0.0933608	-0.0713067	0.37067	0.441977	0.000157085
ENSG00000214827.11	MTCP1	0.206157	0.200865	-0.307847	-0.236432	-0.00529233	-0.514004	-0.44259	-0.508712	-0.437297	0.0714142	0.000157085
ENSG00000235034.7	C19orf81	-0.305683	0.740434	-1.3524	-1.60121	1.04612	-1.04671	-1.29553	-2.09283	-2.34165	-0.248815	0.000157085
ENSG00000218336.9	TENM3	-0.498612	-0.338138	-0.0505095	-0.0599454	0.160473	0.448102	0.438666	0.287629	0.278193	-0.00943593	0.000163653
ENSG00000092969.12	TGFB2	-0.0305924	-0.169431	-0.113024	0.32366	-0.138839	-0.0824317	0.354253	0.0564074	0.493092	0.436684	0.000183031
ENSG00000183092.16	BEGAIN	-0.155535	0.021525	-0.337934	-0.66625	0.17706	-0.1824	-0.510715	-0.359459	-0.687775	-0.328315	0.000183723
ENSG00000178685.14	PARP10	0.176119	0.285247	-0.144261	-0.370314	0.109128	-0.32038	-0.546433	-0.429508	-0.655561	-0.226053	0.00020482
ENSG00000069011.16	PITX1	-0.0966267	0.169177	-0.385271	-0.672709	0.265804	-0.288645	-0.576082	-0.554448	-0.841886	-0.287438	0.00021073
ENSG00000074071.14	MRPS34	0.0672606	0.142763	-0.315251	-0.445446	0.0755023	-0.382511	-0.512707	-0.458014	-0.588209	-0.130195	0.000211704
ENSG00000137218.10	FRS3	0.238795	0.214223	0.182962	-0.429031	-0.0245719	-0.0558337	-0.667827	-0.0312618	-0.643255	-0.611993	0.000219749
ENSG00000103024.7	NME3	0.0655031	0.33736	-0.301072	-0.781695	0.271857	-0.366575	-0.847198	-0.638432	-1.11906	-0.480623	0.000223676
ENSG00000124942.14	AHNAK	-0.433889	-0.445627	-0.0404777	0.127327	-0.0117371	0.393412	0.561217	0.405149	0.572954	0.167805	0.00022482
ENSG00000182154.8	MRPL41	0.168145	0.205764	-0.396224	-0.442335	0.0376189	-0.564369	-0.61048	-0.601988	-0.648099	-0.0461108	0.000225822
ENSG00000285437.1	POLR2J3	-0.858122	-0.123811	0.239538	0.155996	0.734311	1.09766	1.01412	0.363349	0.279806	-0.0835425	0.000254439
ENSG00000187608.10	ISG15	0.387243	0.401985	-0.0913415	-0.359751	0.0147421	-0.478585	-0.746994	-0.493327	-0.761736	-0.268409	0.000258951
ENSG00000256537.5	SMIM10L1	0.00827017	0.0962092	-0.313107	-0.292781	0.087939	-0.321377	-0.301051	-0.409317	-0.38899	0.0203268	0.000258951
ENSG00000076826.9	CAMSAP3	0.134269	0.21694	-0.0998574	-0.489538	0.0826716	-0.234126	-0.623807	-0.316798	-0.706478	-0.389681	0.000263099
ENSG00000285025.1	AL022312.1	-0.630006	-0.439809	-0.203419	-0.80655	0.190197	0.426587	-0.176544	0.23639	-0.366741	-0.603131	0.000267665
ENSG00000147799.11	ARHGAP39	-0.138565	0.0234483	-0.269029	-0.939273	0.162013	-0.130463	-0.800708	-0.292477	-0.962721	-0.670244	0.000271706
ENSG00000205220.12	PSMB10	0.436677	0.344684	-0.148241	-0.225165	-0.0919934	-0.584918	-0.661842	-0.492925	-0.569848	-0.0769233	0.0002743
ENSG00000102189.17	EEA1	-0.634389	-0.420973	-0.415601	-0.356252	0.213416	0.218788	0.278137	0.00537229	0.0647208	0.0593485	0.000279817
ENSG00000169594.13	BNC1	-0.170711	-0.106256	0.0731716	0.256869	0.0644545	0.243882	0.42758	0.179428	0.363126	0.183698	0.000279817
ENSG00000170549.4	IRX1	-0.171414	-0.0679219	-0.493954	-0.930404	0.103492	-0.32254	-0.75899	-0.426032	-0.862483	-0.436451	0.000287452
ENSG00000105137.13	SYDE1	0.0888311	0.186965	0.022593	-0.274863	0.0981334	-0.0662381	-0.363694	-0.164371	-0.461827	-0.297456	0.000288922
ENSG00000126003.7	PLAGL2	-0.360349	-0.241706	0.0183999	0.08879	0.118644	0.378749	0.449139	0.260106	0.330496	0.0703901	0.000292356
ENSG00000155090.15	KLF10	-0.103132	-0.21363	-0.112163	0.338194	-0.110498	-0.00903057	0.441326	0.101468	0.551824	0.450356	0.000300132
ENSG00000116717.13	GADD45A	-0.0297171	0.0558284	-0.23783	-0.371812	0.0855455	-0.208113	-0.342095	-0.293659	-0.42764	-0.133982	0.000301374
ENSG00000184363.10	PKP3	0.0981148	0.248674	-0.234098	-0.340638	0.150559	-0.332213	-0.438752	-0.482773	-0.589312	-0.106539	0.000301374
ENSG00000243696.5	AC006254.1	0.453545	0.304618	0.549083	0.413174	-0.148928	0.0955378	-0.0403711	0.244465	0.108557	-0.135909	0.000301374
ENSG00000130203.10	APOE	0.09326	0.331215	-0.346017	-0.540912	0.237955	-0.439276	-0.634172	-0.677231	-0.872127	-0.194896	0.000315789
ENSG00000078808.17	SDF4	0.0570079	0.0292339	-0.164387	-0.323616	-0.0277741	-0.221395	-0.380624	-0.193621	-0.35285	-0.159229	0.000323788
ENSG00000120709.11	FAM53C	-0.246689	-0.0832411	0.109717	0.000541368	0.163448	0.356406	0.247231	0.192958	0.0837825	-0.109176	0.000333873
ENSG00000197766.8	CFD	-0.240673	0.370095	-0.945402	-1.23946	0.610768	-0.704729	-0.998785	-1.3155	-1.60955	-0.294056	0.000333873
ENSG00000198598.6	MMP17	-0.0454449	0.199237	-0.330514	-0.626075	0.244682	-0.285069	-0.58063	-0.529751	-0.825312	-0.295561	0.000335905
ENSG00000169783.12	LINGO1	-0.115096	0.0855455	-0.141574	-0.483634	0.200641	-0.0264785	-0.368538	-0.22712	-0.56918	-0.34206	0.000336991
ENSG00000104881.16	PPP1R13L	-0.145409	0.10511	-0.207505	-0.470169	0.250519	-0.0620961	-0.32476	-0.312615	-0.575279	-0.262664	0.000338641
ENSG00000112419.14	PHACTR2	-0.469651	-0.401112	-0.0882458	-0.0661113	0.0685387	0.381405	0.40354	0.312866	0.335001	0.0221345	0.000357489
ENSG00000127774.7	EMC6	0.22306	0.22104	-0.223797	-0.193705	-0.00202053	-0.446858	-0.416765	-0.444837	-0.414745	0.0300922	0.000364148
ENSG00000196367.13	TRRAP	-0.421249	-0.452729	0.0148645	-0.0297578	-0.0314804	0.436113	0.391491	0.467594	0.422971	-0.0446223	0.000366395
ENSG00000128383.13	APOBEC3A	0.246167	0.112894	-0.039779	0.594783	-0.133273	-0.285946	0.348616	-0.152672	0.48189	0.634562	0.000366753
ENSG00000151151.6	IPMK	-0.460032	-0.471461	-0.333901	-0.18531	-0.0114297	0.12613	0.274722	0.13756	0.286151	0.148591	0.000366753
ENSG00000170385.10	SLC30A1	-0.194144	-0.319729	-0.355351	-0.138988	-0.125585	-0.161207	0.055156	-0.0356219	0.180741	0.216363	0.000366753
ENSG00000175265.17	GOLGA8A	0.191809	0.288533	0.474311	0.596037	0.0967241	0.282503	0.404228	0.185779	0.307504	0.121726	0.000366753
ENSG00000204681.11	GABBR1	0.087748	0.156542	0.39504	0.449758	0.0687938	0.307292	0.36201	0.238498	0.293217	0.0547185	0.000366753
ENSG00000266074.8	BAHCC1	-0.379656	-0.140874	-0.225035	-0.634835	0.238782	0.154621	-0.255179	-0.0841608	-0.493961	-0.4098	0.000366753
ENSG00000135045.7	C9orf40	-0.0445309	0.0432718	-0.493401	-0.486844	0.0878027	-0.44887	-0.442313	-0.536672	-0.530115	0.00655717	0.000367925
ENSG00000142684.9	ZNF593	0.269189	0.338909	-0.168205	-0.152183	0.0697201	-0.437394	-0.421372	-0.507114	-0.491092	0.0160216	0.000367925
ENSG00000177383.5	MAGEF1	0.0690356	0.0877335	-0.228339	-0.252595	0.0186979	-0.297374	-0.32163	-0.316072	-0.340328	-0.0242558	0.000367925
ENSG00000062822.14	POLD1	0.0407794	0.214909	-0.173164	-0.371314	0.17413	-0.213943	-0.412093	-0.388073	-0.586223	-0.19815	0.00036988
ENSG00000241973.11	PI4KA	-0.250394	-0.178172	0.118114	-0.0602984	0.0722219	0.368508	0.190096	0.296286	0.117874	-0.178412	0.00036988
ENSG00000261884.2	AC040162.1	0.461384	0.360756	-0.134229	-0.22445	-0.100627	-0.595613	-0.685833	-0.494985	-0.585206	-0.0902205	0.00036988
ENSG00000130332.15	LSM7	0.192606	0.17667	-0.212337	-0.362197	-0.0159362	-0.404943	-0.554803	-0.389007	-0.538867	-0.14986	0.000389354
ENSG00000163814.8	CDCP1	-0.230763	-0.171523	0.103419	0.0801227	0.0592396	0.334182	0.310885	0.274942	0.251646	-0.0232967	0.000389354
ENSG00000170638.9	TRABD	0.0276245	0.287797	-0.321566	-0.423403	0.260173	-0.349191	-0.451027	-0.609363	-0.7112	-0.101837	0.000391353
ENSG00000105426.16	PTPRS	-0.320713	-0.0248252	-0.139105	-0.490244	0.295888	0.181608	-0.169531	-0.11428	-0.465419	-0.351139	0.000405331
ENSG00000115286.20	NDUFS7	0.049525	0.367666	-0.399824	-0.499437	0.318141	-0.449349	-0.548962	-0.76749	-0.867103	-0.0996134	0.000405331
ENSG00000169683.8	LRRC45	0.0693023	0.278485	-0.18615	-0.413613	0.209183	-0.255453	-0.482915	-0.464636	-0.692098	-0.227463	0.000405331
ENSG00000183386.10	FHL3	0.356161	0.312068	0.468501	0.264349	-0.0440928	0.11234	-0.0918118	0.156433	-0.047719	-0.204152	0.000405331
ENSG00000107404.20	DVL1	-0.0871819	0.123633	-0.245228	-0.493158	0.210814	-0.158046	-0.405976	-0.36886	-0.616791	-0.247931	0.00040827
ENSG00000149927.18	DOC2A	0.277872	0.397618	0.41997	0.103626	0.119746	0.142098	-0.174245	0.0223515	-0.293992	-0.316343	0.000418681
ENSG00000128011.4	LRFN1	-0.22367	0.181122	-0.36693	-0.782853	0.404792	-0.14326	-0.559183	-0.548052	-0.963975	-0.415923	0.000420996
ENSG00000186638.16	KIF24	-0.399354	-0.18588	0.0474654	-0.0213046	0.213474	0.446819	0.378049	0.233345	0.164575	-0.06877	0.000426239
ENSG00000103657.14	HERC1	-0.540676	-0.434588	-0.0299569	-0.0220783	0.106088	0.510719	0.518598	0.404631	0.41251	0.00787861	0.000456177
ENSG00000130254.12	SAFB2	0.103251	0.141592	-0.262067	-0.197571	0.0383416	-0.365318	-0.300822	-0.403659	-0.339164	0.0644957	0.00046386
ENSG00000136327.7	NKX2-8	-0.326471	0.284593	-0.890769	-1.33685	0.611064	-0.564298	-1.01038	-1.17536	-1.62144	-0.44608	0.00046386
ENSG00000150347.16	ARID5B	-0.163777	-0.153156	0.0219671	0.166566	0.0106218	0.185744	0.330344	0.175123	0.319722	0.144599	0.00046386
ENSG00000215845.11	TSTD1	0.462322	0.399047	0.256695	0.114766	-0.0632746	-0.205627	-0.347555	-0.142353	-0.284281	-0.141928	0.00048159
ENSG00000132005.9	RFX1	-0.133212	0.116357	-0.298151	-0.546412	0.249569	-0.164939	-0.4132	-0.414508	-0.662769	-0.248262	0.000499823
ENSG00000219438.8	TAFA5	-0.00799348	0.134802	-0.29957	-0.625035	0.142795	-0.291576	-0.617041	-0.434371	-0.759836	-0.325465	0.000515403
ENSG00000167671.12	UBXN6	0.0665309	0.164535	-0.216069	-0.358065	0.098004	-0.2826	-0.424596	-0.380604	-0.5226	-0.141995	0.000522172
ENSG00000186994.11	KANK3	-0.0546932	0.241533	-0.743516	-0.983282	0.296226	-0.688823	-0.928589	-0.985049	-1.22481	-0.239766	0.000542404
ENSG00000109475.16	RPL34	0.325226	0.284527	0.112502	0.279718	-0.040699	-0.212724	-0.045508	-0.172025	-0.00480899	0.167216	0.000562735
ENSG00000129951.18	PLPPR3	-0.113971	0.212198	-0.417286	-0.970866	0.326169	-0.303315	-0.856895	-0.629484	-1.18306	-0.55358	0.000563137
ENSG00000142700.12	DMRTA2	-0.162062	0.00695564	-0.603053	-0.640607	0.169018	-0.440991	-0.478545	-0.610009	-0.647563	-0.0375542	0.000563749
ENSG00000176619.13	LMNB2	-0.105317	0.0507764	-0.17942	-0.329472	0.156094	-0.0741023	-0.224155	-0.230196	-0.380249	-0.150052	0.000563749
ENSG00000108256.9	NUFIP2	-0.37296	-0.293673	-0.146242	0.00437784	0.0792871	0.226718	0.377338	0.147431	0.298051	0.150619	0.000588969
ENSG00000130005.13	GAMT	0.291643	0.299497	-0.00329245	-0.271309	0.00785468	-0.294935	-0.562952	-0.30279	-0.570806	-0.268017	0.000588969
ENSG00000160999.10	SH2B2	0.0459344	0.204778	-0.103679	-0.559371	0.158844	-0.149613	-0.605305	-0.308457	-0.764149	-0.455692	0.000615133
ENSG00000065054.14	SLC9A3R2	0.199153	0.184597	-0.13611	-0.550495	-0.0145564	-0.335264	-0.749649	-0.320707	-0.735092	-0.414385	0.000664758
ENSG00000185950.9	IRS2	-0.220644	-0.0958121	-0.407861	-0.35134	0.124832	-0.187217	-0.130695	-0.312049	-0.255528	0.0565211	0.000677426
ENSG00000204922.5	UQCC3	0.276033	0.308209	-0.138078	-0.254518	0.0321753	-0.414111	-0.530551	-0.446286	-0.562726	-0.11644	0.000677426
ENSG00000145012.13	LPP	-0.537016	-0.519302	-0.000233985	-0.080188	0.0177136	0.536782	0.456828	0.519068	0.439114	-0.079954	0.000679711
ENSG00000177600.9	RPLP2	0.274377	0.275528	-0.126006	-0.147812	0.00115109	-0.400383	-0.42219	-0.401534	-0.423341	-0.0218066	0.000681553
ENSG00000168255.20	POLR2J3	-0.34155	0.103034	0.457512	0.456616	0.444584	0.799062	0.798166	0.354478	0.353582	-0.00089606	0.000701419
ENSG00000183072.10	NKX2-5	0.147672	0.418138	-0.36105	-0.55224	0.270466	-0.508722	-0.699912	-0.779189	-0.970378	-0.191189	0.000709731
ENSG00000198722.14	UNC13B	-0.283369	-0.13766	0.0947977	0.019954	0.145709	0.378167	0.303323	0.232458	0.157614	-0.0748437	0.000710202
ENSG00000244486.8	SCARF2	-0.113997	0.172309	-0.3267	-0.795099	0.286305	-0.212704	-0.681102	-0.499009	-0.967408	-0.468398	0.000710636
ENSG00000002330.13	BAD	0.207133	0.280221	-0.147123	-0.368899	0.0730873	-0.354257	-0.576032	-0.427344	-0.649119	-0.221775	0.000714351
ENSG00000101104.12	PABPC1L	0.348568	0.42835	0.468089	0.473173	0.0797821	0.119521	0.124605	0.0397389	0.0448232	0.00508427	0.000727757
ENSG00000211455.8	STK38L	-0.0680162	-0.210079	-0.206835	0.138629	-0.142063	-0.138819	0.206646	0.00324379	0.348708	0.345465	0.00074832
ENSG00000100241.21	SBF1	-0.0891636	0.0390599	-0.0717366	-0.403876	0.128224	0.017427	-0.314712	-0.110796	-0.442936	-0.332139	0.000756033
ENSG00000119669.5	IRF2BPL	-0.12882	0.0610287	-0.360471	-0.394345	0.189848	-0.231651	-0.265525	-0.4215	-0.455373	-0.0338738	0.000756033
ENSG00000139618.15	BRCA2	-0.404348	-0.458941	-0.110729	0.0410287	-0.0545934	0.293619	0.445377	0.348212	0.49997	0.151758	0.000756033
ENSG00000144802.11	NFKBIZ	-0.332872	0.0779062	0.0992804	-0.666081	0.410778	0.432152	-0.333209	0.0213742	-0.743987	-0.765361	0.000756033
ENSG00000251357.4	AP000350.4	0.0243429	0.411078	-0.398491	-0.553788	0.386735	-0.422834	-0.578131	-0.809569	-0.964866	-0.155297	0.000756033
ENSG00000270249.2	AC093668.1	-0.924829	-0.189928	0.380373	0.0864891	0.734901	1.3052	1.01132	0.5703	0.276417	-0.293884	0.000756033
ENSG00000211450.10	SELENOH	0.269509	0.299884	-0.122718	-0.010609	0.0303743	-0.392227	-0.280118	-0.422602	-0.310493	0.112109	0.000767978
ENSG00000038382.20	TRIO	-0.49414	-0.361757	-0.0291109	-0.129405	0.132383	0.465029	0.364735	0.332646	0.232352	-0.100294	0.00078986
ENSG00000110723.12	EXPH5	-0.260432	-0.462482	-0.0530735	0.19042	-0.20205	0.207359	0.450853	0.409409	0.652903	0.243494	0.000793962
ENSG00000130255.13	RPL36	0.245801	0.179114	-0.10077	-0.196228	-0.066687	-0.346571	-0.442029	-0.279884	-0.375342	-0.0954579	0.000793962
ENSG00000167202.11	TBC1D2B	-0.290228	-0.197779	0.0281037	-0.149143	0.0924487	0.318331	0.141085	0.225883	0.0486366	-0.177246	0.000793962
ENSG00000240972.2	MIF	0.0413142	0.386347	-0.368491	-0.53388	0.345033	-0.409805	-0.575194	-0.754838	-0.920227	-0.165389	0.000826779
ENSG00000137288.10	UQCC2	0.37812	0.229312	0.22261	0.191853	-0.148808	-0.15551	-0.186267	-0.00670217	-0.0374587	-0.0307565	0.000840796
ENSG00000168028.14	RPSA	0.280061	0.190594	0.267062	0.368332	-0.0894678	-0.012999	0.0882704	0.0764688	0.177738	0.101269	0.000844832
ENSG00000257341.5	AL928654.3	0.230507	0.254543	-0.0928218	-0.199371	0.0240363	-0.323329	-0.429879	-0.347365	-0.453915	-0.10655	0.000857481
ENSG00000061938.19	TNK2	0.0922613	0.211795	-0.17704	-0.231778	0.119533	-0.269301	-0.32404	-0.388834	-0.443573	-0.0547384	0.000861333
ENSG00000126461.15	SCAF1	0.0712336	0.200747	-0.148583	-0.355364	0.129513	-0.219817	-0.426597	-0.34933	-0.55611	-0.20678	0.000867349
ENSG00000267059.2	AC005943.1	0.127548	0.253039	-0.25798	-0.283329	0.125491	-0.385528	-0.410877	-0.511019	-0.536368	-0.0253489	0.00089072
ENSG00000189227.6	C15orf61	0.155714	0.370148	-0.153718	-0.152284	0.214434	-0.309432	-0.307997	-0.523866	-0.522431	0.00143443	0.000901791
ENSG00000099904.15	ZDHHC8	-0.187953	0.0355189	-0.18108	-0.588444	0.223472	0.00687328	-0.400491	-0.216599	-0.623963	-0.407364	0.000936872
ENSG00000132819.17	RBM38	0.069837	0.251791	-0.100686	-0.298442	0.181954	-0.170523	-0.368279	-0.352477	-0.550232	-0.197755	0.000948085
ENSG00000159069.14	FBXW5	-0.160277	0.103322	-0.335647	-0.497812	0.263599	-0.17537	-0.337535	-0.43897	-0.601135	-0.162165	0.000948085
ENSG00000177352.10	CCDC71	0.304572	0.252255	0.396287	0.0570379	-0.0523172	0.0917152	-0.247534	0.144032	-0.195217	-0.339249	0.000948085
ENSG00000243449.6	C4orf48	-0.327732	0.683891	-0.560207	-1.21795	1.01162	-0.232474	-0.890217	-1.2441	-1.90184	-0.657743	0.000948085
ENSG00000179886.6	TIGD5	-0.13103	0.218403	-0.0821788	-0.644946	0.349433	0.0488511	-0.513916	-0.300582	-0.863349	-0.562767	0.000987888
ENSG00000071626.16	DAZAP1	0.086205	0.114883	-0.109887	-0.257789	0.0286781	-0.196092	-0.343994	-0.22477	-0.372672	-0.147902	0.00100086
ENSG00000115884.11	SDC1	-0.0552064	0.0192982	-0.123688	-0.38366	0.0745046	-0.0684816	-0.328454	-0.142986	-0.402958	-0.259972	0.00100086
ENSG00000197535.14	MYO5A	-0.498237	-0.328258	-0.165512	-0.155241	0.169979	0.332724	0.342996	0.162745	0.173017	0.0102716	0.00100086
ENSG00000034713.8	GABARAPL2	0.147174	0.185887	-0.160335	-0.124008	0.0387134	-0.307509	-0.271182	-0.346222	-0.309895	0.0363272	0.00106022
ENSG00000126934.13	MAP2K2	0.0938785	0.181681	-0.0720908	-0.240394	0.0878027	-0.165969	-0.334272	-0.253772	-0.422075	-0.168303	0.00106022
ENSG00000127481.15	UBR4	-0.331573	-0.359752	0.0982276	0.22981	-0.0281793	0.429801	0.561383	0.45798	0.589562	0.131582	0.00106138
ENSG00000167522.16	ANKRD11	-0.314249	-0.176866	-0.247865	-0.357585	0.137383	0.066384	-0.0433355	-0.070999	-0.180719	-0.10972	0.00106359
ENSG00000103245.14	CIAO3	0.308548	0.315605	0.0812717	-0.0828647	0.00705764	-0.227276	-0.391412	-0.234334	-0.39847	-0.164136	0.00106883
ENSG00000151967.18	SCHIP1	0.1026	0.0392532	-0.0459488	0.47904	-0.0633471	-0.148549	0.37644	-0.085202	0.439787	0.524989	0.00108938
ENSG00000133315.11	MACROD1	0.17348	0.316995	-0.215632	-0.231488	0.143516	-0.389111	-0.404967	-0.532627	-0.548483	-0.0158563	0.00109337
ENSG00000168209.5	DDIT4	0.0317997	0.144492	-0.116299	-0.201131	0.112692	-0.148099	-0.232931	-0.260791	-0.345623	-0.0848316	0.00109337
ENSG00000011201.12	ANOS1	-0.436539	-0.348954	-0.0617566	-0.149469	0.087585	0.374783	0.28707	0.287198	0.199485	-0.0877124	0.00110116
ENSG00000125740.14	FOSB	-0.0682817	-0.143471	0.209161	-0.0208336	-0.0751895	0.277443	0.047448	0.352633	0.122638	-0.229995	0.00114774
ENSG00000184986.11	TMEM121	-0.114026	0.382093	-0.715327	-1.08612	0.496118	-0.601302	-0.972098	-1.09742	-1.46822	-0.370796	0.00115337
ENSG00000051596.9	THOC3	-0.0678571	0.152405	-0.366647	-0.24877	0.220262	-0.298789	-0.180913	-0.519051	-0.401175	0.117876	0.00116049
ENSG00000184634.16	MED12	-0.206656	-0.0970706	0.267163	0.139075	0.109585	0.473819	0.345731	0.364234	0.236146	-0.128088	0.00116258
ENSG00000147813.16	NAPRT	0.216709	0.342593	-0.13062	-0.291121	0.125884	-0.347329	-0.507829	-0.473212	-0.633713	-0.160501	0.00120734
ENSG00000157637.13	SLC38A10	0.0379792	0.140209	-0.159674	-0.365622	0.102229	-0.197653	-0.403601	-0.299882	-0.505831	-0.205948	0.00120778
ENSG00000164171.11	ITGA2	-0.39911	-0.49273	-0.0795618	-0.115525	-0.0936204	0.319548	0.283585	0.413168	0.377205	-0.0359629	0.00120778
ENSG00000197102.12	DYNC1H1	-0.274055	-0.291183	0.0336501	0.171972	-0.0171284	0.307705	0.446027	0.324833	0.463155	0.138322	0.00120921
ENSG00000011132.12	APBA3	-0.0192262	0.185872	-0.0827239	-0.536359	0.205098	-0.0634977	-0.517132	-0.268596	-0.722231	-0.453635	0.00121674
ENSG00000176108.9	CHMP6	0.234981	0.351716	-0.115266	-0.174132	0.116735	-0.350246	-0.409113	-0.466982	-0.525848	-0.0588665	0.00121871
ENSG00000008513.16	ST3GAL1	-0.139942	-0.101319	0.102013	0.152845	0.0386234	0.241956	0.292787	0.203332	0.254164	0.0508314	0.0012471
ENSG00000152082.14	MZT2B	0.0190987	0.38413	-0.382625	-0.531988	0.365031	-0.401724	-0.551087	-0.766755	-0.916118	-0.149363	0.00125753
ENSG00000160226.16	CFAP410	0.151554	0.417702	-0.197627	-0.281257	0.266148	-0.349182	-0.432811	-0.61533	-0.698959	-0.0836293	0.00129943
ENSG00000136167.14	LCP1	-0.183048	-0.0176447	-0.297746	0.386942	0.165403	-0.114698	0.56999	-0.280101	0.404587	0.684688	0.00130462
ENSG00000164713.10	BRI3	0.373352	0.284413	0.302918	0.22878	-0.0889391	-0.0704341	-0.144572	0.018505	-0.0556331	-0.0741381	0.00132241
ENSG00000125652.8	ALKBH7	0.141264	0.326902	-0.299727	-0.525825	0.185638	-0.440991	-0.667089	-0.62663	-0.852728	-0.226098	0.00133312
ENSG00000177565.16	TBL1XR1	-0.223448	-0.205834	-0.0713425	0.0693689	0.0176136	0.152105	0.292816	0.134491	0.275203	0.140711	0.00133312
ENSG00000185236.12	RAB11B	0.0989818	0.147043	-0.233645	-0.337643	0.0480617	-0.332627	-0.436625	-0.380688	-0.484687	-0.103998	0.00134362
ENSG00000157654.18	PALM2-AKAP2	-0.166108	-0.209193	-0.104905	0.12121	-0.0430851	0.061203	0.287318	0.104288	0.330403	0.226115	0.00135646
ENSG00000188211.9	NCR3LG1	-0.687032	-0.392223	-0.129848	-0.152795	0.294809	0.557184	0.534236	0.262375	0.239428	-0.0229471	0.00135646
ENSG00000197562.10	RAB40C	0.093275	0.236549	0.0222315	-0.305262	0.143274	-0.0710435	-0.398537	-0.214317	-0.541811	-0.327493	0.00137365
ENSG00000130811.12	EIF3G	0.233792	0.174812	-0.0725692	-0.120793	-0.0589797	-0.306361	-0.354585	-0.247382	-0.295606	-0.048224	0.0013988
ENSG00000204335.4	SP5	-0.160037	-0.0226074	-0.291138	-1.21872	0.13743	-0.131101	-1.05868	-0.268531	-1.19611	-0.927581	0.00141213
ENSG00000142539.9	AC020909.1	0.263712	0.39676	-0.267934	-0.290996	0.133047	-0.531646	-0.554708	-0.664694	-0.687756	-0.0230618	0.00141808
ENSG00000160972.9	PPP1R16A	0.0464921	0.350459	-0.144659	-0.406734	0.303967	-0.191152	-0.453226	-0.495119	-0.757193	-0.262075	0.00141853
ENSG00000178342.4	KCNG2	0.117701	0.659799	-0.382377	-1.58434	0.542098	-0.500078	-1.70204	-1.04218	-2.24414	-1.20197	0.00141853
ENSG00000088826.18	SMOX	0.517824	0.380469	-0.00922378	0.22932	-0.137354	-0.527047	-0.288503	-0.389693	-0.151149	0.238544	0.00142892
ENSG00000154727.10	GABPA	-0.376971	-0.308302	-0.130463	-0.248601	0.068669	0.246508	0.128371	0.177839	0.0597016	-0.118138	0.00142892
ENSG00000142634.13	EFHD2	0.145541	0.163829	-0.106687	-0.25725	0.0182881	-0.252227	-0.40279	-0.270516	-0.421079	-0.150563	0.00144871
ENSG00000171680.22	PLEKHG5	-0.187591	0.171602	0.180743	-0.292438	0.359193	0.368334	-0.104847	0.00914077	-0.46404	-0.473181	0.00144871
ENSG00000128731.17	HERC2	-0.335103	-0.257917	0.0802237	0.122786	0.0771865	0.415327	0.457889	0.338141	0.380702	0.0425619	0.00145018
ENSG00000163428.4	LRRC58	-0.360899	-0.349475	-0.15637	-0.168123	0.0114242	0.204529	0.192776	0.193104	0.181351	-0.0117531	0.00148632
ENSG00000256100.1	AP000721.1	0.0220891	0.153263	-0.229709	-0.413857	0.131174	-0.251798	-0.435946	-0.382972	-0.56712	-0.184148	0.00150577
ENSG00000142546.14	NOSIP	0.257646	0.270337	-0.0935885	-0.0726213	0.012691	-0.351234	-0.330267	-0.363925	-0.342958	0.0209673	0.00151437
ENSG00000187514.16	PTMA	0.00406511	-0.0477643	-0.261934	-0.210897	-0.0518294	-0.265999	-0.214962	-0.214169	-0.163133	0.051037	0.00151437
ENSG00000099783.12	HNRNPM	-0.0568383	0.0450314	-0.254952	-0.170371	0.10187	-0.198114	-0.113533	-0.299984	-0.215402	0.0845814	0.00151832
ENSG00000075618.18	FSCN1	-0.0792486	0.143371	-0.205925	-0.47337	0.22262	-0.126677	-0.394121	-0.349297	-0.616741	-0.267445	0.00157085
ENSG00000165886.5	UBTD1	0.151792	0.282535	-0.138553	-0.158269	0.130743	-0.290345	-0.310061	-0.421088	-0.440804	-0.019716	0.00160038
ENSG00000005206.17	SPPL2B	0.0160067	0.234552	-0.0626705	-0.377948	0.218545	-0.0786772	-0.393955	-0.297222	-0.6125	-0.315277	0.00160386
ENSG00000105698.16	USF2	-0.0462494	0.0519601	-0.238626	-0.253386	0.0982095	-0.192377	-0.207136	-0.290586	-0.305346	-0.0147594	0.00162039
ENSG00000175606.11	TMEM70	0.280126	0.254497	-0.0926136	0.0846625	-0.0256286	-0.372739	-0.195463	-0.347111	-0.169835	0.177276	0.00162304
ENSG00000285505.1	AC010616.1	0.00770525	0.210025	-0.254532	-0.433056	0.20232	-0.262238	-0.440761	-0.464557	-0.643081	-0.178524	0.00162304
ENSG00000204516.10	MICB	-0.124802	-0.0493729	0.198799	0.0108046	0.0754295	0.323601	0.135607	0.248172	0.0601775	-0.187994	0.00164934
ENSG00000167962.14	ZNF598	-0.0173619	0.123025	-0.229571	-0.443463	0.140387	-0.212209	-0.426101	-0.352596	-0.566487	-0.213892	0.00165045
ENSG00000137801.11	THBS1	-0.319176	-0.163273	0.0710803	-0.00135672	0.155903	0.390256	0.31782	0.234353	0.161916	-0.072437	0.00165101
ENSG00000141577.14	CEP131	0.133763	0.197086	-0.236093	-0.329745	0.0633227	-0.369857	-0.463508	-0.433179	-0.526831	-0.0936515	0.00165233
ENSG00000105327.17	BBC3	0.249053	0.308046	-0.0622343	-0.434393	0.0589931	-0.311287	-0.683446	-0.37028	-0.742439	-0.372159	0.00165973
ENSG00000121410.12	A1BG	0.36369	0.517513	-0.142742	-0.430179	0.153823	-0.506432	-0.793869	-0.660255	-0.947692	-0.287437	0.00166168
ENSG00000130520.10	LSM4	0.242556	0.192682	0.00249955	-0.11822	-0.0498745	-0.240057	-0.360776	-0.190182	-0.310902	-0.120719	0.00168342
ENSG00000133275.16	CSNK1G2	0.0259659	0.16875	-0.18847	-0.323783	0.142784	-0.214436	-0.349749	-0.35722	-0.492534	-0.135314	0.00171932
ENSG00000143653.10	SCCPDH	0.199736	0.137177	-0.15732	-0.0944072	-0.0625589	-0.357056	-0.294143	-0.294497	-0.231584	0.0629132	0.00171932
ENSG00000196422.11	PPP1R26	-0.145197	-0.0390955	-0.166135	-0.440046	0.106102	-0.020938	-0.294849	-0.12704	-0.400951	-0.273911	0.00171932
ENSG00000241794.2	SPRR2A	-1.99718	2.14211	-4.5542	-0.913935	4.13929	-2.55702	1.08324	-6.69632	-3.05605	3.64027	0.00171932
ENSG00000123384.14	LRP1	-0.393735	-0.32762	0.0288613	-0.0993061	0.066115	0.422597	0.294429	0.356482	0.228314	-0.128167	0.00172917
ENSG00000153317.15	ASAP1	-0.391367	-0.325035	0.0175702	-0.0695804	0.0663314	0.408937	0.321786	0.342605	0.255455	-0.0871506	0.00172917
ENSG00000204305.14	AGER	0.801323	0.42766	0.0631894	0.339438	-0.373664	-0.738134	-0.461886	-0.36447	-0.0882221	0.276248	0.00178022
ENSG00000013588.8	GPRC5A	-0.0255281	0.00409427	0.261197	0.303451	0.0296224	0.286725	0.328979	0.257103	0.299356	0.0422534	0.00178655
ENSG00000108773.11	KAT2A	0.0878665	0.165572	0.338233	0.235479	0.0777054	0.250367	0.147612	0.172661	0.0699068	-0.102754	0.00178655
ENSG00000120738.8	EGR1	-0.0516992	0.0427358	0.0474883	-0.27212	0.094435	0.0991875	-0.220421	0.00475255	-0.314856	-0.319609	0.00178655
ENSG00000130479.11	MAP1S	-0.0986087	0.152645	-0.320305	-0.624768	0.251253	-0.221696	-0.52616	-0.47295	-0.777413	-0.304463	0.00178655
ENSG00000090006.17	LTBP4	-0.0148406	0.0805527	-0.143585	-0.539504	0.0953933	-0.128744	-0.524663	-0.224137	-0.620056	-0.395919	0.00179794
ENSG00000115207.13	GTF3C2	-0.0615901	-0.0143865	0.21391	0.191067	0.0472035	0.2755	0.252657	0.228296	0.205454	-0.0228427	0.00180409
ENSG00000164611.13	PTTG1	0.308867	0.231173	0.185507	0.393411	-0.0776935	-0.123359	0.0845441	-0.0456658	0.162238	0.207903	0.00180409
ENSG00000243708.10	PLA2G4B	0.319098	0.360216	0.726567	0.177531	0.0411186	0.407469	-0.141567	0.36635	-0.182686	-0.549036	0.00180409
ENSG00000172428.11	COPS9	0.397272	0.237613	-0.0675636	-0.0162727	-0.159658	-0.464835	-0.413544	-0.305177	-0.253886	0.0512909	0.00180696
ENSG00000145391.13	SETD7	-0.357682	-0.337337	-0.0824367	-0.190609	0.0203449	0.275245	0.167073	0.254901	0.146728	-0.108172	0.00181459
ENSG00000206538.9	VGLL3	-0.4699	-0.413755	-0.211464	-0.206544	0.0561456	0.258437	0.263357	0.202291	0.207211	0.00491979	0.00182581
ENSG00000124151.19	NCOA3	-0.373829	-0.281273	-0.0913842	-0.0400172	0.0925555	0.282445	0.333812	0.189889	0.241256	0.051367	0.00184261
ENSG00000160113.5	NR2F6	-0.0794937	0.112024	-0.256526	-0.369175	0.191517	-0.177032	-0.289681	-0.36855	-0.481198	-0.112649	0.00184261
ENSG00000114626.18	ABTB1	0.273879	0.382795	0.12845	-0.147639	0.108916	-0.14543	-0.421518	-0.254345	-0.530434	-0.276089	0.00186156
ENSG00000151892.14	GFRA1	-0.183794	-0.185389	0.0083137	0.102671	-0.00159518	0.192108	0.286466	0.193703	0.288061	0.0943577	0.00186156
ENSG00000083857.14	FAT1	-0.548727	-0.513995	-0.0100527	-0.0293118	0.0347322	0.538675	0.519415	0.503942	0.484683	-0.0192591	0.0019032
ENSG00000261150.2	EPPK1	-0.678817	-0.436655	-0.436585	-0.419846	0.242163	0.242232	0.258971	6.9609e-05	0.0168084	0.0167388	0.00190638
ENSG00000063660.9	GPC1	-0.0440944	0.150643	-0.18186	-0.41996	0.194737	-0.137766	-0.375866	-0.332503	-0.570603	-0.238101	0.00190696
ENSG00000170921.15	TANC2	-0.439871	-0.3953	0.0110464	0.0318241	0.0445712	0.450917	0.471695	0.406346	0.427124	0.0207776	0.00191011
ENSG00000148677.6	ANKRD1	0.0875171	-0.0551526	-0.0342213	0.299948	-0.14267	-0.121738	0.212431	0.0209314	0.3551	0.334169	0.00192893
ENSG00000154229.12	PRKCA	-0.328411	-0.265062	-0.0137039	0.0937752	0.0633496	0.314707	0.422187	0.251358	0.358837	0.107479	0.00192893
ENSG00000146540.15	C7orf50	0.244418	0.270621	-0.156884	-0.195086	0.026203	-0.401302	-0.439504	-0.427505	-0.465707	-0.0382018	0.00197475
ENSG00000086758.16	HUWE1	-0.272995	-0.314078	0.0423381	0.137173	-0.0410834	0.315333	0.410168	0.356416	0.451251	0.0948353	0.00198465
ENSG00000108175.17	ZMIZ1	-0.335733	-0.187641	0.156419	0.00259953	0.148092	0.492152	0.338333	0.34406	0.190241	-0.153819	0.00200333
ENSG00000174276.7	ZNHIT2	-0.193035	0.15124	-0.740164	-1.32605	0.344275	-0.54713	-1.13302	-0.891404	-1.47729	-0.585889	0.0020223
ENSG00000184281.15	TSSC4	0.224606	0.20904	-0.314291	-0.130916	-0.0155658	-0.538897	-0.355522	-0.523331	-0.339956	0.183374	0.00206716
ENSG00000104447.12	TRPS1	-0.537712	-0.211192	-0.0452821	-0.0942526	0.32652	0.49243	0.44346	0.16591	0.116939	-0.0489706	0.00207986
ENSG00000112787.13	FBRSL1	-0.0385706	0.0906347	-0.213019	-0.533791	0.129205	-0.174448	-0.495221	-0.303653	-0.624426	-0.320773	0.00209208
ENSG00000167526.13	RPL13	0.237941	0.299541	-0.124838	-0.150358	0.0615995	-0.36278	-0.388299	-0.424379	-0.449899	-0.0255198	0.00209208
ENSG00000169750.9	RAC3	0.177136	0.278621	0.0499201	-0.202168	0.101484	-0.127216	-0.379304	-0.228701	-0.480789	-0.252088	0.00214139
ENSG00000110697.13	PITPNM1	-0.0664779	0.0295299	-0.194284	-0.445609	0.0960078	-0.127807	-0.379131	-0.223814	-0.475139	-0.251324	0.00216868
ENSG00000104889.6	RNASEH2A	0.342669	0.284108	0.154144	0.126912	-0.0585608	-0.188525	-0.215757	-0.129964	-0.157196	-0.027232	0.00219013
ENSG00000171132.14	PRKCE	-0.397637	-0.279073	-0.0930872	-0.105434	0.118564	0.30455	0.292203	0.185986	0.17364	-0.0123466	0.00219013
ENSG00000188747.8	NOXA1	0.434326	0.635158	0.00630077	-0.234558	0.200832	-0.428026	-0.668885	-0.628857	-0.869716	-0.240859	0.00219734
ENSG00000160957.13	RECQL4	0.130287	0.301182	-0.0850095	-0.24117	0.170895	-0.215297	-0.371457	-0.386192	-0.542352	-0.156161	0.00221023
ENSG00000133937.4	GSC	0.0828462	0.363477	-0.573696	-0.685813	0.280631	-0.656542	-0.76866	-0.937173	-1.04929	-0.112117	0.00221724
ENSG00000143578.16	CREB3L4	0.333385	0.29748	0.256611	0.16075	-0.0359053	-0.0767736	-0.172635	-0.0408683	-0.13673	-0.0958613	0.00221724
ENSG00000212864.3	RNF208	0.110922	0.309481	-0.271619	-0.471206	0.198559	-0.382541	-0.582129	-0.5811	-0.780687	-0.199587	0.00224076
ENSG00000182687.4	GALR2	-0.139755	0.337131	-0.369885	-1.25422	0.476886	-0.23013	-1.11447	-0.707016	-1.59136	-0.88434	0.00226451
ENSG00000213064.10	SFT2D2	-0.0986997	-0.128716	-0.0724857	0.220418	-0.0300165	0.026214	0.319117	0.0562305	0.349134	0.292903	0.00226814
ENSG00000169474.4	SPRR1A	-4.72799	1.27079	-4.72799	-4.72799	5.99878	0	0	-5.99878	-5.99878	0	0.00229466
ENSG00000176532.4	PRR15	0.105851	0.177348	-0.283412	-0.379294	0.0714975	-0.389263	-0.485144	-0.460761	-0.556642	-0.0958813	0.00229466
ENSG00000196642.19	RABL6	0.162139	0.15812	-0.103721	-0.157672	-0.00401888	-0.26586	-0.319811	-0.261841	-0.315792	-0.0539515	0.00229466
ENSG00000182712.16	CMC4	0.275648	0.209258	-0.193906	0.0459288	-0.0663898	-0.469553	-0.229719	-0.403163	-0.163329	0.239834	0.00231576
ENSG00000063245.14	EPN1	0.0762379	0.237292	-0.245574	-0.330317	0.161054	-0.321812	-0.406555	-0.482866	-0.567609	-0.0847428	0.00232573
ENSG00000124145.6	SDC4	0.13294	0.00070213	0.0553877	0.291404	-0.132238	-0.077552	0.158464	0.0546856	0.290702	0.236016	0.00234754
ENSG00000166165.13	CKB	0.130736	0.286649	-0.23035	-0.256714	0.155913	-0.361086	-0.38745	-0.516999	-0.543363	-0.0263633	0.00234754
ENSG00000073756.12	PTGS2	-0.34496	-0.475487	0.0342905	-0.488198	-0.130528	0.37925	-0.143238	0.509778	-0.0127103	-0.522488	0.00235724
ENSG00000026559.14	KCNG1	-0.178374	0.079022	-0.110842	-0.667264	0.257396	0.067532	-0.48889	-0.189864	-0.746286	-0.556422	0.00235947
ENSG00000284491.2	THSD8	0.342906	0.285887	0.157204	0.126469	-0.057019	-0.185702	-0.216437	-0.128683	-0.159418	-0.0307349	0.00235947
ENSG00000099864.18	PALM	0.176388	0.170635	-0.197334	-0.283965	-0.00575363	-0.373722	-0.460353	-0.367969	-0.454599	-0.0866305	0.002389
ENSG00000105855.10	ITGB8	-0.388734	-0.310674	-0.067765	0.0398337	0.0780598	0.320969	0.428567	0.242909	0.350508	0.107599	0.00240498
ENSG00000125877.13	ITPA	0.468796	0.434639	0.21788	0.203144	-0.034157	-0.250916	-0.265652	-0.216759	-0.231495	-0.0147359	0.00242182
ENSG00000168569.8	TMEM223	0.00503707	0.0952839	-0.29256	-0.381806	0.0902469	-0.297597	-0.386843	-0.387844	-0.47709	-0.0892458	0.00242182
ENSG00000171103.11	TRMT61B	0.0861317	-0.0185934	-0.294485	-0.171242	-0.104725	-0.380617	-0.257374	-0.275892	-0.152648	0.123244	0.00242182
ENSG00000175701.10	MTLN	0.195342	0.289087	-0.174996	-0.473052	0.0937456	-0.370338	-0.668394	-0.464083	-0.76214	-0.298056	0.00242182
ENSG00000146648.18	EGFR	-0.362068	-0.241434	0.0116841	-0.00701272	0.120634	0.373752	0.355055	0.253118	0.234421	-0.0186968	0.00243758
ENSG00000115020.17	PIKFYVE	-0.459669	-0.316842	-0.119591	-0.195056	0.142826	0.340077	0.264612	0.197251	0.121786	-0.0754649	0.00250706
ENSG00000163216.7	SPRR2D	-3.41434	2.71802	-1.19716	-3.41434	6.13237	2.21719	0	-3.91518	-6.13237	-2.21719	0.00250706
ENSG00000106399.11	RPA3	0.256124	0.11768	-0.128015	0.130434	-0.138444	-0.384139	-0.125689	-0.245695	0.0127542	0.258449	0.00253685
ENSG00000182809.10	CRIP2	-0.00835889	0.139153	-0.353951	-0.698738	0.147512	-0.345592	-0.690379	-0.493104	-0.837891	-0.344787	0.00255096
ENSG00000104880.18	ARHGEF18	-0.126051	0.0392176	-0.0460337	-0.351927	0.165268	0.080017	-0.225876	-0.0852513	-0.391144	-0.305893	0.00255547
ENSG00000162430.17	SELENON	-0.116195	-0.0307044	0.222821	-0.0460915	0.0854907	0.339016	0.0701037	0.253526	-0.0153871	-0.268913	0.00255547
ENSG00000183513.9	COA5	0.106637	0.0296732	-0.217587	-0.279217	-0.0769638	-0.324224	-0.385854	-0.24726	-0.308891	-0.0616304	0.0025581
ENSG00000214193.11	SH3D21	0.00375818	0.176813	0.345539	0.0991829	0.173055	0.341781	0.0954247	0.168725	-0.0776305	-0.246356	0.00257475
ENSG00000186907.8	RTN4RL2	-0.0434009	0.158197	-0.351171	-0.643006	0.201598	-0.30777	-0.599605	-0.509368	-0.801203	-0.291835	0.00265794
ENSG00000115414.19	FN1	-0.328348	-0.23793	0.0850563	0.0590055	0.0904183	0.413404	0.387353	0.322986	0.296935	-0.0260508	0.00266859
ENSG00000172216.6	CEBPB	0.0710311	0.115192	-0.305265	-0.335945	0.0441611	-0.376296	-0.406976	-0.420457	-0.451137	-0.03068	0.00266859
ENSG00000156535.15	CD109	-0.467749	-0.256843	-0.0915618	-0.136764	0.210906	0.376187	0.330984	0.165281	0.120079	-0.0452027	0.00268785
ENSG00000136603.14	SKIL	-0.379181	-0.383193	-0.324693	0.0252779	-0.00401221	0.0544881	0.404459	0.0585003	0.408471	0.349971	0.00270498
ENSG00000136295.15	TTYH3	-0.212085	0.0186386	-0.188937	-0.489825	0.230723	0.0231475	-0.277741	-0.207576	-0.508464	-0.300888	0.00278957
ENSG00000185630.18	PBX1	-0.371167	-0.21647	-0.110707	-0.0950278	0.154697	0.26046	0.27614	0.105763	0.121443	0.0156794	0.00278957
ENSG00000159958.6	TNFRSF13C	0.403304	0.429764	0.647026	0.373136	0.0264598	0.243722	-0.0301682	0.217262	-0.056628	-0.27389	0.0027973
ENSG00000116809.11	ZBTB17	0.0785324	0.203674	-0.0914912	-0.308248	0.125141	-0.170024	-0.38678	-0.295165	-0.511921	-0.216756	0.00279818
ENSG00000099624.8	ATP5F1D	0.330167	0.447399	-0.128626	-0.279823	0.117232	-0.458792	-0.609989	-0.576025	-0.727222	-0.151197	0.00280891
ENSG00000126464.14	PRR12	-0.041353	-0.0583802	-0.173981	-0.559708	-0.0170272	-0.132628	-0.518355	-0.115601	-0.501328	-0.385727	0.00280891
ENSG00000184785.6	SMIM10	0.0594305	-0.037542	-0.200312	-0.504272	-0.0969725	-0.259743	-0.563702	-0.16277	-0.46673	-0.30396	0.00282198
ENSG00000115255.11	REEP6	0.0570947	0.303459	0.012269	-0.427803	0.246365	-0.0448257	-0.484898	-0.29119	-0.731262	-0.440072	0.00282606
ENSG00000167543.16	TP53I13	0.183826	0.266666	-0.210966	-0.378655	0.0828408	-0.394792	-0.56248	-0.477633	-0.645321	-0.167688	0.00290879
ENSG00000174705.13	SH3PXD2B	-0.313074	-0.145032	0.061616	0.0223426	0.168042	0.37469	0.335416	0.206648	0.167375	-0.0392734	0.00290879
ENSG00000168175.15	MAPK1IP1L	-0.0113787	-0.100609	0.145917	0.169722	-0.0892306	0.157295	0.181101	0.246526	0.270331	0.0238053	0.00291225
ENSG00000107099.15	DOCK8	-0.334397	-0.269503	-0.09042	-0.15555	0.0648935	0.243977	0.178846	0.179083	0.113953	-0.0651303	0.00293975
ENSG00000131187.9	F12	-0.000655333	0.306763	-0.546746	-0.773769	0.307418	-0.546091	-0.773114	-0.853509	-1.08053	-0.227023	0.00293975
ENSG00000134250.20	NOTCH2	-0.46771	-0.344768	-0.0316689	0.00184542	0.122942	0.436041	0.469555	0.313099	0.346614	0.0335143	0.0029557
ENSG00000167733.13	HSD11B1L	-0.134809	0.346176	-0.214905	-0.339464	0.480985	-0.0800954	-0.204654	-0.56108	-0.68564	-0.124559	0.00301433
ENSG00000268975.2	MIA-RAB4B	0.303547	0.307367	0.0879353	-0.142572	0.00382039	-0.215612	-0.446119	-0.219432	-0.449939	-0.230507	0.00305046
ENSG00000100888.13	CHD8	-0.334342	-0.165173	0.036594	-0.0465875	0.169169	0.370936	0.287754	0.201767	0.118585	-0.0831815	0.00310736
ENSG00000129173.13	E2F8	-0.404394	-0.197105	0.0192126	0.066958	0.207288	0.423607	0.471352	0.216318	0.264063	0.0477453	0.00315892
ENSG00000059122.16	FLYWCH1	0.0492444	0.314354	-0.00550254	-0.253558	0.265109	-0.0547469	-0.302803	-0.319856	-0.567912	-0.248056	0.00318761
ENSG00000071655.18	MBD3	0.100838	0.229028	-0.252467	-0.403515	0.128191	-0.353304	-0.504353	-0.481495	-0.632544	-0.151048	0.00318761
ENSG00000100300.18	TSPO	0.220791	0.329541	-0.175402	-0.306041	0.108751	-0.396193	-0.526832	-0.504944	-0.635583	-0.130639	0.00318761
ENSG00000105866.15	SP4	-0.448123	-0.322412	-0.239651	-0.121825	0.125711	0.208472	0.326298	0.0827611	0.200587	0.117826	0.00318761
ENSG00000131668.14	BARX1	0.10401	0.147335	-0.19813	-0.428743	0.0433252	-0.30214	-0.532753	-0.345465	-0.576078	-0.230613	0.00318761
ENSG00000197483.10	ZNF628	-0.0923311	0.165657	-0.480887	-0.883964	0.257988	-0.388556	-0.791633	-0.646544	-1.04962	-0.403077	0.00318761
ENSG00000104147.9	OIP5	0.205551	0.290771	-0.173414	-0.0513986	0.0852193	-0.378965	-0.25695	-0.464184	-0.342169	0.122015	0.00318877
ENSG00000008710.19	PKD1	-0.211827	0.0317964	-0.205229	-0.554316	0.243623	0.00659795	-0.342489	-0.237025	-0.586112	-0.349087	0.00324247
ENSG00000119912.17	IDE	-0.213544	-0.256068	-0.0178516	0.0340261	-0.0425244	0.195692	0.24757	0.238217	0.290094	0.0518777	0.00324247
ENSG00000166833.21	NAV2	-0.236678	-0.214369	0.0410365	0.14809	0.0223092	0.277715	0.384768	0.255406	0.362459	0.107053	0.00324437
ENSG00000124198.9	ARFGEF2	-0.402703	-0.271022	-0.0810033	-0.132818	0.131681	0.3217	0.269885	0.190019	0.138204	-0.0518147	0.0032477
ENSG00000059758.8	CDK17	-0.33372	-0.230388	-0.0860025	-0.0640221	0.103332	0.247718	0.269698	0.144386	0.166366	0.0219804	0.00326707
ENSG00000070423.18	RNF126	-0.190876	0.118138	-0.433944	-0.552189	0.309015	-0.243068	-0.361313	-0.552082	-0.670327	-0.118245	0.00334988
ENSG00000138061.12	CYP1B1	-0.224821	-0.202705	-0.189917	-0.0389649	0.0221152	0.0349036	0.185856	0.0127884	0.163741	0.150952	0.00334988
ENSG00000145734.19	BDP1	-0.477696	-0.414433	-0.246744	-0.205033	0.0632628	0.230952	0.272663	0.167689	0.2094	0.0417104	0.00334988
ENSG00000135837.16	CEP350	-0.43331	-0.342891	-0.173844	-0.135731	0.0904196	0.259467	0.29758	0.169047	0.20716	0.0381131	0.00337032
ENSG00000104852.15	SNRNP70	0.0618783	0.208916	-0.185023	-0.137755	0.147038	-0.246901	-0.199633	-0.393939	-0.346671	0.0472682	0.00337432
ENSG00000105364.14	MRPL4	0.213173	0.239753	-0.0629207	-0.198231	0.0265801	-0.276093	-0.411404	-0.302674	-0.437984	-0.13531	0.00338044
ENSG00000183087.15	GAS6	0.0617638	0.167433	-0.101524	-0.187386	0.105669	-0.163288	-0.24915	-0.268957	-0.354819	-0.0858622	0.00339604
ENSG00000102908.22	NFAT5	-0.443559	-0.422911	-0.062896	0.0113652	0.0206476	0.380663	0.454924	0.360016	0.434277	0.0742612	0.00340801
ENSG00000141959.17	PFKL	-0.0233022	0.105902	-0.0756185	-0.303373	0.129204	-0.0523163	-0.280071	-0.18152	-0.409275	-0.227755	0.00340801
ENSG00000186832.9	KRT16	-0.27246	1.01822	-0.332975	-0.588702	1.29068	-0.0605158	-0.316243	-1.35119	-1.60692	-0.255727	0.00340801
ENSG00000197879.17	MYO1C	-0.247865	-0.1121	0.122949	-0.132916	0.135765	0.370814	0.11495	0.235049	-0.0208153	-0.255865	0.00340801
ENSG00000261582.1	AL121753.1	0.193282	0.207926	0.370853	0.360068	0.014644	0.177571	0.166786	0.162927	0.152142	-0.0107851	0.00340801
ENSG00000128394.17	APOBEC3F	0.199267	0.198042	0.41699	0.284087	-0.00122485	0.217723	0.0848201	0.218948	0.086045	-0.132903	0.00341394
ENSG00000133243.10	BTBD2	-0.0359445	0.0860485	-0.0858443	-0.410861	0.121993	-0.0498998	-0.374917	-0.171893	-0.49691	-0.325017	0.00341394
ENSG00000145494.11	NDUFS6	0.165424	0.262717	-0.197584	-0.10746	0.097293	-0.363009	-0.272884	-0.460302	-0.370177	0.0901245	0.00341394
ENSG00000160949.17	TONSL	-0.0524621	0.138198	-0.180735	-0.404105	0.19066	-0.128273	-0.351643	-0.318934	-0.542303	-0.223369	0.00341394
ENSG00000122877.16	EGR2	-0.135503	0.00121133	0.144731	-0.101047	0.136714	0.280234	0.034456	0.14352	-0.102258	-0.245778	0.00342984
ENSG00000169692.13	AGPAT2	0.200872	0.263334	-0.11209	-0.255131	0.0624628	-0.312961	-0.456002	-0.375424	-0.518465	-0.143041	0.00347139
ENSG00000120129.6	DUSP1	-0.134733	0.0336348	0.140088	-0.152187	0.168368	0.274821	-0.0174543	0.106453	-0.185822	-0.292275	0.00350394
ENSG00000105321.14	CCDC9	0.292416	0.258742	-0.0421167	-0.0657574	-0.0336741	-0.334533	-0.358173	-0.300858	-0.324499	-0.0236407	0.0035127
ENSG00000023516.9	AKAP11	-0.485613	-0.368505	-0.136598	-0.107987	0.117108	0.349015	0.377626	0.231907	0.260518	0.0286115	0.0036089
ENSG00000188559.15	RALGAPA2	-0.369919	-0.31002	0.101836	-0.0678772	0.0598995	0.471755	0.302042	0.411856	0.242143	-0.169713	0.0036089
ENSG00000131094.4	C1QL1	-0.060951	0.198234	-0.187798	-0.516879	0.259185	-0.126847	-0.455928	-0.386032	-0.715113	-0.329081	0.0036276
ENSG00000110719.10	TCIRG1	0.0725027	0.295424	-0.0834206	-0.353864	0.222921	-0.155923	-0.426367	-0.378844	-0.649288	-0.270443	0.00364272
ENSG00000118412.12	CASP8AP2	-0.377328	-0.393487	-0.22189	-0.32737	-0.0161585	0.155438	0.0499579	0.171596	0.0661164	-0.10548	0.00364272
ENSG00000130699.18	TAF4	-0.293698	-0.143013	-0.0882428	-0.301163	0.150685	0.205456	-0.00746416	0.0547705	-0.158149	-0.21292	0.00364272
ENSG00000170604.5	IRF2BP1	0.0121487	0.176487	-0.267308	-0.494398	0.164338	-0.279457	-0.506547	-0.443795	-0.670885	-0.22709	0.00364272
ENSG00000261221.3	ZNF865	-0.081518	0.109518	-0.440554	-0.437846	0.191036	-0.359036	-0.356328	-0.550072	-0.547363	0.00270826	0.00364272
ENSG00000011405.13	PIK3C2A	-0.431438	-0.311353	-0.0920383	-0.0888688	0.120084	0.339399	0.342569	0.219315	0.222485	0.00316954	0.00372604
ENSG00000103222.19	ABCC1	-0.269632	-0.141392	0.0578161	-0.0806297	0.12824	0.327448	0.189002	0.199208	0.0607626	-0.138446	0.00372604
ENSG00000130940.15	CASZ1	-0.377406	-0.264825	-0.58356	-0.622086	0.112581	-0.206154	-0.24468	-0.318735	-0.357261	-0.0385258	0.00372604
ENSG00000144655.15	CSRNP1	0.0130516	-0.0219005	0.236737	0.217269	-0.0349521	0.223686	0.204217	0.258638	0.239169	-0.0194684	0.00372604
ENSG00000147804.9	SLC39A4	0.193425	0.384798	-0.256499	-0.243476	0.191374	-0.449924	-0.4369	-0.641298	-0.628274	0.0130237	0.00372604
ENSG00000171443.7	ZNF524	0.351446	0.34321	-0.116113	-0.317688	-0.00823625	-0.46756	-0.669134	-0.459323	-0.660898	-0.201575	0.00372604
ENSG00000197121.15	PGAP1	-0.599063	-0.516664	-0.185786	-0.153214	0.0823992	0.413278	0.445849	0.330879	0.36345	0.0325714	0.00372604
ENSG00000198832.10	SELENOM	0.174202	0.140669	-0.248444	-0.34811	-0.0335332	-0.422646	-0.522312	-0.389113	-0.488779	-0.0996661	0.00372604
ENSG00000204525.16	HLA-C	0.137467	0.180728	-0.0641514	-0.170071	0.0432608	-0.201618	-0.307537	-0.244879	-0.350798	-0.105919	0.00372604
ENSG00000258881.6	AC007040.2	-0.511102	-0.25863	-0.0831252	-0.145882	0.252472	0.427977	0.36522	0.175505	0.112748	-0.0627566	0.00372604
ENSG00000178028.14	DMAP1	0.333034	0.324857	0.22409	0.114868	-0.00817626	-0.108943	-0.218166	-0.100767	-0.209989	-0.109222	0.00376868
ENSG00000279073.3	AL807752.6	0.147257	0.342162	-0.218761	-0.609052	0.194905	-0.366018	-0.75631	-0.560922	-0.951214	-0.390292	0.00376868
ENSG00000103121.8	CMC2	0.327186	0.204962	-0.00338686	0.302693	-0.122224	-0.330573	-0.0244929	-0.208349	0.0977306	0.30608	0.00377835
ENSG00000185567.7	AHNAK2	-0.377423	-0.415357	0.0365949	-0.0862482	-0.0379337	0.414018	0.291175	0.451951	0.329108	-0.122843	0.00378417
ENSG00000198793.13	MTOR	-0.316965	-0.206966	0.035671	-0.0430013	0.109999	0.352636	0.273964	0.242637	0.163965	-0.0786722	0.00378417
ENSG00000171530.14	TBCA	0.191245	0.0551807	-0.340031	-0.145059	-0.136064	-0.531276	-0.336304	-0.395212	-0.200239	0.194973	0.00382661
ENSG00000183798.5	EMILIN3	0.111292	0.256386	0.290324	-0.156982	0.145093	0.179032	-0.268274	0.0339385	-0.413367	-0.447306	0.00383185
ENSG00000179965.12	ZNF771	-0.420967	0.0390432	-0.401861	-0.781493	0.46001	0.019106	-0.360526	-0.440904	-0.820536	-0.379632	0.00383193
ENSG00000099204.20	ABLIM1	-0.256058	-0.138817	0.0499016	0.126703	0.117241	0.30596	0.382761	0.188718	0.265519	0.0768011	0.00386263
ENSG00000185252.19	ZNF74	-0.0692272	0.0850796	-0.18481	-0.401353	0.154307	-0.115583	-0.332126	-0.26989	-0.486432	-0.216543	0.00386263
ENSG00000095319.14	NUP188	-0.286306	-0.115497	0.114657	-0.0334733	0.170808	0.400963	0.252832	0.230154	0.082024	-0.14813	0.00386655
ENSG00000176087.15	SLC35A4	-0.071699	0.0705497	0.240594	0.148715	0.142249	0.312293	0.220414	0.170044	0.0781649	-0.0918795	0.00387569
ENSG00000089127.13	OAS1	0.169194	0.11234	0.235955	-0.188335	-0.0568542	0.066761	-0.357529	0.123615	-0.300675	-0.42429	0.00393015
ENSG00000187118.14	CMC1	0.14541	0.218733	-0.254578	-0.275013	0.0733232	-0.399988	-0.420423	-0.473311	-0.493746	-0.0204354	0.00399282
ENSG00000177854.8	TMEM187	0.206019	0.325215	0.0687591	-0.277529	0.119196	-0.13726	-0.483548	-0.256456	-0.602744	-0.346288	0.00401478
ENSG00000113448.19	PDE4D	-0.247591	-0.28587	-0.172883	-0.0691534	-0.0382789	0.0747079	0.178437	0.112987	0.216716	0.10373	0.00401584
ENSG00000134186.12	PRPF38B	0.00970143	-0.0731853	-0.265404	0.0235011	-0.0828867	-0.275106	0.0137997	-0.192219	0.0966864	0.288906	0.00402557
ENSG00000149091.15	DGKZ	0.0582024	0.140079	-0.112584	-0.230324	0.0818761	-0.170786	-0.288526	-0.252662	-0.370402	-0.11774	0.00402557
ENSG00000178209.15	PLEC	-0.264339	-0.0413211	-0.403273	-0.561568	0.223018	-0.138934	-0.297229	-0.361952	-0.520247	-0.158295	0.00402557
ENSG00000109654.15	TRIM2	-0.618977	-0.576827	-0.405127	-0.330285	0.0421503	0.21385	0.288692	0.171699	0.246542	0.0748422	0.0040784
ENSG00000100354.21	TNRC6B	-0.255804	-0.287562	0.0807418	0.199429	-0.0317577	0.336546	0.455233	0.368304	0.486991	0.118687	0.0040785
ENSG00000178467.18	P4HTM	0.1854	0.178987	-0.00515707	-0.137592	-0.00641263	-0.190557	-0.322992	-0.184144	-0.316579	-0.132435	0.0040785
ENSG00000189079.17	ARID2	-0.463164	-0.399997	-0.169906	-0.0858699	0.0631673	0.293258	0.377294	0.230091	0.314127	0.084036	0.0040785
ENSG00000143434.15	SEMA6C	0.324274	0.46672	0.480723	0.381007	0.142447	0.156449	0.0567334	0.0140024	-0.0857133	-0.0997158	0.00420138
ENSG00000184990.13	SIVA1	0.104535	0.202944	-0.236319	-0.364275	0.0984093	-0.340854	-0.46881	-0.439263	-0.567219	-0.127956	0.00429122
ENSG00000106366.8	SERPINE1	0.0469631	-0.0911146	0.163386	0.305896	-0.138078	0.116423	0.258933	0.2545	0.397011	0.14251	0.00430074
ENSG00000135763.10	URB2	-0.275061	-0.111783	0.0483498	0.143963	0.163278	0.323411	0.419023	0.160133	0.255746	0.0956127	0.00430851
ENSG00000176853.16	FAM91A1	-0.36266	-0.286214	-0.151899	-0.109768	0.0764461	0.21076	0.252892	0.134314	0.176446	0.0421316	0.0043472
ENSG00000075407.18	ZNF37A	-0.362746	-0.329419	-0.113652	-0.175529	0.0333271	0.249094	0.187217	0.215767	0.15389	-0.061877	0.00439425
ENSG00000172985.11	SH3RF3	-0.245323	-0.112449	0.0345734	-0.2146	0.132875	0.279897	0.0307228	0.147022	-0.102152	-0.249174	0.00439425
ENSG00000182087.14	TMEM259	-0.0174475	0.212178	-0.0935217	-0.312804	0.229625	-0.0760743	-0.295356	-0.3057	-0.524981	-0.219282	0.00439425
ENSG00000188994.13	ZNF292	-0.464663	-0.350133	-0.16289	-0.157343	0.11453	0.301772	0.307319	0.187242	0.192789	0.00554701	0.00439425
ENSG00000060491.16	OGFR	0.0839681	0.187006	-0.119701	-0.270937	0.103038	-0.20367	-0.354905	-0.306707	-0.457943	-0.151236	0.00440964
ENSG00000250317.8	SMIM20	0.201026	-0.00713638	-0.403504	-0.288563	-0.208162	-0.604531	-0.489589	-0.396368	-0.281426	0.114942	0.00440964
ENSG00000120137.7	PANK3	-0.438788	-0.395461	-0.18326	-0.183243	0.0433273	0.255528	0.255545	0.212201	0.212218	1.74396e-05	0.00448837
ENSG00000198677.11	TTC37	-0.357447	-0.197673	-0.0396533	-0.12442	0.159774	0.317794	0.233027	0.15802	0.0732534	-0.0847668	0.00450372
ENSG00000151553.15	FAM160B1	-0.344553	-0.208756	-0.0251274	-0.0663527	0.135797	0.319425	0.2782	0.183628	0.142403	-0.0412253	0.00456672
ENSG00000105372.8	RPS19	0.438502	0.283165	0.258553	0.234865	-0.155337	-0.179949	-0.203637	-0.0246121	-0.0482998	-0.0236877	0.00460542
ENSG00000205544.4	TMEM256	0.457433	0.363269	0.323181	0.217646	-0.0941637	-0.134252	-0.239788	-0.0400888	-0.145624	-0.105535	0.0046464
ENSG00000131584.19	ACAP3	0.133242	0.176581	-0.155829	-0.228163	0.0433395	-0.289071	-0.361405	-0.332411	-0.404745	-0.0723341	0.00470262
ENSG00000112992.18	NNT	-0.298723	-0.186601	-0.00569474	-0.0540244	0.112122	0.293028	0.244699	0.180907	0.132577	-0.0483297	0.00470765
ENSG00000143878.10	RHOB	-0.0391543	0.0382488	-0.133239	-0.329073	0.0774031	-0.0940852	-0.289919	-0.171488	-0.367322	-0.195834	0.00470765
ENSG00000180822.11	PSMG4	0.234007	0.19011	-0.171187	-0.144754	-0.0438968	-0.405194	-0.378761	-0.361297	-0.334864	0.0264329	0.00473973
ENSG00000100852.13	ARHGAP5	-0.392702	-0.399462	-0.28618	-0.208434	-0.00676029	0.106522	0.184268	0.113282	0.191028	0.0777462	0.00475622
ENSG00000177311.11	ZBTB38	-0.309564	-0.244059	-0.0943975	0.0148819	0.0655053	0.215167	0.324446	0.149662	0.258941	0.109279	0.00475622
ENSG00000105655.19	ISYNA1	0.0975672	0.202248	-0.222724	-0.426022	0.104681	-0.320291	-0.523589	-0.424972	-0.62827	-0.203298	0.00481998
ENSG00000196498.13	NCOR2	-0.236941	-0.0120505	-0.286445	-0.528798	0.224891	-0.0495039	-0.291857	-0.274394	-0.516747	-0.242353	0.0048323
ENSG00000156411.9	ATP5MPL	0.292737	0.216524	0.102823	0.221672	-0.076213	-0.189914	-0.0710649	-0.113701	0.00514808	0.118849	0.00483709
ENSG00000172572.6	PDE3A	-0.160596	-0.153555	-0.143438	0.359433	0.00704065	0.0171581	0.520029	0.0101175	0.512989	0.502871	0.00483709
ENSG00000128165.9	ADM2	0.168763	0.165287	0.102071	-0.222672	-0.00347685	-0.066692	-0.391435	-0.0632151	-0.387958	-0.324743	0.00488913
ENSG00000188647.13	PTAR1	-0.374398	-0.368295	-0.220451	-0.137709	0.00610261	0.153947	0.236689	0.147844	0.230586	0.0827419	0.00489156
ENSG00000116863.11	ADPRHL2	0.349593	0.294036	0.190982	0.283442	-0.0555569	-0.158611	-0.0661508	-0.103054	-0.0105939	0.09246	0.00492414
ENSG00000172006.12	ZNF554	0.266713	0.452451	0.289333	0.28135	0.185737	0.0226194	0.0146366	-0.163118	-0.171101	-0.00798286	0.00492414
ENSG00000118503.15	TNFAIP3	-0.0046192	0.110895	0.279659	-0.136194	0.115514	0.284278	-0.131575	0.168764	-0.247089	-0.415853	0.00495068
ENSG00000197496.6	SLC2A10	-0.200708	-0.00922787	0.210585	-0.0631763	0.19148	0.411292	0.137531	0.219813	-0.0539484	-0.273761	0.00503165
ENSG00000143061.17	IGSF3	-0.276425	-0.182431	0.0137231	-0.137218	0.0939941	0.290148	0.139207	0.196154	0.0452131	-0.150941	0.00507789
ENSG00000172469.16	MANEA	-0.39328	-0.381703	-0.0958528	-0.211397	0.0115768	0.297427	0.181883	0.285851	0.170306	-0.115545	0.00507789
ENSG00000176845.13	METRNL	-0.0337309	0.0751352	-0.495056	-0.595359	0.108866	-0.461325	-0.561628	-0.570191	-0.670494	-0.100303	0.00507789
ENSG00000157916.20	RER1	0.183327	0.111108	-0.068152	-0.057453	-0.0722192	-0.251479	-0.24078	-0.17926	-0.168561	0.010699	0.00511247
ENSG00000185024.17	BRF1	0.150997	0.150284	-0.0262847	-0.245714	-0.000712946	-0.177281	-0.396711	-0.176568	-0.395998	-0.21943	0.00513629
ENSG00000130511.16	SSBP4	-0.0308413	0.286864	-0.207076	-0.477382	0.317706	-0.176234	-0.446541	-0.49394	-0.764247	-0.270307	0.00515066
ENSG00000066084.13	DIP2B	-0.436953	-0.271144	-0.0157014	-0.0247752	0.165809	0.421251	0.412177	0.255442	0.246368	-0.00907383	0.0051669
ENSG00000163362.11	INAVA	-0.305634	-0.152433	0.124772	-0.137685	0.153202	0.430406	0.16795	0.277204	0.0147478	-0.262456	0.0051669
ENSG00000128274.17	A4GALT	0.139534	0.100237	-0.05494	-0.338	-0.0392977	-0.194474	-0.477535	-0.155177	-0.438237	-0.28306	0.00517674
ENSG00000166823.5	MESP1	-0.0456669	0.194885	-0.420032	-0.63822	0.240552	-0.374365	-0.592553	-0.614917	-0.833105	-0.218188	0.00517674
ENSG00000172336.5	POP7	0.252847	0.185866	-0.0767813	-0.0763642	-0.0669806	-0.329628	-0.329211	-0.262648	-0.26223	0.000417068	0.00517674
ENSG00000178814.17	OPLAH	-0.00256478	0.222117	-0.219587	-0.496767	0.224682	-0.217023	-0.494202	-0.441704	-0.718884	-0.277179	0.00517674
ENSG00000183853.18	KIRREL1	-0.307711	-0.176315	0.0291965	-0.117685	0.131396	0.336908	0.190026	0.205512	0.0586299	-0.146882	0.00517674
ENSG00000105135.16	ILVBL	0.247014	0.303243	0.15479	-0.121448	0.056229	-0.092224	-0.368462	-0.148453	-0.424691	-0.276238	0.00518759
ENSG00000143536.7	CRNN	-2.61856	1.31107	-4.38181	-2.01749	3.92963	-1.76325	0.601066	-5.69288	-3.32856	2.36431	0.00522148
ENSG00000184260.5	HIST2H2AC	-0.493039	-0.393991	-1.01918	-1.32351	0.099048	-0.52614	-0.830472	-0.625188	-0.92952	-0.304332	0.00522148
ENSG00000184967.7	NOC4L	0.354613	0.331577	0.0454927	-0.0911947	-0.0230369	-0.309121	-0.445808	-0.286084	-0.422771	-0.136687	0.00522148
ENSG00000160691.18	SHC1	-0.150655	-0.0342847	0.189906	0.0140281	0.116371	0.340561	0.164684	0.224191	0.0483128	-0.175878	0.00529699
ENSG00000205356.10	TECPR1	-0.0459109	0.064824	-0.105302	-0.338246	0.110735	-0.0593911	-0.292335	-0.170126	-0.40307	-0.232944	0.00532238
ENSG00000286190.1	AC055839.2	0.0784344	0.168398	-0.153434	-0.45184	0.0899636	-0.231868	-0.530275	-0.321832	-0.620238	-0.298407	0.00533178
ENSG00000162585.17	FAAP20	0.0818981	0.337947	-0.246202	-0.333779	0.256049	-0.328101	-0.415677	-0.58415	-0.671727	-0.0875769	0.00535814
ENSG00000170802.16	FOXN2	-0.45769	-0.462768	-0.107687	-0.250653	-0.00507891	0.350003	0.207037	0.355081	0.212115	-0.142966	0.00539318
ENSG00000158158.12	CNNM4	-0.214638	-0.12456	0.0994713	-0.0162363	0.090078	0.31411	0.198402	0.224032	0.108324	-0.115708	0.00539396
ENSG00000184489.11	PTP4A3	0.0989	0.175538	-0.0865956	-0.314242	0.0766376	-0.185496	-0.413142	-0.262133	-0.489779	-0.227646	0.00539396
ENSG00000113594.10	LIFR	-0.427036	-0.352666	-0.179415	-0.147575	0.0743696	0.247621	0.279461	0.173251	0.205092	0.0318402	0.00546705
ENSG00000203896.10	LIME1	0.271568	0.41775	-0.160603	-0.326901	0.146183	-0.432171	-0.598468	-0.578354	-0.744651	-0.166297	0.00547962
ENSG00000112379.9	ARFGEF3	-0.474256	-0.450073	-0.0580365	-0.112979	0.0241828	0.416219	0.361277	0.392036	0.337094	-0.0549423	0.00558226
ENSG00000136244.12	IL6	0.0513367	0.14258	0.316718	-0.206262	0.0912429	0.265381	-0.257599	0.174138	-0.348841	-0.522979	0.00558226
ENSG00000142046.15	TMEM91	0.561979	0.407623	0.136429	0.0903174	-0.154356	-0.425549	-0.471661	-0.271193	-0.317305	-0.0461119	0.00558226
ENSG00000132549.18	VPS13B	-0.562375	-0.411985	-0.0103575	-0.0658595	0.15039	0.552017	0.496515	0.401627	0.346125	-0.0555019	0.00565444
ENSG00000149289.11	ZC3H12C	-0.217988	-0.261166	-0.0512042	0.22598	-0.0431784	0.166783	0.443967	0.209962	0.487146	0.277184	0.00565444
ENSG00000124177.15	CHD6	-0.410901	-0.326849	-0.0198739	-0.151117	0.0840514	0.391027	0.259783	0.306975	0.175732	-0.131244	0.00577969
ENSG00000160218.13	TRAPPC10	-0.311464	-0.0863276	0.044691	0.0447453	0.225136	0.356155	0.356209	0.131019	0.131073	5.42945e-05	0.00579079
ENSG00000163209.15	SPRR3	-2.75074	1.23928	-2.64735	-1.74181	3.99002	0.103394	1.00893	-3.88663	-2.98109	0.90554	0.0058132
ENSG00000204498.11	NFKBIL1	0.229542	0.273972	-0.16148	-0.195849	0.0444301	-0.391023	-0.425391	-0.435453	-0.469821	-0.0343686	0.00591657
ENSG00000166128.13	RAB8B	-0.323374	-0.257986	-0.168744	-0.101577	0.0653877	0.15463	0.221797	0.089242	0.156409	0.0671672	0.00594421
ENSG00000110700.7	RPS13	0.320159	0.188018	0.144005	0.283961	-0.132141	-0.176153	-0.0361978	-0.0440121	0.0959433	0.139955	0.00594864
ENSG00000125459.15	MSTO1	0.0618256	0.199369	0.403874	0.212364	0.137544	0.342048	0.150538	0.204505	0.0129943	-0.19151	0.00599316
ENSG00000167363.14	FN3K	0.360567	0.284943	0.19702	0.0110574	-0.0756243	-0.163548	-0.34951	-0.0879233	-0.273886	-0.185962	0.00599316
ENSG00000142444.7	TIMM29	0.125563	0.303566	-0.232602	-0.0572008	0.178003	-0.358166	-0.182764	-0.536169	-0.360767	0.175402	0.00601552
ENSG00000163923.10	RPL39L	0.0970428	0.1435	-0.23133	-0.129853	0.0464567	-0.328373	-0.226896	-0.37483	-0.273353	0.101477	0.00601552
ENSG00000183751.15	TBL3	0.137232	0.247431	-0.181656	-0.253899	0.110199	-0.318888	-0.391131	-0.429087	-0.501331	-0.0722435	0.00611213
ENSG00000111799.21	COL12A1	-0.403939	-0.303903	-0.0846899	-0.0439597	0.100036	0.319249	0.359979	0.219213	0.259943	0.0407302	0.00612051
ENSG00000187678.9	SPRY4	-0.093373	-0.149153	0.00109272	0.378599	-0.05578	0.0944658	0.471972	0.150246	0.527752	0.377506	0.00612051
ENSG00000143322.21	ABL2	-0.319062	-0.232405	-0.0302095	0.128228	0.0866569	0.288853	0.447291	0.202196	0.360634	0.158438	0.0061472
ENSG00000173821.19	RNF213	-0.405468	-0.420223	0.00358561	0.000931138	-0.0147548	0.409054	0.406399	0.423808	0.421154	-0.00265448	0.0061472
ENSG00000175040.6	CHST2	-0.0667087	-0.0460073	-0.234424	-0.453658	0.0207014	-0.167715	-0.386949	-0.188416	-0.40765	-0.219234	0.0061472
ENSG00000126254.12	RBM42	0.0618877	0.181989	-0.192156	-0.263321	0.120101	-0.254044	-0.325209	-0.374145	-0.44531	-0.0711654	0.00621327
ENSG00000127920.6	GNG11	0.192673	0.240866	-0.297622	-0.143412	0.0481927	-0.490295	-0.336085	-0.538488	-0.384278	0.15421	0.00621327
ENSG00000168071.22	CCDC88B	0.278639	0.134753	-0.461913	-0.298588	-0.143887	-0.740552	-0.577227	-0.596666	-0.433341	0.163325	0.0062232
ENSG00000166670.10	MMP10	-3.74361	2.28737	-0.664935	-0.580722	6.03098	3.07867	3.16289	-2.9523	-2.86809	0.0842129	0.00625403
ENSG00000066933.16	MYO9A	-0.474167	-0.380408	-0.09736	-0.0501104	0.0937589	0.376807	0.424057	0.283048	0.330298	0.0472495	0.00626278
ENSG00000007376.8	RPUSD1	0.00795758	0.228349	-0.122962	-0.445349	0.220392	-0.13092	-0.453307	-0.351311	-0.673698	-0.322387	0.00626781
ENSG00000159479.17	MED8	0.189384	0.175773	0.234047	0.294073	-0.0136113	0.0446626	0.104688	0.0582739	0.1183	0.0600257	0.00626781
ENSG00000167578.18	RAB4B	0.303308	0.336747	0.0924019	-0.11239	0.033439	-0.210906	-0.415698	-0.244345	-0.449137	-0.204792	0.00626781
ENSG00000231274.5	SBK3	-1.68433	-0.734326	-0.89976	-1.07459	0.950003	0.784568	0.609744	-0.165435	-0.340259	-0.174825	0.00626781
ENSG00000278023.6	RDM1	0.343728	0.317437	0.363115	0.160762	-0.026291	0.0193866	-0.182966	0.0456776	-0.156675	-0.202353	0.0062684
ENSG00000050820.17	BCAR1	-0.118869	0.151862	-0.295106	-0.460282	0.270731	-0.176237	-0.341412	-0.446968	-0.612143	-0.165175	0.00629443
ENSG00000064309.14	CDON	-0.481509	-0.292552	-0.0648909	-0.101466	0.188957	0.416618	0.380043	0.227662	0.191086	-0.0365752	0.00631773
ENSG00000101752.11	MIB1	-0.502652	-0.332685	-0.205145	-0.197865	0.169967	0.297507	0.304787	0.12754	0.13482	0.00727947	0.00631773
ENSG00000105376.5	ICAM5	-0.0922232	0.122035	-0.221435	-0.588607	0.214258	-0.129212	-0.496383	-0.34347	-0.710641	-0.367172	0.00635999
ENSG00000213347.10	MXD3	0.172699	0.265219	-0.104493	-0.0701973	0.0925201	-0.277191	-0.242896	-0.369711	-0.335416	0.0342953	0.00635999
ENSG00000115760.14	BIRC6	-0.523777	-0.414082	-0.103967	0.0221147	0.109695	0.41981	0.545892	0.310116	0.436197	0.126081	0.00647216
ENSG00000150782.12	IL18	0.137007	0.0725031	-0.0533663	0.386269	-0.0645041	-0.190374	0.249262	-0.125869	0.313766	0.439635	0.00647216
ENSG00000100731.16	PCNX1	-0.378404	-0.338197	-0.0849705	-0.0703873	0.0402075	0.293434	0.308017	0.253226	0.267809	0.0145831	0.00648376
ENSG00000124257.6	NEURL2	-0.689945	0.242619	-0.176544	-0.872286	0.932564	0.513401	-0.182341	-0.419163	-1.11491	-0.695742	0.00648376
ENSG00000111331.13	OAS3	-0.131265	-0.0728745	0.154963	-0.119267	0.0583908	0.286228	0.0119978	0.227837	-0.0463929	-0.27423	0.00653873
ENSG00000148841.17	ITPRIP	-0.083163	-0.00217878	0.157611	-0.0936265	0.0809842	0.240774	-0.0104635	0.15979	-0.0914477	-0.251238	0.00655878
ENSG00000181722.16	ZBTB20	-0.791162	-0.635123	-0.187775	0.142192	0.156039	0.603388	0.933354	0.447348	0.777315	0.329967	0.0065872
ENSG00000233954.6	UQCRHL	0.217214	0.185662	-0.229691	-0.113665	-0.031552	-0.446905	-0.330879	-0.415353	-0.299327	0.116025	0.00658829
ENSG00000100393.13	EP300	-0.334499	-0.322347	-0.0120636	0.00481987	0.012152	0.322435	0.339319	0.310283	0.327166	0.0168834	0.00663167
ENSG00000111775.3	COX6A1	0.299596	0.246292	0.134856	0.137117	-0.0533047	-0.164741	-0.16248	-0.111436	-0.109175	0.00226096	0.00664411
ENSG00000262814.8	MRPL12	0.215252	0.295887	-0.0744382	-0.123618	0.0806346	-0.28969	-0.33887	-0.370325	-0.419505	-0.0491798	0.00664788
ENSG00000110400.11	NECTIN1	-0.18268	-0.01997	0.243852	0.034557	0.16271	0.426532	0.217237	0.263822	0.0545271	-0.209295	0.00664798
ENSG00000112159.12	MDN1	-0.284044	-0.392806	-0.128127	0.145601	-0.108762	0.155917	0.429645	0.264679	0.538407	0.273728	0.00664798
ENSG00000101132.10	PFDN4	0.137671	-0.0244617	-0.373182	-0.0886766	-0.162133	-0.510852	-0.226347	-0.34872	-0.0642149	0.284505	0.00673032
ENSG00000185340.15	GAS2L1	0.138125	0.296455	-0.194613	-0.317128	0.15833	-0.332739	-0.455253	-0.491069	-0.613583	-0.122514	0.00674328
ENSG00000272772.1	AC104109.3	0.0261204	0.0398983	-0.191078	-0.0594678	0.0137779	-0.217198	-0.0855882	-0.230976	-0.0993661	0.13161	0.00677339
ENSG00000143776.18	CDC42BPA	-0.379156	-0.279962	-0.106251	0.0104075	0.0991937	0.272905	0.389563	0.173711	0.290369	0.116658	0.00683542
ENSG00000089154.11	GCN1	-0.169507	-0.122503	0.110573	-0.00491737	0.0470038	0.28008	0.164589	0.233076	0.117586	-0.11549	0.00686043
ENSG00000075420.13	FNDC3B	-0.358638	-0.312351	-0.0597039	-0.1315	0.0462868	0.298934	0.227138	0.252647	0.180851	-0.0717957	0.00686434
ENSG00000133687.16	TMTC1	-0.33408	-0.273898	0.0351383	-0.104281	0.0601819	0.369218	0.229799	0.309036	0.169617	-0.139419	0.00686434
ENSG00000161677.11	JOSD2	0.0238545	0.304661	-0.39929	-0.565486	0.280806	-0.423145	-0.58934	-0.703951	-0.870146	-0.166196	0.00686434
ENSG00000234745.11	HLA-B	0.174789	0.171554	-0.0693051	-0.140416	-0.00323534	-0.244094	-0.315206	-0.240859	-0.31197	-0.0711112	0.00691286
ENSG00000106009.16	BRAT1	0.0828769	0.281878	-0.187353	-0.311944	0.199001	-0.270229	-0.394821	-0.469231	-0.593822	-0.124591	0.00693585
ENSG00000119138.4	KLF9	-0.254988	-0.253915	-0.0700993	-0.0357384	0.00107301	0.184888	0.219249	0.183815	0.218176	0.0343609	0.00697751
ENSG00000185507.21	IRF7	0.320484	0.338143	-0.0258736	-0.284367	0.0176591	-0.346357	-0.604851	-0.364016	-0.62251	-0.258494	0.00699623
ENSG00000198265.12	HELZ	-0.475287	-0.463093	-0.104282	-0.103488	0.0121941	0.371005	0.371799	0.358811	0.359605	0.000793999	0.00699623
ENSG00000167394.13	ZNF668	0.0488458	0.463711	-0.000370052	-0.33771	0.414865	-0.0492159	-0.386556	-0.464081	-0.801421	-0.33734	0.00702672
ENSG00000269556.8	TMEM185A	-0.317394	-0.0240988	-0.0194274	0.0746482	0.293296	0.297967	0.392043	0.00467142	0.098747	0.0940756	0.00705095
ENSG00000221978.12	CCNL2	0.256772	0.29132	0.300504	0.19253	0.0345479	0.0437316	-0.0642426	0.00918368	-0.0987906	-0.107974	0.00705378
ENSG00000106780.9	MEGF9	-0.339402	-0.291635	-0.102919	-0.137327	0.0477671	0.236483	0.202075	0.188716	0.154308	-0.0344075	0.00705456
ENSG00000198315.11	ZKSCAN8	-0.437958	-0.326858	-0.132009	-0.132337	0.1111	0.305949	0.30562	0.194849	0.19452	-0.000328722	0.00713902
ENSG00000074603.19	DPP8	-0.298814	-0.285735	-0.0981791	-0.146985	0.0130795	0.200635	0.151829	0.187556	0.13875	-0.0488055	0.00720213
ENSG00000142409.6	ZNF787	-0.0504278	0.249515	-0.394081	-0.307659	0.299942	-0.343653	-0.257231	-0.643595	-0.557173	0.0864222	0.00720213
ENSG00000049239.12	H6PD	-0.171362	-0.0782514	0.179194	-0.0885705	0.093111	0.350556	0.0827919	0.257445	-0.0103191	-0.267765	0.00723721
ENSG00000006607.14	FARP2	-0.38316	-0.250704	-0.00962472	-0.104812	0.132455	0.373535	0.278348	0.24108	0.145892	-0.0951872	0.00726465
ENSG00000020577.13	SAMD4A	-0.301466	-0.226431	-0.0143097	-0.0469004	0.0750347	0.287156	0.254566	0.212122	0.179531	-0.0325907	0.00726465
ENSG00000172586.8	CHCHD1	0.278752	0.211833	-0.111541	0.104412	-0.0669186	-0.390293	-0.17434	-0.323374	-0.107421	0.215953	0.00728218
ENSG00000074181.9	NOTCH3	-0.402268	-0.189235	-0.0687638	-0.453145	0.213033	0.333505	-0.0508765	0.120471	-0.26391	-0.384381	0.00736203
ENSG00000185049.16	NELFA	0.0315729	0.211381	-0.151881	-0.370645	0.179808	-0.183454	-0.402218	-0.363262	-0.582026	-0.218764	0.00736203
ENSG00000255054.3	AL020996.2	-0.270274	-0.232177	0.117583	-0.209325	0.0380972	0.387857	0.0609489	0.34976	0.0228517	-0.326908	0.00737607
ENSG00000113389.16	NPR3	-0.285687	-0.203771	-0.15591	-0.0150511	0.081916	0.129777	0.270636	0.0478614	0.18872	0.140858	0.00746107
ENSG00000163848.19	ZNF148	-0.43002	-0.325004	-0.0931699	-0.185626	0.105016	0.33685	0.244393	0.231834	0.139377	-0.0924564	0.0075848
ENSG00000169756.16	LIMS1	-0.329363	-0.2638	-0.115103	-0.126312	0.065563	0.21426	0.203052	0.148697	0.137489	-0.0112085	0.0075848
ENSG00000099814.16	CEP170B	-0.121387	0.0645741	-0.235957	-0.467037	0.185961	-0.11457	-0.34565	-0.300531	-0.531611	-0.23108	0.00758508
ENSG00000134597.16	RBMX2	0.335567	0.182731	-0.0737731	0.0849041	-0.152836	-0.40934	-0.250663	-0.256504	-0.0978266	0.158677	0.00763097
ENSG00000058453.17	CROCC	0.0472254	0.191808	-0.429618	-0.418509	0.144582	-0.476843	-0.465734	-0.621426	-0.610317	0.0111089	0.00765631
ENSG00000144824.21	PHLDB2	-0.185695	-0.203042	-0.0982492	0.0754906	-0.017347	0.0874458	0.261186	0.104793	0.278533	0.17374	0.00765631
ENSG00000157778.9	PSMG3	0.401549	0.289362	0.0223928	0.0970224	-0.112187	-0.379156	-0.304527	-0.26697	-0.19234	0.0746297	0.00776124
ENSG00000102981.9	PARD6A	0.285848	0.309542	-0.00142693	-0.269574	0.0236944	-0.287275	-0.555422	-0.310969	-0.579116	-0.268147	0.0078094
ENSG00000105427.10	CNFN	-0.0473595	-0.130086	-0.56654	-0.912508	-0.0827266	-0.51918	-0.865148	-0.436454	-0.782422	-0.345968	0.00781434
ENSG00000127564.17	PKMYT1	0.102587	0.276283	-0.113037	-0.309864	0.173695	-0.215624	-0.412452	-0.389319	-0.586147	-0.196828	0.00785984
ENSG00000101337.16	TM9SF4	-0.209798	-0.121649	0.0580422	-0.0734953	0.08815	0.267841	0.136303	0.179691	0.0481532	-0.131537	0.00789009
ENSG00000143479.17	DYRK3	-0.0776812	-0.315149	-0.255361	0.101515	-0.237468	-0.177679	0.179196	0.0597884	0.416664	0.356875	0.00794888
ENSG00000111780.8	AL021546.1	0.225897	0.195559	0.0110708	-0.0281601	-0.0303376	-0.214826	-0.254057	-0.184488	-0.223719	-0.0392309	0.00802272
ENSG00000168970.22	JMJD7-PLA2G4B	0.290527	0.306943	0.505406	0.320124	0.0164162	0.214879	0.029597	0.198462	0.0131808	-0.185282	0.00802272
ENSG00000215440.12	NPEPL1	0.173658	0.266992	0.0826547	-0.242299	0.0933339	-0.0910033	-0.415957	-0.184337	-0.509291	-0.324954	0.00805383
ENSG00000130734.10	ATG4D	0.262168	0.434983	0.193829	0.203418	0.172815	-0.0683387	-0.0587497	-0.241154	-0.231565	0.009589	0.00807612
ENSG00000137331.12	IER3	0.110443	0.0958636	-0.199065	-0.195894	-0.0145792	-0.309508	-0.306337	-0.294929	-0.291758	0.00317058	0.00807612
ENSG00000149932.17	TMEM219	0.385304	0.301845	0.141179	0.168182	-0.083459	-0.244126	-0.217123	-0.160667	-0.133664	0.0270032	0.00810846
ENSG00000100918.13	REC8	0.481638	0.486267	0.505359	0.627614	0.00462945	0.023721	0.145976	0.0190916	0.141347	0.122255	0.00811269
ENSG00000113615.13	SEC24A	-0.316464	-0.316014	-0.171036	-0.0639068	0.000450028	0.145428	0.252558	0.144978	0.252108	0.107129	0.00811565
ENSG00000132182.12	NUP210	-0.22384	-0.121231	0.0644728	-0.167114	0.102609	0.288313	0.056726	0.185703	-0.0458833	-0.231587	0.00818763
ENSG00000184203.8	PPP1R2	-0.220397	-0.278835	-0.2524	-0.240982	-0.0584381	-0.0320031	-0.0205851	0.0264351	0.0378531	0.011418	0.00818763
ENSG00000072121.16	ZFYVE26	-0.155198	-0.142508	0.119553	0.145945	0.0126901	0.274751	0.301143	0.262061	0.288453	0.0263923	0.00826757
ENSG00000115274.15	INO80B	-0.0417921	0.0258314	-0.321207	-0.391712	0.0676235	-0.279415	-0.34992	-0.347039	-0.417544	-0.0705048	0.00826757
ENSG00000185864.16	NPIPB4	-0.0966115	0.197514	0.475336	0.714373	0.294126	0.571948	0.810984	0.277822	0.516858	0.239036	0.00826757
ENSG00000198931.11	APRT	0.291469	0.236978	-0.0440474	-0.161158	-0.0544902	-0.335516	-0.452627	-0.281026	-0.398136	-0.117111	0.00830236
ENSG00000205560.12	CPT1B	0.382246	0.369929	0.367782	0.397657	-0.0123167	-0.0144638	0.0154117	-0.00214709	0.0277284	0.0298755	0.00830236
ENSG00000123143.12	PKN1	0.216707	0.236521	-0.0169179	-0.0822054	0.019814	-0.233624	-0.298912	-0.253438	-0.318726	-0.0652876	0.00831105
ENSG00000255152.8	MSH5-SAPCD1	0.287649	0.171888	0.388408	0.47828	-0.115761	0.10076	0.190631	0.216521	0.306392	0.0898714	0.00833543
ENSG00000088256.9	GNA11	-0.0360747	0.0227496	-0.146626	-0.290687	0.0588242	-0.110551	-0.254612	-0.169376	-0.313436	-0.144061	0.00833812
ENSG00000175906.5	ARL4D	0.24375	0.217022	0.0691223	-0.226657	-0.0267279	-0.174628	-0.470407	-0.1479	-0.443679	-0.295779	0.00834765
ENSG00000167524.14	RSKR	0.19356	0.0362246	0.381594	0.3524	-0.157336	0.188034	0.158839	0.34537	0.316175	-0.0291945	0.00836663
ENSG00000129003.18	VPS13C	-0.457455	-0.46863	-0.0996861	-0.0516813	-0.011175	0.357769	0.405774	0.368944	0.416949	0.0480048	0.00837194
ENSG00000111670.16	GNPTAB	-0.343013	-0.329794	-0.0290729	-0.188056	0.0132189	0.31394	0.154957	0.300721	0.141738	-0.158983	0.00839891
ENSG00000162924.14	REL	-0.528456	-0.339333	-0.0746447	-0.148303	0.189123	0.453811	0.380153	0.264688	0.19103	-0.0736584	0.00839891
ENSG00000168014.16	C2CD3	-0.333702	-0.174999	0.0105709	-0.00892533	0.158703	0.344273	0.324777	0.18557	0.166073	-0.0194962	0.00839891
ENSG00000102265.12	TIMP1	0.30568	0.238763	0.278847	0.334237	-0.0669169	-0.0268332	0.0285568	0.0400837	0.0954737	0.05539	0.00851904
ENSG00000103064.15	SLC7A6	-0.322744	-0.15707	0.0256134	0.0623112	0.165674	0.348357	0.385055	0.182683	0.219381	0.0366978	0.00851904
ENSG00000166813.15	KIF7	-0.0086134	0.10489	-0.0469076	-0.282437	0.113503	-0.0382942	-0.273823	-0.151797	-0.387326	-0.235529	0.00865023
ENSG00000182103.5	FAM181B	-0.0673906	-0.0501276	-0.462406	-0.924599	0.017263	-0.395016	-0.857209	-0.412279	-0.874472	-0.462193	0.00865023
ENSG00000133250.14	ZNF414	0.0726426	0.27919	-0.316227	-0.531755	0.206548	-0.38887	-0.604398	-0.595418	-0.810946	-0.215528	0.00871429
ENSG00000106328.10	FSCN3	0.599283	0.327141	0.259529	0.219443	-0.272142	-0.339754	-0.37984	-0.0676116	-0.107698	-0.0400863	0.00877368
ENSG00000124102.5	PI3	0.191305	0.279773	0.415679	0.589842	0.0884685	0.224374	0.398538	0.135906	0.310069	0.174163	0.00877368
ENSG00000163472.19	TMEM79	0.3908	0.104699	0.104771	-0.116718	-0.286101	-0.286029	-0.507519	7.22037e-05	-0.221418	-0.22149	0.00877368
ENSG00000180953.11	AC015871.1	0.104515	0.272953	-0.496153	-0.0562935	0.168437	-0.600669	-0.160809	-0.769106	-0.329246	0.43986	0.00880024
ENSG00000065618.21	COL17A1	-1.21736	2.05594	-2.60558	-0.749025	3.2733	-1.38822	0.468337	-4.66152	-2.80496	1.85656	0.00887933
ENSG00000105298.14	CACTIN	-0.0469208	0.169064	-0.290054	-0.4206	0.215985	-0.243133	-0.373679	-0.459118	-0.589664	-0.130546	0.00889886
ENSG00000173402.11	DAG1	-0.225381	-0.119054	0.141962	-0.0725177	0.106326	0.367342	0.152863	0.261016	0.0465365	-0.214479	0.00889886
ENSG00000085514.16	PILRA	0.474616	0.666992	0.308459	0.628305	0.192376	-0.166157	0.153689	-0.358533	-0.0386868	0.319846	0.00893085
ENSG00000107833.10	NPM3	0.413382	0.305249	0.267982	0.362125	-0.108133	-0.1454	-0.0512573	-0.0372673	0.0568752	0.0941425	0.00895144
ENSG00000169696.16	ASPSCR1	0.232881	0.254041	-0.113176	-0.202566	0.02116	-0.346057	-0.435447	-0.367217	-0.456607	-0.0893901	0.00900275
ENSG00000104866.11	PPP1R37	0.0519778	0.153196	-0.240874	-0.375686	0.101218	-0.292852	-0.427664	-0.39407	-0.528882	-0.134812	0.00900592
ENSG00000054523.17	KIF1B	-0.328	-0.316457	-0.0814234	-0.115811	0.0115435	0.246577	0.21219	0.235034	0.200646	-0.0343874	0.00901668
ENSG00000213445.10	SIPA1	-0.0445737	0.18115	-0.167181	-0.319038	0.225724	-0.122607	-0.274465	-0.348331	-0.500189	-0.151857	0.00901668
ENSG00000177508.12	IRX3	0.0528933	0.116666	-0.289604	-0.347687	0.0637729	-0.342497	-0.40058	-0.40627	-0.464353	-0.0580831	0.00907319
ENSG00000113742.14	CPEB4	-0.409093	-0.29359	-0.237737	0.0268952	0.115503	0.171356	0.435988	0.0558523	0.320485	0.264632	0.00907941
ENSG00000169976.7	SF3B5	0.312477	0.216765	0.291201	0.154235	-0.095712	-0.0212763	-0.158242	0.0744357	-0.0625301	-0.136966	0.00911048
ENSG00000125995.16	ROMO1	0.408643	0.42315	0.125441	0.0860974	0.0145067	-0.283202	-0.322546	-0.297709	-0.337053	-0.0393434	0.0091219
ENSG00000048991.16	R3HDM1	-0.292324	-0.194335	0.0445882	-0.0885219	0.0979887	0.336912	0.203802	0.238923	0.105813	-0.13311	0.00913266
ENSG00000134294.14	SLC38A2	-0.291198	-0.202617	-0.0636138	-0.0363538	0.0885807	0.227584	0.254844	0.139003	0.166263	0.02726	0.00913266
ENSG00000141873.11	SLC39A3	0.0202431	0.145777	-0.215154	-0.197787	0.125534	-0.235398	-0.21803	-0.360931	-0.343564	0.0173678	0.00913266
ENSG00000184014.8	DENND5A	-0.318124	-0.162936	-0.0324176	-0.0574779	0.155188	0.285707	0.260646	0.130518	0.105458	-0.0250603	0.00913266
ENSG00000284976.1	BX255925.3	0.43622	0.433606	0.0880324	-0.0894691	-0.00261372	-0.348187	-0.525689	-0.345574	-0.523075	-0.177501	0.00913266
ENSG00000101940.18	WDR13	0.10085	0.098844	-0.151832	-0.223175	-0.00200566	-0.252682	-0.324024	-0.250676	-0.322019	-0.0713428	0.00914535
ENSG00000159433.12	STARD9	-0.406357	-0.465326	-0.133043	0.045391	-0.0589686	0.273314	0.451748	0.332283	0.510717	0.178434	0.00914535
ENSG00000129038.16	LOXL1	-0.0801252	0.178838	-0.13543	-0.393537	0.258964	-0.055305	-0.313412	-0.314269	-0.572376	-0.258107	0.00916739
ENSG00000178096.9	BOLA1	0.300182	0.394877	-0.0257037	-0.280629	0.0946946	-0.325886	-0.580811	-0.42058	-0.675505	-0.254925	0.00920621
ENSG00000100625.9	SIX4	-0.309403	-0.222798	-0.105657	0.00434131	0.0866055	0.203747	0.313744	0.117141	0.227139	0.109998	0.00923233
ENSG00000169174.10	PCSK9	-0.0713849	0.0812232	-0.0537514	-0.302218	0.152608	0.0176335	-0.230833	-0.134975	-0.383441	-0.248466	0.00924019
ENSG00000197070.14	ARRDC1	-0.0763001	0.122548	-0.148794	-0.426848	0.198848	-0.072494	-0.350548	-0.271342	-0.549396	-0.278054	0.0092641
ENSG00000100908.14	EMC9	0.299268	0.290763	0.105897	-0.0475719	-0.0085055	-0.193371	-0.34684	-0.184866	-0.338335	-0.153469	0.00927296
ENSG00000171813.14	PWWP2B	-0.316389	0.197742	-0.450015	-0.7938	0.514132	-0.133626	-0.477411	-0.647757	-0.991543	-0.343785	0.00936204
ENSG00000185716.12	MOSMO	-0.139202	-0.170928	0.097389	0.248351	-0.0317262	0.236591	0.387552	0.268317	0.419279	0.150962	0.00936204
ENSG00000130669.17	PAK4	-0.0596308	0.0814504	-0.211693	-0.445614	0.141081	-0.152062	-0.385983	-0.293143	-0.527065	-0.233922	0.00943652
ENSG00000147862.17	NFIB	-0.196042	-0.188148	0.0321554	0.169553	0.00789446	0.228198	0.365596	0.220303	0.357701	0.137398	0.00943652
ENSG00000127220.6	ABHD8	0.048622	0.239281	-0.126841	-0.308735	0.190659	-0.175463	-0.357357	-0.366122	-0.548016	-0.181894	0.00944442
ENSG00000148773.14	MKI67	-0.321569	-0.326308	-0.0518647	0.0340099	-0.00473914	0.269704	0.355579	0.274443	0.360318	0.0858747	0.0095245
ENSG00000174231.17	PRPF8	-0.258299	-0.161378	0.0779191	0.00767053	0.096921	0.336218	0.265969	0.239297	0.169048	-0.0702486	0.00953961
ENSG00000285292.1	ABCF2	-0.309336	-0.14882	0.0826704	-0.0149622	0.160516	0.392006	0.294373	0.23149	0.133858	-0.0976327	0.00953961
ENSG00000132329.11	RAMP1	0.691818	0.918653	-0.168808	-0.0293194	0.226835	-0.860626	-0.721137	-1.08746	-0.947972	0.139489	0.00960619
ENSG00000162695.12	SLC30A7	-0.163023	-0.253719	0.00178374	0.166083	-0.0906956	0.164807	0.329107	0.255503	0.419802	0.1643	0.00970998
ENSG00000162337.12	LRP5	-0.0363847	0.0632961	-0.0888488	-0.34851	0.0996808	-0.052464	-0.312126	-0.152145	-0.411806	-0.259662	0.00975251
ENSG00000213145.10	CRIP1	0.4188	0.273211	0.178759	0.0917378	-0.14559	-0.240041	-0.327063	-0.0944515	-0.181473	-0.0870216	0.00985503
ENSG00000122971.9	ACADS	0.161673	0.113649	-0.10195	-0.371188	-0.0480249	-0.263623	-0.532862	-0.215598	-0.484837	-0.269238	0.00989733
ENSG00000185112.6	FAM43A	-0.247844	0.155819	-0.3687	-0.37073	0.403663	-0.120856	-0.122886	-0.524519	-0.526549	-0.00202995	0.00989733
ENSG00000010803.16	SCMH1	-0.133606	-0.0777277	0.208459	0.0398142	0.0558787	0.342065	0.173421	0.286186	0.117542	-0.168644	0.00991832
ENSG00000221821.4	C6orf226	0.2099	-0.0337192	-0.359886	-0.674933	-0.243619	-0.569786	-0.884832	-0.326167	-0.641213	-0.315047	0.0100086
ENSG00000127540.12	UQCR11	0.223854	0.250082	-0.107983	-0.0574119	0.0262282	-0.331837	-0.281265	-0.358065	-0.307494	0.0505714	0.0102567
ENSG00000161638.11	ITGA5	-0.0569243	0.032566	0.201748	0.117624	0.0894903	0.258673	0.174548	0.169182	0.0850579	-0.0841245	0.0102803
ENSG00000143793.13	C1orf35	0.0545786	0.288275	-0.165318	-0.19042	0.233696	-0.219896	-0.244998	-0.453593	-0.478695	-0.0251017	0.0103144
ENSG00000005810.18	MYCBP2	-0.613522	-0.519614	-0.120274	-0.146165	0.0939076	0.493248	0.467357	0.39934	0.37345	-0.0258907	0.0103519
ENSG00000153339.14	TRAPPC8	-0.332895	-0.237231	-0.0921102	-0.270869	0.0956636	0.240784	0.0620258	0.145121	-0.0336377	-0.178759	0.0103519
ENSG00000267368.1	UPK3BL1	0.379635	0.383564	0.426507	0.438435	0.00392884	0.0468721	0.0588	0.0429432	0.0548712	0.011928	0.0103519
ENSG00000162517.13	PEF1	0.213726	0.117759	0.263071	0.268769	-0.0959667	0.0493448	0.0550427	0.145312	0.151009	0.00569785	0.0103588
ENSG00000176046.8	NUPR1	0.358504	0.222794	0.218293	0.178654	-0.13571	-0.140211	-0.17985	-0.00450092	-0.0441402	-0.0396392	0.0103588
ENSG00000101825.8	MXRA5	-0.416496	-0.376717	0.0234735	-0.209321	0.039779	0.43997	0.207176	0.400191	0.167397	-0.232794	0.0103718
ENSG00000105656.13	ELL	-0.00101935	0.177961	-0.173329	-0.233451	0.178981	-0.172309	-0.232431	-0.35129	-0.411412	-0.0601223	0.0103718
ENSG00000182196.13	ARL6IP4	0.206934	0.146393	-0.0845916	-0.0828963	-0.0605409	-0.291526	-0.289831	-0.230985	-0.22929	0.00169528	0.0103718
ENSG00000031003.10	FAM13B	-0.259638	-0.237031	-0.268627	-0.00521049	0.0226066	-0.00898885	0.254428	-0.0315955	0.231821	0.263416	0.010451
ENSG00000167508.12	MVD	0.170603	0.225744	-0.112599	-0.254597	0.0551403	-0.283203	-0.4252	-0.338343	-0.480341	-0.141998	0.010451
ENSG00000172889.16	EGFL7	0.0891664	0.341997	-0.0768956	-0.288422	0.252831	-0.166062	-0.377588	-0.418893	-0.630419	-0.211526	0.010451
ENSG00000150967.18	ABCB9	0.268823	0.211324	-0.0624932	-0.134314	-0.0574985	-0.331316	-0.403136	-0.273817	-0.345638	-0.0718205	0.0104561
ENSG00000163590.14	PPM1L	-0.476121	-0.276112	-0.0995827	-0.129162	0.200009	0.376538	0.346959	0.176529	0.14695	-0.0295791	0.0104619
ENSG00000181029.9	TRAPPC5	0.0365558	0.264492	-0.410475	-0.553646	0.227936	-0.447031	-0.590202	-0.674967	-0.818138	-0.143171	0.0104969
ENSG00000170017.12	ALCAM	-0.251488	-0.211147	-0.134789	-0.112721	0.0403416	0.116699	0.138767	0.0763575	0.0984252	0.0220678	0.0105941
ENSG00000056277.16	ZNF280C	-0.565728	-0.440659	-0.0721144	-0.246363	0.125069	0.493614	0.319365	0.368545	0.194296	-0.174249	0.0106261
ENSG00000142694.6	EVA1B	-0.158223	0.395429	-0.800561	-0.74316	0.553652	-0.642338	-0.584937	-1.19599	-1.13859	0.0574009	0.0106261
ENSG00000173559.13	NABP1	0.0716199	-0.011342	-0.0279355	0.308362	-0.0829619	-0.0995554	0.236742	-0.0165935	0.319704	0.336298	0.0106261
ENSG00000176225.14	RTTN	-0.342058	-0.197961	0.0782215	-0.180678	0.144097	0.420279	0.16138	0.276182	0.017283	-0.258899	0.0106261
ENSG00000106351.13	AGFG2	0.0904152	0.210579	0.17782	-0.249036	0.120163	0.0874044	-0.339452	-0.032759	-0.459615	-0.426856	0.0107397
ENSG00000140396.13	NCOA2	-0.340264	-0.257021	0.079923	-0.0262853	0.0832429	0.420187	0.313979	0.336944	0.230736	-0.106208	0.0107397
ENSG00000280893.1	AC009133.6	0.155046	0.12123	-0.0960797	-0.143034	-0.0338155	-0.251126	-0.29808	-0.21731	-0.264265	-0.0469546	0.0107397
ENSG00000135632.12	SMYD5	0.0185402	0.0720146	0.25969	0.14511	0.0534744	0.241149	0.12657	0.187675	0.0730957	-0.114579	0.0107518
ENSG00000157326.19	DHRS4	-0.0114911	0.0190522	-0.438175	-0.482712	0.0305433	-0.426684	-0.471221	-0.457227	-0.501764	-0.0445368	0.0107657
ENSG00000103540.16	CCP110	-0.357447	-0.301309	-0.196267	-0.208795	0.0561384	0.16118	0.148652	0.105042	0.0925134	-0.0125283	0.0107882
ENSG00000109929.10	SC5D	-0.106238	-0.201461	-0.238911	-0.0759473	-0.0952231	-0.132672	0.0302909	-0.0374494	0.125514	0.162963	0.0107882
ENSG00000166750.10	SLFN5	-0.243029	-0.252441	0.0693308	-0.230531	-0.00941133	0.31236	0.0124984	0.321771	0.0219097	-0.299862	0.0107882
ENSG00000053501.13	USE1	0.425437	0.307847	0.109213	0.147722	-0.11759	-0.316224	-0.277715	-0.198634	-0.160125	0.0385095	0.0107903
ENSG00000164897.14	TMUB1	0.106918	0.19192	-0.211028	-0.356154	0.0850017	-0.317946	-0.463072	-0.402948	-0.548074	-0.145126	0.0108431
ENSG00000204186.10	ZDBF2	-0.51384	-0.388188	-0.046473	-0.27928	0.125652	0.467367	0.23456	0.341715	0.108908	-0.232807	0.0108431
ENSG00000171700.14	RGS19	-0.00950225	0.230147	0.0827301	-0.45074	0.239649	0.0922323	-0.441238	-0.147416	-0.680887	-0.53347	0.0108568
ENSG00000177119.16	ANO6	-0.41033	-0.285167	-0.105433	-0.157883	0.125163	0.304897	0.252447	0.179735	0.127284	-0.0524506	0.0108738
ENSG00000116871.15	MAP7D1	0.0837862	0.167346	-0.0987858	-0.191384	0.0835595	-0.182572	-0.27517	-0.266131	-0.35873	-0.0925985	0.0108796
ENSG00000149131.15	SERPING1	0.150424	0.236376	0.452695	0.244534	0.0859514	0.302271	0.0941095	0.21632	0.00815817	-0.208162	0.0108796
ENSG00000198947.15	DMD	-0.404152	-0.267434	-0.149138	-0.0770962	0.136718	0.255014	0.327056	0.118296	0.190338	0.0720422	0.0108796
ENSG00000272916.5	AC022400.5	-0.122432	-0.0377387	0.28047	-0.0138146	0.0846937	0.402903	0.108618	0.318209	0.0239241	-0.294285	0.01088
ENSG00000095906.17	NUBP2	0.244198	0.24421	-0.224308	-0.322981	1.18205e-05	-0.468507	-0.567179	-0.468519	-0.567191	-0.0986725	0.0109082
ENSG00000122778.9	KIAA1549	-0.391287	-0.376083	-0.106546	-0.177842	0.0152046	0.284741	0.213445	0.269537	0.198241	-0.071296	0.0109082
ENSG00000173915.16	ATP5MD	0.392191	0.217607	0.229685	0.353637	-0.174583	-0.162506	-0.0385533	0.0120772	0.13603	0.123953	0.0109082
ENSG00000174547.13	MRPL11	0.237338	0.214372	-0.0142297	0.106177	-0.0229661	-0.251568	-0.131161	-0.228602	-0.108195	0.120407	0.0109983
ENSG00000167550.11	RHEBL1	0.404823	0.44006	0.304787	-0.0235612	0.035237	-0.100036	-0.428384	-0.135273	-0.463621	-0.328348	0.0110754
ENSG00000197386.12	HTT	-0.355909	-0.206301	0.0610557	-0.0324479	0.149608	0.416965	0.323461	0.267357	0.173853	-0.0935036	0.0110754
ENSG00000284686.1	AC119674.2	-0.270783	-0.0474694	0.282838	0.232422	0.223314	0.553622	0.503205	0.330308	0.279891	-0.0504163	0.0111246
ENSG00000204519.11	ZNF551	-0.399547	-0.221532	-0.180915	-0.117549	0.178015	0.218632	0.281998	0.0406171	0.103983	0.0633663	0.0111751
ENSG00000108510.10	MED13	-0.513394	-0.340489	-0.132633	-0.0995236	0.172904	0.380761	0.41387	0.207857	0.240966	0.033109	0.0111763
ENSG00000179862.7	CITED4	0.248337	0.491855	0.0339125	-0.197956	0.243518	-0.214425	-0.446294	-0.457943	-0.689812	-0.231869	0.0111763
ENSG00000010244.18	ZNF207	-0.0378876	0.00167962	0.103041	0.230057	0.0395673	0.140928	0.267945	0.101361	0.228378	0.127016	0.0111987
ENSG00000100503.23	NIN	-0.364792	-0.333464	-0.112734	-0.158964	0.0313281	0.252058	0.205829	0.22073	0.174501	-0.0462295	0.0111987
ENSG00000100711.13	ZFYVE21	0.15273	0.1854	-0.0847081	-0.0137795	0.0326706	-0.237438	-0.166509	-0.270108	-0.19918	0.0709286	0.0112271
ENSG00000221890.4	NPTXR	-0.100798	-0.0369108	0.201751	-0.0807787	0.0638871	0.302549	0.0200193	0.238661	-0.0438678	-0.282529	0.0112271
ENSG00000116962.15	NID1	-0.291266	-0.210117	0.00364326	-0.149376	0.0811498	0.29491	0.141891	0.21376	0.0607408	-0.153019	0.0112435
ENSG00000183530.14	PRR14L	-0.285132	-0.187571	0.0964351	0.0705074	0.0975609	0.381567	0.35564	0.284006	0.258079	-0.0259277	0.0112658
ENSG00000214338.10	SOGA3	-0.753362	-0.476567	-0.609782	-0.760386	0.276796	0.143581	-0.00702373	-0.133215	-0.283819	-0.150604	0.0112658
ENSG00000106772.18	PRUNE2	-0.417893	-0.359167	-0.105749	-0.161169	0.0587254	0.312143	0.256724	0.253418	0.197999	-0.0554194	0.0113242
ENSG00000131116.12	ZNF428	0.157642	0.193778	-0.194183	-0.167435	0.0361365	-0.351824	-0.325076	-0.387961	-0.361213	0.0267483	0.0114004
ENSG00000160551.11	TAOK1	-0.634441	-0.459702	-0.234746	-0.226453	0.174739	0.399695	0.407988	0.224956	0.233249	0.00829338	0.0114004
ENSG00000187240.16	DYNC2H1	-0.384043	-0.298451	0.0240933	0.0723922	0.0855921	0.408136	0.456435	0.322544	0.370843	0.048299	0.0114004
ENSG00000176978.14	DPP7	0.224604	0.24772	-0.16334	-0.191482	0.0231159	-0.387944	-0.416087	-0.41106	-0.439202	-0.0281424	0.0114104
ENSG00000131711.15	MAP1B	-0.245871	-0.310966	-0.0648438	0.0488629	-0.0650945	0.181027	0.294734	0.246122	0.359828	0.113707	0.011424
ENSG00000167680.16	SEMA6B	-0.0412328	0.185364	-0.193145	-0.308158	0.226597	-0.151912	-0.266925	-0.378508	-0.493522	-0.115013	0.011424
ENSG00000197969.14	VPS13A	-0.401766	-0.336207	-0.0791343	0.0278821	0.0655587	0.322632	0.429648	0.257073	0.36409	0.107016	0.011424
ENSG00000177733.7	HNRNPA0	-0.0418022	0.0618629	-0.169452	-0.228863	0.103665	-0.127649	-0.187061	-0.231315	-0.290726	-0.0594111	0.0114391
ENSG00000103248.19	MTHFSD	0.10019	0.0805351	0.194411	-0.286414	-0.0196551	0.094221	-0.386604	0.113876	-0.366949	-0.480825	0.0114435
ENSG00000163344.6	PMVK	0.239643	0.204455	-0.103209	-0.0557417	-0.035188	-0.342852	-0.295385	-0.307664	-0.260197	0.0474678	0.0114435
ENSG00000111335.12	OAS2	0.0860848	0.0716041	0.251292	-0.184248	-0.0144807	0.165207	-0.270332	0.179688	-0.255852	-0.435539	0.0114981
ENSG00000162702.8	ZNF281	-0.25188	-0.192371	0.0429526	-0.0870332	0.0595095	0.294833	0.164847	0.235323	0.105338	-0.129986	0.0114981
ENSG00000011332.19	DPF1	0.0306339	0.14706	-0.148292	-0.343782	0.116426	-0.178926	-0.374416	-0.295352	-0.490842	-0.195491	0.0115839
ENSG00000062485.19	CS	-0.105527	-0.0236823	0.139786	0.147336	0.0818442	0.245313	0.252862	0.163469	0.171018	0.00754939	0.0116168
ENSG00000112514.16	CUTA	0.288876	0.203884	-0.0303555	-0.00261658	-0.084992	-0.319231	-0.291493	-0.234239	-0.206501	0.0277389	0.0116317
ENSG00000136715.18	SAP130	-0.219054	-0.0499085	0.109129	0.0476138	0.169146	0.328184	0.266668	0.159038	0.0975223	-0.0615156	0.0116493
ENSG00000168769.13	TET2	-0.698115	-0.32807	-0.258486	-0.245468	0.370045	0.439629	0.452647	0.0695838	0.082602	0.0130182	0.0117418
ENSG00000127124.16	HIVEP3	-0.377499	-0.267347	0.00304281	-0.0145711	0.110152	0.380542	0.362928	0.27039	0.252776	-0.0176139	0.0117913
ENSG00000090447.12	TFAP4	0.226542	0.065859	-0.074936	-0.337971	-0.160683	-0.301478	-0.564513	-0.140795	-0.40383	-0.263035	0.0118315
ENSG00000121892.15	PDS5A	-0.24332	-0.235642	-0.0488514	0.00298268	0.00767792	0.194468	0.246302	0.18679	0.238624	0.051834	0.0118315
ENSG00000124172.10	ATP5F1E	0.238412	0.206954	0.047359	0.180184	-0.0314584	-0.191053	-0.058228	-0.159594	-0.0267696	0.132825	0.0118315
ENSG00000124813.23	RUNX2	-0.184595	-0.0805594	0.0225784	0.275193	0.104035	0.207173	0.459788	0.103138	0.355753	0.252615	0.0118336
ENSG00000181904.9	C5orf24	-0.351869	-0.266527	-0.112795	-0.122826	0.0853416	0.239074	0.229043	0.153732	0.143701	-0.0100306	0.0118336
ENSG00000068650.18	ATP11A	-0.666135	-0.354321	-0.128856	-0.285269	0.311814	0.53728	0.380867	0.225465	0.0690524	-0.156413	0.0119463
ENSG00000141552.17	ANAPC11	0.325439	0.265192	-0.0197426	0.0631454	-0.0602468	-0.345182	-0.262294	-0.284935	-0.202047	0.082888	0.0119463
ENSG00000198816.7	ZNF358	0.150948	0.218677	-0.130354	-0.206539	0.0677296	-0.281302	-0.357487	-0.349032	-0.425216	-0.0761847	0.0119517
ENSG00000175756.13	AURKAIP1	0.216667	0.246009	-0.208076	-0.119126	0.0293419	-0.424743	-0.335793	-0.454085	-0.365135	0.0889501	0.012029
ENSG00000160213.7	CSTB	-0.0848593	0.0291965	-0.216832	-0.210778	0.114056	-0.131973	-0.125918	-0.246029	-0.239974	0.00605492	0.0120392
ENSG00000198146.4	ZNF770	-0.268461	-0.330215	-0.264015	-0.206341	-0.0617541	0.00444647	0.0621206	0.0662005	0.123875	0.0576741	0.0120392
ENSG00000064393.16	HIPK2	-0.457655	-0.399526	-0.151488	-0.0678389	0.0581291	0.306167	0.389816	0.248038	0.331687	0.083649	0.0120496
ENSG00000105699.16	LSR	0.141845	0.174113	-0.0954177	-0.142225	0.0322682	-0.237263	-0.28407	-0.269531	-0.316339	-0.0468076	0.0120496
ENSG00000114439.19	BBX	-0.4002	-0.268907	-0.0913163	-0.163213	0.131293	0.308884	0.236988	0.177591	0.105695	-0.0718966	0.0120496
ENSG00000131591.17	C1orf159	0.0706192	0.260464	-0.153816	-0.47926	0.189845	-0.224435	-0.549879	-0.41428	-0.739724	-0.325444	0.0120496
ENSG00000112667.12	DNPH1	0.104319	0.259907	-0.207686	-0.293918	0.155588	-0.312005	-0.398237	-0.467593	-0.553825	-0.086232	0.0120551
ENSG00000129235.11	TXNDC17	0.257972	0.247672	0.0224644	0.14003	-0.0103004	-0.235508	-0.117942	-0.225207	-0.107642	0.117566	0.012077
ENSG00000233608.4	TWIST2	0.021985	0.221006	-0.252111	-0.28039	0.199021	-0.274096	-0.302375	-0.473117	-0.501396	-0.0282795	0.0121308
ENSG00000174132.9	FAM174A	0.0190024	0.219826	-0.480052	-0.110373	0.200823	-0.499054	-0.129376	-0.699877	-0.330199	0.369678	0.0122946
ENSG00000178718.6	RPP25	0.160941	0.111171	-0.0835389	-0.146312	-0.0497697	-0.24448	-0.307253	-0.19471	-0.257483	-0.0627735	0.0123391
ENSG00000071243.16	ING3	-0.115328	-0.136557	-0.381659	0.203541	-0.0212291	-0.26633	0.318869	-0.245101	0.340098	0.585199	0.0123599
ENSG00000118939.17	UCHL3	0.243878	0.0980687	-0.0128824	0.305571	-0.14581	-0.256761	0.0616927	-0.110951	0.207503	0.318454	0.0124069
ENSG00000005100.13	DHX33	-0.305296	-0.120658	0.0103528	-0.0467093	0.184638	0.315649	0.258587	0.131011	0.0739492	-0.0570621	0.0124453
ENSG00000130702.15	LAMA5	-0.222532	-0.00447691	-0.279465	-0.512971	0.218055	-0.0569335	-0.29044	-0.274988	-0.508494	-0.233506	0.0124453
ENSG00000143933.18	CALM2	0.0962394	0.0145259	-0.146544	0.1202	-0.0817136	-0.242784	0.0239606	-0.16107	0.105674	0.266744	0.0124453
ENSG00000149743.14	TRPT1	0.352587	0.405621	0.221667	0.162046	0.0530338	-0.130921	-0.190541	-0.183955	-0.243575	-0.0596202	0.0124453
ENSG00000157734.14	SNX22	0.615809	0.169903	0.00826784	0.151854	-0.445907	-0.607542	-0.463956	-0.161635	-0.0180493	0.143586	0.0124453
ENSG00000196110.8	ZNF699	-0.338974	-0.298053	-0.215901	-0.194384	0.0409213	0.123074	0.144591	0.0821524	0.103669	0.021517	0.0124453
ENSG00000275993.3	SIK1B	-0.0097293	0.0259271	0.12135	0.360611	0.0356564	0.131079	0.37034	0.0954228	0.334684	0.239261	0.0124453
ENSG00000213903.9	LTB4R	0.229223	0.230519	0.430087	0.341825	0.00129556	0.200864	0.112602	0.199568	0.111307	-0.0882617	0.0125639
ENSG00000152332.16	UHMK1	-0.407355	-0.389839	-0.210919	-0.239357	0.0175169	0.196436	0.167998	0.178919	0.150481	-0.0284381	0.012644
ENSG00000134352.20	IL6ST	-0.376674	-0.281697	-0.150268	-0.135729	0.0949763	0.226406	0.240945	0.131429	0.145968	0.0145388	0.0126687
ENSG00000164880.16	INTS1	-0.0904364	0.11228	-0.155428	-0.376862	0.202717	-0.0649914	-0.286426	-0.267708	-0.489143	-0.221435	0.0126687
ENSG00000148296.7	SURF6	0.0929359	0.146079	-0.115769	-0.228413	0.0531433	-0.208705	-0.321349	-0.261848	-0.374492	-0.112644	0.0126744
ENSG00000163110.15	PDLIM5	-0.284907	-0.176285	-0.0499674	0.0200774	0.108622	0.23494	0.304984	0.126318	0.196363	0.0700448	0.0126744
ENSG00000285082.2	AL160272.2	-0.495179	-0.379891	-0.00797824	-0.312706	0.115288	0.4872	0.182473	0.371912	0.0671845	-0.304728	0.0126929
ENSG00000100350.14	FOXRED2	-0.195496	-0.0754081	0.1121	-0.0306358	0.120088	0.307596	0.164861	0.187508	0.0447724	-0.142736	0.0128016
ENSG00000186073.14	C15orf41	0.175586	0.0469674	0.487504	0.496934	-0.128618	0.311918	0.321348	0.440536	0.449966	0.00943003	0.0128093
ENSG00000181827.14	RFX7	-0.352674	-0.295802	-0.00892017	-0.0180622	0.0568722	0.343754	0.334612	0.286881	0.277739	-0.00914199	0.0128184
ENSG00000184292.7	TACSTD2	0.0694476	0.0653951	-0.30865	-0.199292	-0.00405252	-0.378097	-0.268739	-0.374045	-0.264687	0.109358	0.0128184
ENSG00000102195.10	GPR50	-0.713499	-0.2271	0.441379	-0.184103	0.486399	1.15488	0.529396	0.668479	0.0429976	-0.625481	0.0128388
ENSG00000164176.13	EDIL3	-0.333974	-0.26148	-0.134969	-0.132883	0.0724937	0.199005	0.201091	0.126511	0.128597	0.00208632	0.0128388
ENSG00000171861.11	MRM3	0.230487	0.253125	-0.0883504	0.0908816	0.0226383	-0.318837	-0.139605	-0.341475	-0.162244	0.179232	0.0128388
ENSG00000090013.11	BLVRB	0.224626	0.227255	-0.0251501	-0.15227	0.00262843	-0.249777	-0.376897	-0.252405	-0.379525	-0.12712	0.012841
ENSG00000099331.13	MYO9B	-0.282567	-0.205757	-0.0990611	-0.272974	0.0768097	0.183506	0.0095929	0.106696	-0.0672168	-0.173913	0.0128871
ENSG00000180628.15	PCGF5	-0.230852	-0.255554	-0.0960768	-0.0911374	-0.0247024	0.134775	0.139714	0.159477	0.164417	0.00493938	0.0128871
ENSG00000285509.1	AP000646.1	-0.264487	-0.397165	-0.201677	-0.664706	-0.132678	0.0628099	-0.400219	0.195488	-0.267541	-0.463029	0.0128871
ENSG00000100038.19	TOP3B	0.0193787	0.11549	0.352345	0.170395	0.0961108	0.332966	0.151016	0.236855	0.0549052	-0.18195	0.0130012
ENSG00000073910.22	FRY	-0.454227	-0.280672	0.0312561	0.0244595	0.173555	0.485484	0.478687	0.311928	0.305132	-0.00679659	0.0130018
ENSG00000277791.5	PSMB3	0.323091	0.226498	0.105616	0.238774	-0.0965932	-0.217475	-0.0843173	-0.120882	0.0122759	0.133158	0.0130169
ENSG00000064651.14	SLC12A2	-0.32825	-0.306263	-0.127682	-0.0286093	0.021987	0.200568	0.29964	0.178581	0.277653	0.0990724	0.0130705
ENSG00000161021.13	MAML1	-0.196322	-0.149489	0.0800081	0.000533179	0.0468329	0.27633	0.196855	0.229497	0.150022	-0.0794749	0.0130705
ENSG00000188486.3	H2AFX	0.0419975	0.28677	-0.253723	-0.304208	0.244772	-0.295721	-0.346205	-0.540493	-0.590977	-0.0504844	0.0130705
ENSG00000107263.18	RAPGEF1	-0.265362	-0.121978	0.0326022	-0.204254	0.143384	0.297964	0.0611077	0.15458	-0.0822763	-0.236856	0.0130849
ENSG00000196507.11	TCEAL3	-0.0572321	0.0025869	-0.282563	-0.202041	0.059819	-0.225331	-0.144809	-0.28515	-0.204628	0.0805212	0.0131092
ENSG00000182899.17	RPL35A	0.257667	0.148793	0.158631	0.249567	-0.108874	-0.0990361	-0.00810021	0.00983815	0.100774	0.0909359	0.0131926
ENSG00000278540.5	ACACA	-0.281037	-0.162322	-0.0240894	-0.00987053	0.118715	0.256948	0.271167	0.138233	0.152452	0.0142189	0.0132416
ENSG00000129353.15	SLC44A2	-0.0582022	0.0950544	0.203158	0.0577576	0.153257	0.26136	0.11596	0.108104	-0.0372968	-0.145401	0.0132727
ENSG00000099377.14	HSD3B7	0.137678	0.265736	-0.197086	-0.215011	0.128058	-0.334765	-0.352689	-0.462823	-0.480747	-0.0179246	0.0133125
ENSG00000100299.18	ARSA	0.217958	0.337784	0.0464653	-0.215835	0.119826	-0.171492	-0.433793	-0.291319	-0.553619	-0.2623	0.0133125
ENSG00000171163.15	ZNF692	0.413809	0.163935	0.404793	0.312072	-0.249874	-0.00901605	-0.101737	0.240858	0.148137	-0.0927209	0.0133125
ENSG00000171798.18	KNDC1	-0.333962	-0.0382031	-0.289907	-0.6664	0.295759	0.0440549	-0.332438	-0.251704	-0.628197	-0.376493	0.0133317
ENSG00000143947.13	RPS27A	0.311346	0.189962	-0.0329602	0.107586	-0.121383	-0.344306	-0.203759	-0.222922	-0.082376	0.140546	0.0133482
ENSG00000108465.15	CDK5RAP3	0.316686	0.299499	0.199584	0.286918	-0.0171876	-0.117103	-0.029768	-0.0999152	-0.0125804	0.0873347	0.0133868
ENSG00000117713.20	ARID1A	-0.194041	-0.233697	0.0467594	0.112993	-0.0396554	0.240801	0.307035	0.280456	0.34669	0.0662341	0.0134144
ENSG00000178980.15	SELENOW	0.353693	0.262177	0.173913	0.280236	-0.0915163	-0.179781	-0.0734577	-0.0882644	0.0180587	0.106323	0.0134144
ENSG00000121297.8	TSHZ3	-0.267334	-0.107431	0.0522767	-0.362484	0.159903	0.319611	-0.0951501	0.159708	-0.255053	-0.414761	0.013483
ENSG00000065308.5	TRAM2	-0.24665	-0.179397	0.0294741	0.00434952	0.0672528	0.276124	0.250999	0.208871	0.183747	-0.0251246	0.0135249
ENSG00000140400.17	MAN2C1	0.241747	0.292164	0.358967	0.190425	0.050417	0.117219	-0.0513223	0.0668022	-0.101739	-0.168541	0.0135314
ENSG00000162402.14	USP24	-0.274979	-0.277746	-0.0827547	0.0261345	-0.0027664	0.192225	0.301114	0.194991	0.30388	0.108889	0.0135612
ENSG00000196233.13	LCOR	-0.262366	-0.340986	-0.105204	0.09675	-0.0786195	0.157162	0.359116	0.235782	0.437736	0.201954	0.0135612
ENSG00000072364.13	AFF4	-0.381967	-0.317927	-0.123751	-0.0688136	0.0640395	0.258216	0.313153	0.194176	0.249114	0.0549375	0.0135662
ENSG00000135940.7	COX5B	0.0202596	0.246381	-0.223804	-0.196236	0.226121	-0.244063	-0.216496	-0.470185	-0.442617	0.0275677	0.0135662
ENSG00000227500.10	SCAMP4	-0.0092657	0.0619984	0.0718599	-0.252721	0.0712641	0.0811256	-0.243456	0.00986152	-0.31472	-0.324581	0.0135662
ENSG00000163531.15	NFASC	-0.127065	-0.0925242	0.220781	-0.0276311	0.0345404	0.347846	0.0994335	0.313305	0.0648931	-0.248412	0.0136273
ENSG00000115464.15	USP34	-0.317841	-0.27899	-0.084573	0.0421967	0.0388515	0.233268	0.360038	0.194417	0.321186	0.12677	0.0137472
ENSG00000198646.14	NCOA6	-0.132133	-0.151744	0.114051	0.121619	-0.0196105	0.246185	0.253753	0.265795	0.273363	0.00756802	0.0137472
ENSG00000133316.15	WDR74	0.344509	0.24118	0.0516193	0.186303	-0.103329	-0.29289	-0.158206	-0.189561	-0.0548771	0.134684	0.0137822
ENSG00000167657.14	DAPK3	0.0515417	0.242251	-0.147159	-0.245764	0.190709	-0.198701	-0.297306	-0.38941	-0.488015	-0.0986049	0.0138819
ENSG00000177943.14	MAMDC4	0.496966	0.650582	0.170318	0.0457906	0.153617	-0.326648	-0.451175	-0.480264	-0.604792	-0.124528	0.0139445
ENSG00000067646.12	ZFY	-0.361186	-0.278366	-0.128425	-0.0348536	0.08282	0.23276	0.326332	0.14994	0.243512	0.0935719	0.0140066
ENSG00000123104.12	ITPR2	-0.370758	-0.417322	-0.277609	-0.05392	-0.0465643	0.0931486	0.316838	0.139713	0.363402	0.223689	0.0140066
ENSG00000125912.11	NCLN	-0.00778272	0.177713	-0.107186	-0.336652	0.185496	-0.0994028	-0.32887	-0.284899	-0.514365	-0.229467	0.0140122
ENSG00000167925.16	GHDC	0.168503	0.281326	0.0646895	-0.10932	0.112822	-0.103814	-0.277823	-0.216636	-0.390646	-0.174009	0.0141085
ENSG00000010818.10	HIVEP2	-0.487735	-0.396868	-0.159676	-0.246995	0.0908671	0.328059	0.240739	0.237192	0.149872	-0.0873194	0.0142138
ENSG00000164168.8	TMEM184C	-0.268172	-0.225629	-0.0798155	-0.06856	0.0425423	0.188356	0.199612	0.145814	0.157069	0.0112555	0.0142374
ENSG00000108021.20	TASOR2	-0.44465	-0.348866	-0.0941383	-0.214127	0.0957832	0.350511	0.230523	0.254728	0.13474	-0.119988	0.014368
ENSG00000185658.13	BRWD1	-0.231926	-0.283785	-0.0919426	-0.013628	-0.0518585	0.139984	0.218298	0.191842	0.270157	0.0783146	0.0143829
ENSG00000010404.18	IDS	-0.321867	-0.262952	-0.00899432	-0.144881	0.0589153	0.312873	0.176987	0.253958	0.118071	-0.135886	0.0143921
ENSG00000147403.16	RPL10	0.207263	0.173132	0.2244	0.262707	-0.0341311	0.0171375	0.0554441	0.0512686	0.0895752	0.0383065	0.0143921
ENSG00000128626.11	MRPS12	0.299004	0.349276	-0.0905885	-0.0568902	0.050272	-0.389593	-0.355894	-0.439865	-0.406166	0.0336983	0.0144031
ENSG00000004779.10	NDUFAB1	0.131724	0.123163	-0.233396	-0.0117922	-0.00856074	-0.36512	-0.143516	-0.356559	-0.134955	0.221604	0.01441
ENSG00000158711.13	ELK4	-0.237133	-0.263997	-0.165807	0.0220869	-0.0268641	0.0713257	0.25922	0.0981899	0.286084	0.187894	0.0144122
ENSG00000177045.10	SIX5	-0.0445056	0.199711	-0.214697	-0.390029	0.244216	-0.170191	-0.345523	-0.414407	-0.58974	-0.175332	0.0144122
ENSG00000149308.17	NPAT	-0.263057	-0.214958	-0.0581894	0.0467602	0.0480992	0.204868	0.309817	0.156768	0.261718	0.10495	0.0144955
ENSG00000104907.12	TRMT1	0.380063	0.334616	0.22445	0.121053	-0.0454462	-0.155613	-0.259009	-0.110167	-0.213563	-0.103397	0.0145533
ENSG00000083223.18	TUT7	-0.310151	-0.232975	-0.137192	-0.0247218	0.0771761	0.172959	0.285429	0.0957831	0.208253	0.11247	0.0145784
ENSG00000241489.8	AC244197.3	-0.30542	-0.26048	0.0203718	-0.113335	0.0449399	0.325791	0.192085	0.280851	0.147145	-0.133706	0.0146331
ENSG00000116691.11	MIIP	0.2879	0.332181	0.0746597	-0.114046	0.0442805	-0.213241	-0.401946	-0.257521	-0.446227	-0.188706	0.0147153
ENSG00000163625.15	WDFY3	-0.365465	-0.38655	-0.0268247	0.0106941	-0.0210844	0.338641	0.37616	0.359725	0.397244	0.0375188	0.0147153
ENSG00000100523.14	DDHD1	-0.246124	-0.183768	-0.0361809	-0.00389886	0.0623561	0.209943	0.242225	0.147587	0.179869	0.032282	0.0147501
ENSG00000163939.18	PBRM1	-0.351622	-0.245087	-0.0926013	-0.0566981	0.106535	0.25902	0.294924	0.152485	0.188389	0.0359032	0.0147936
ENSG00000179403.12	VWA1	0.0710421	0.223594	-0.251041	-0.332711	0.152552	-0.322083	-0.403753	-0.474635	-0.556306	-0.0816704	0.0148075
ENSG00000064547.14	LPAR2	0.261414	0.300551	-0.0301274	-0.0758578	0.0391373	-0.291541	-0.337272	-0.330679	-0.376409	-0.0457304	0.014812
ENSG00000099899.15	TRMT2A	0.048053	0.23941	-0.0506673	-0.16132	0.191357	-0.0987203	-0.209373	-0.290077	-0.400729	-0.110652	0.014812
ENSG00000126821.8	SGPP1	-0.276371	-0.238098	-0.354371	-0.263887	0.0382732	-0.0779998	0.0124843	-0.116273	-0.0257889	0.0904841	0.014812
ENSG00000142949.17	PTPRF	-0.262381	-0.110603	0.0543335	-0.180692	0.151778	0.316714	0.0816887	0.164936	-0.0700892	-0.235026	0.014812
ENSG00000167658.16	EEF2	0.0152078	0.0892058	-0.081107	-0.231278	0.0739981	-0.0963148	-0.246486	-0.170313	-0.320484	-0.150171	0.014812
ENSG00000188483.8	IER5L	0.130928	0.645608	-0.670334	-0.295098	0.51468	-0.801262	-0.426026	-1.31594	-0.940706	0.375237	0.0149034
ENSG00000173674.11	EIF1AX	-0.0578353	-0.0682825	-0.255489	-0.0600201	-0.0104472	-0.197653	-0.00218478	-0.187206	0.00826239	0.195469	0.0149221
ENSG00000183060.15	LYSMD4	0.369907	0.2966	0.255899	0.165251	-0.0733072	-0.114008	-0.204656	-0.0407006	-0.131348	-0.0906478	0.0149669
ENSG00000204568.12	MRPS18B	0.275726	0.180276	0.114997	0.249292	-0.0954499	-0.160729	-0.0264343	-0.065279	0.0690157	0.134295	0.0149669
ENSG00000113558.18	SKP1	0.137042	0.0639899	-0.119097	0.0731323	-0.0730517	-0.256139	-0.0639092	-0.183087	0.00914246	0.19223	0.0150205
ENSG00000273047.1	AL121845.2	0.0817981	0.331217	-0.535538	-0.608864	0.249419	-0.617336	-0.690662	-0.866755	-0.940081	-0.0733253	0.0150205
ENSG00000162066.15	AMDHD2	0.210791	0.361461	-0.0730184	-0.21393	0.15067	-0.28381	-0.424721	-0.43448	-0.575391	-0.140912	0.0150363
ENSG00000177700.6	POLR2L	0.224841	0.268037	-0.00655896	-0.141347	0.0431955	-0.2314	-0.366188	-0.274596	-0.409384	-0.134788	0.0150363
ENSG00000133812.15	SBF2	-0.376681	-0.264725	-0.00272668	0.0118159	0.111956	0.373955	0.388497	0.261998	0.276541	0.0145426	0.0151417
ENSG00000127603.27	MACF1	-0.35338	-0.336875	-0.0239486	0.0427514	0.0165049	0.329431	0.396131	0.312927	0.379626	0.0667	0.0151563
ENSG00000160781.17	PAQR6	0.39285	0.528181	0.498412	0.462256	0.135331	0.105562	0.069406	-0.0297689	-0.0659246	-0.0361557	0.0151563
ENSG00000138688.15	KIAA1109	-0.56679	-0.496512	-0.150417	-0.14017	0.070278	0.416373	0.42662	0.346095	0.356342	0.0102471	0.0151872
ENSG00000173432.12	SAA1	0.369648	0.225309	0.251362	0.301117	-0.144339	-0.118286	-0.0685312	0.0260534	0.0758082	0.0497547	0.0152207
ENSG00000183117.19	CSMD1	-0.635783	-0.501746	-0.0930884	0.0340788	0.134037	0.542695	0.669862	0.408657	0.535825	0.127167	0.0153022
ENSG00000141582.15	CBX4	-0.0130731	0.117027	-0.311724	-0.307785	0.1301	-0.298651	-0.294712	-0.428751	-0.424812	0.0039394	0.0153158
ENSG00000171956.7	FOXB1	-0.0107932	0.0378033	-0.0233177	-0.45336	0.0485966	-0.0125245	-0.442567	-0.0611211	-0.491164	-0.430043	0.0153411
ENSG00000095564.14	BTAF1	-0.318764	-0.265325	-0.0879292	0.00416345	0.0534389	0.230834	0.322927	0.177396	0.269488	0.0920927	0.0154159
ENSG00000198431.16	TXNRD1	-0.20902	-0.128244	-0.030825	0.048743	0.0807754	0.178195	0.257763	0.0974195	0.176988	0.079568	0.0154159
ENSG00000262730.1	AC104581.2	0.31137	0.190387	0.435045	0.410761	-0.120983	0.123676	0.0993909	0.244658	0.220373	-0.0242847	0.0155426
ENSG00000143398.20	PIP5K1A	-0.144001	-0.118469	0.00987495	0.102647	0.0255314	0.153876	0.246648	0.128344	0.221116	0.092772	0.0155853
ENSG00000196712.17	NF1	-0.355723	-0.377408	-0.0336424	-0.0154342	-0.0216844	0.322081	0.340289	0.343765	0.361974	0.0182082	0.0155853
ENSG00000129116.19	PALLD	-0.0850644	-0.0299348	0.0547267	0.196323	0.0551297	0.139791	0.281388	0.0846614	0.226258	0.141597	0.0155961
ENSG00000102780.16	DGKH	-0.550939	-0.611358	-0.360966	-0.0342147	-0.0604193	0.189972	0.516724	0.250392	0.577143	0.326751	0.0157496
ENSG00000003989.17	SLC7A2	-0.314546	-0.238936	-0.0883183	-0.0901776	0.0756094	0.226228	0.224368	0.150618	0.148759	-0.00185928	0.0157504
ENSG00000095637.22	SORBS1	-0.35608	-0.19755	0.09258	-0.206939	0.15853	0.44866	0.149141	0.29013	-0.00938965	-0.299519	0.0157504
ENSG00000114902.14	SPCS1	0.123481	0.0316144	-0.13646	-0.123085	-0.0918668	-0.259941	-0.246567	-0.168074	-0.1547	0.0133748	0.0157504
ENSG00000161547.16	SRSF2	-0.058627	0.0578932	-0.210163	-0.118264	0.11652	-0.151536	-0.0596367	-0.268056	-0.176157	0.0918989	0.0157504
ENSG00000165124.18	SVEP1	-0.270787	-0.261396	0.00155648	0.0645856	0.00939172	0.272344	0.335373	0.262952	0.325981	0.0630291	0.0157504
ENSG00000173064.13	HECTD4	-0.549369	-0.4116	0.0193696	-0.128779	0.13777	0.568739	0.420591	0.430969	0.282821	-0.148148	0.0157504
ENSG00000196526.10	AFAP1	-0.373718	-0.206692	0.0468145	-0.254199	0.167026	0.420533	0.119519	0.253507	-0.0475071	-0.301014	0.0157504
ENSG00000204842.17	ATXN2	-0.217862	-0.111978	0.134379	0.0585419	0.105884	0.352242	0.276404	0.246358	0.17052	-0.0758374	0.0157504
ENSG00000213398.8	LCAT	0.39654	0.487488	0.208816	0.469904	0.0909473	-0.187725	0.0733635	-0.278672	-0.0175838	0.261088	0.0158648
ENSG00000162613.16	FUBP1	-0.182367	-0.0481524	-0.0413032	0.0789576	0.134214	0.141063	0.261324	0.0068492	0.12711	0.120261	0.0159343
ENSG00000115568.15	ZNF142	-0.260924	-0.084256	0.142269	0.045637	0.176669	0.403193	0.306562	0.226525	0.129893	-0.0966317	0.0160365
ENSG00000042753.11	AP2S1	0.288015	0.246013	0.0589579	0.146562	-0.042002	-0.229057	-0.141454	-0.187056	-0.0994517	0.0876039	0.016048
ENSG00000175567.10	UCP2	0.163559	0.138729	0.269301	0.173399	-0.0248301	0.105741	0.00983986	0.130571	0.03467	-0.0959015	0.0160994
ENSG00000187193.9	MT1X	0.379161	0.342939	0.349263	0.477599	-0.0362226	-0.0298986	0.0984377	0.00632401	0.13466	0.128336	0.016178
ENSG00000128585.18	MKLN1	-0.336849	-0.354443	-0.155455	-0.132944	-0.0175939	0.181394	0.203905	0.198988	0.221499	0.0225112	0.0161852
ENSG00000136205.17	TNS3	-0.240488	-0.153862	0.0558124	-0.0476758	0.0866261	0.2963	0.192812	0.209674	0.106186	-0.103488	0.0163122
ENSG00000182700.5	IGIP	-0.0562163	-0.512062	-0.0630112	0.272728	-0.455845	-0.00679489	0.328944	0.44905	0.78479	0.335739	0.0163163
ENSG00000269711.1	AC008763.3	0.0574761	0.298768	-0.395721	-0.513164	0.241292	-0.453197	-0.57064	-0.694488	-0.811932	-0.117443	0.0163163
ENSG00000040199.18	PHLPP2	-0.291309	-0.231653	-0.0300794	-0.0933573	0.0596553	0.261229	0.197951	0.201574	0.138296	-0.0632779	0.0163523
ENSG00000170855.4	TRIAP1	0.323989	0.135009	0.081884	0.129518	-0.18898	-0.242105	-0.19447	-0.0531247	-0.00549052	0.0476342	0.0163681
ENSG00000130706.13	ADRM1	0.153303	0.199966	-0.108388	-0.186751	0.046663	-0.261691	-0.340054	-0.308354	-0.386717	-0.078363	0.0164507
ENSG00000177283.7	FZD8	-0.401037	0.0090974	-0.0493883	-0.748016	0.410134	0.351648	-0.34698	-0.0584857	-0.757114	-0.698628	0.0164507
ENSG00000180891.13	CUEDC1	0.202711	0.198799	-0.0381725	-0.0717708	-0.00391192	-0.240884	-0.274482	-0.236972	-0.27057	-0.0335983	0.0164507
ENSG00000196943.14	NOP9	-0.166773	-0.0842809	0.0322417	0.15002	0.0824919	0.199015	0.316793	0.116523	0.234301	0.117778	0.0164507
ENSG00000166925.9	TSC22D4	0.0865171	0.0525758	-0.0566476	-0.325203	-0.0339412	-0.143165	-0.41172	-0.109223	-0.377779	-0.268555	0.0164845
ENSG00000131374.14	TBC1D5	-0.339487	-0.291728	0.0249279	-0.184926	0.0477585	0.364414	0.15456	0.316656	0.106802	-0.209854	0.0167799
ENSG00000159363.18	ATP13A2	-0.0699584	0.0822592	-0.0355921	-0.280653	0.152218	0.0343663	-0.210695	-0.117851	-0.362912	-0.245061	0.016855
ENSG00000102531.16	FNDC3A	-0.411968	-0.32972	-0.0737115	-0.198044	0.0822471	0.338256	0.213924	0.256009	0.131677	-0.124332	0.0168682
ENSG00000173264.14	GPR137	0.223299	0.236935	0.129295	-0.092397	0.013636	-0.0940041	-0.315696	-0.10764	-0.329332	-0.221692	0.016888
ENSG00000268193.5	AC002985.1	0.0821959	0.119673	-0.0980694	-0.262876	0.0374773	-0.180265	-0.345072	-0.217743	-0.38255	-0.164807	0.016888
ENSG00000119682.17	AREL1	-0.235107	-0.087192	0.100021	-0.0291062	0.147915	0.335129	0.206001	0.187213	0.0580858	-0.129128	0.0169667
ENSG00000173548.8	SNX33	-0.166727	-0.0336476	0.110924	-0.103487	0.133079	0.27765	0.0632394	0.144571	-0.0698397	-0.214411	0.0170904
ENSG00000139880.19	CDH24	0.243998	0.346807	0.377494	0.190133	0.10281	0.133496	-0.0538651	0.0306867	-0.156675	-0.187361	0.017155
ENSG00000177576.11	C18orf32	0.166983	0.0752605	-0.219669	0.00214821	-0.0917222	-0.386651	-0.164834	-0.294929	-0.0731123	0.221817	0.0171835
ENSG00000189001.11	SBSN	0.153112	1.59717	-0.785961	-1.0988	1.44406	-0.939073	-1.25191	-2.38313	-2.69597	-0.312839	0.0171835
ENSG00000206503.13	HLA-A	0.161717	0.180492	-0.0426121	-0.0713548	0.0187749	-0.204329	-0.233072	-0.223104	-0.251847	-0.0287427	0.0172567
ENSG00000038427.16	VCAN	-0.32485	-0.349389	-0.0532489	-0.0440533	-0.0245394	0.271601	0.280796	0.29614	0.305336	0.00919567	0.0174084
ENSG00000131368.8	MRPS25	0.224017	0.179866	0.00893497	-0.0347432	-0.0441505	-0.215082	-0.25876	-0.170931	-0.214609	-0.0436781	0.0174084
ENSG00000169715.15	MT1E	0.379683	0.281247	0.328231	0.365571	-0.098436	-0.0514516	-0.0141116	0.0469844	0.0843244	0.03734	0.0174084
ENSG00000197694.16	SPTAN1	-0.184513	-0.178926	0.0406777	-0.0415927	0.00558684	0.22519	0.14292	0.219603	0.137333	-0.0822704	0.0174084
ENSG00000147123.10	NDUFB11	0.230732	0.255568	-0.0578164	-0.0870587	0.0248361	-0.288548	-0.317791	-0.313384	-0.342627	-0.0292424	0.0174087
ENSG00000148225.16	WDR31	-0.396529	-0.316246	-0.0581715	-0.198001	0.0802831	0.338357	0.198528	0.258074	0.118245	-0.13983	0.0174283
ENSG00000101146.13	RAE1	0.149091	0.201191	0.069169	0.261224	0.0520994	-0.0799223	0.112133	-0.132022	0.0600332	0.192055	0.0174817
ENSG00000064961.19	HMG20B	0.227904	0.200293	-0.0829916	-0.105642	-0.0276111	-0.310896	-0.333546	-0.283285	-0.305935	-0.0226503	0.0175564
ENSG00000077463.15	SIRT6	0.218612	0.22566	-0.242625	-0.302908	0.00704801	-0.461237	-0.52152	-0.468285	-0.528568	-0.0602834	0.0175932
ENSG00000103490.14	PYCARD	0.218948	0.305344	-0.0713079	-0.259253	0.0863962	-0.290256	-0.478201	-0.376652	-0.564597	-0.187945	0.0175932
ENSG00000113441.16	LNPEP	-0.411016	-0.340098	-0.187372	-0.0847359	0.0709185	0.223644	0.326281	0.152726	0.255362	0.102636	0.0175932
ENSG00000116396.14	KCNC4	-0.247114	-0.240913	0.0826849	-0.0351326	0.00620071	0.329798	0.211981	0.323598	0.20578	-0.117817	0.0175932
ENSG00000132517.15	SLC52A1	0.555069	0.419623	-0.0476716	0.0167254	-0.135446	-0.602741	-0.538344	-0.467294	-0.402898	0.0643969	0.0175932
ENSG00000138119.17	MYOF	-0.271647	-0.180536	-0.0260184	-0.0388156	0.0911114	0.245629	0.232832	0.154517	0.14172	-0.0127971	0.0175932
ENSG00000146066.3	HIGD2A	0.331715	0.236035	0.165418	0.105165	-0.0956806	-0.166297	-0.22655	-0.0706165	-0.13087	-0.0602531	0.0175932
ENSG00000160161.9	CILP2	0.143788	0.365473	-0.04072	-0.394174	0.221684	-0.184508	-0.537963	-0.406193	-0.759647	-0.353454	0.0175932
ENSG00000163882.9	POLR2H	0.262457	0.197468	0.00202527	0.071023	-0.0649888	-0.260432	-0.191434	-0.195443	-0.126445	0.0689978	0.0175932
ENSG00000180008.9	SOCS4	-0.257046	-0.256153	-0.235435	-0.0803126	0.000893005	0.0216104	0.176733	0.0207174	0.17584	0.155123	0.0175932
ENSG00000263020.6	AL662899.2	0.187829	0.154547	0.198119	0.301505	-0.033282	0.0102906	0.113677	0.0435726	0.146959	0.103386	0.0175932
ENSG00000205138.3	SDHAF1	0.368042	0.140973	-0.00392319	-0.0783484	-0.22707	-0.371966	-0.446391	-0.144896	-0.219321	-0.0744252	0.017689
ENSG00000224470.8	ATXN1L	-0.340516	-0.24118	-0.0361258	-0.0745464	0.0993358	0.30439	0.265969	0.205054	0.166633	-0.0384206	0.017689
ENSG00000267645.5	AC105052.3	0.280436	0.352777	0.421607	0.414258	0.0723409	0.141171	0.133822	0.0688296	0.0614807	-0.00734889	0.017689
ENSG00000172725.14	CORO1B	0.0645097	0.145759	-0.0654725	-0.33026	0.0812495	-0.129982	-0.394769	-0.211232	-0.476019	-0.264787	0.0177147
ENSG00000160445.11	ZER1	-0.0486289	0.0230644	0.165986	-0.183352	0.0716933	0.214615	-0.134723	0.142922	-0.206416	-0.349338	0.0177886
ENSG00000101199.13	ARFGAP1	0.18468	0.23876	0.0134086	-0.0939538	0.0540799	-0.171271	-0.278634	-0.225351	-0.332714	-0.107362	0.0178026
ENSG00000164187.7	LMBRD2	-0.560482	-0.337961	-0.252309	-0.38064	0.22252	0.308173	0.179841	0.0856528	-0.0426791	-0.128332	0.017816
ENSG00000126705.14	AHDC1	-0.121483	-0.0304532	-0.22678	-0.553414	0.0910297	-0.105297	-0.431931	-0.196327	-0.52296	-0.326633	0.0178217
ENSG00000179588.9	ZFPM1	-0.123582	0.201598	-0.336222	-0.661439	0.32518	-0.21264	-0.537857	-0.53782	-0.863037	-0.325217	0.0178217
ENSG00000115977.19	AAK1	-0.178822	-0.200959	-0.0282233	0.135804	-0.0221376	0.150598	0.314625	0.172736	0.336763	0.164027	0.0179104
ENSG00000116151.14	MORN1	0.0790408	0.245632	-0.0090176	-0.254003	0.166591	-0.0880584	-0.333044	-0.254649	-0.499635	-0.244985	0.0179104
ENSG00000169714.16	CNBP	0.173297	0.0859299	-0.0903492	0.0949037	-0.0873666	-0.263646	-0.0783928	-0.176279	0.00897381	0.185253	0.0179219
ENSG00000171617.14	ENC1	-0.161244	-0.0918614	0.0161891	0.143195	0.0693822	0.177433	0.304438	0.108051	0.235056	0.127005	0.0179447
ENSG00000130475.14	FCHO1	-0.318295	0.0607545	0.031775	-0.497789	0.37905	0.35007	-0.179494	-0.0289795	-0.558544	-0.529564	0.0180333
ENSG00000131016.17	AKAP12	-0.214114	-0.201558	-0.11382	0.0495551	0.0125558	0.100293	0.263669	0.0877376	0.251113	0.163376	0.0180333
ENSG00000112837.17	TBX18	-0.24179	-0.202039	-0.0795384	0.0198795	0.0397509	0.162252	0.26167	0.122501	0.221919	0.0994178	0.0180344
ENSG00000170734.11	POLH	-0.334604	-0.118112	-0.0359164	-0.203011	0.216492	0.298688	0.131593	0.0821958	-0.0848991	-0.167095	0.0180344
ENSG00000185947.15	ZNF267	-0.179685	-0.349778	-0.353873	-0.10632	-0.170094	-0.174188	0.0733643	-0.0040943	0.243458	0.247552	0.0180749
ENSG00000138074.15	SLC5A6	-0.107647	-0.033832	0.18278	0.124064	0.0738154	0.290427	0.231711	0.216612	0.157896	-0.058716	0.0181741
ENSG00000153395.10	LPCAT1	0.00891361	0.0257591	-0.171091	-0.199255	0.0168455	-0.180005	-0.208169	-0.19685	-0.225014	-0.028164	0.0182299
ENSG00000233024.7	NPIPA9	0.057598	0.392102	-0.0533923	-0.325506	0.334504	-0.11099	-0.383104	-0.445494	-0.717608	-0.272114	0.0182632
ENSG00000148335.14	NTMT1	0.308128	0.19711	0.0366678	0.0164066	-0.111018	-0.27146	-0.291722	-0.160442	-0.180703	-0.0202612	0.0183045
ENSG00000158545.15	ZC3H18	0.0982968	0.089897	-0.0659103	-0.190654	-0.00839971	-0.164207	-0.288951	-0.155807	-0.280551	-0.124743	0.0183154
ENSG00000073169.14	SELENOO	0.169604	0.322216	-0.200556	-0.145794	0.152612	-0.37016	-0.315399	-0.522772	-0.468011	0.0547611	0.0183395
ENSG00000125355.15	TMEM255A	-0.265749	-0.22266	-0.302498	-0.396707	0.0430893	-0.0367493	-0.130958	-0.0798386	-0.174047	-0.0942089	0.0183395
ENSG00000128951.14	DUT	0.115433	0.0384862	-0.202785	-0.0846652	-0.0769468	-0.318218	-0.200098	-0.241271	-0.123151	0.11812	0.0183395
ENSG00000131023.13	LATS1	-0.441594	-0.220702	-0.101183	-0.165977	0.220892	0.340411	0.275617	0.11952	0.0547251	-0.0647944	0.0183395
ENSG00000134982.17	APC	-0.336221	-0.419314	-0.159634	-0.0751849	-0.0830927	0.176587	0.261036	0.25968	0.344129	0.0844487	0.0183395
ENSG00000146576.13	C7orf26	0.248875	0.193997	0.310986	0.286704	-0.0548783	0.0621109	0.0378288	0.116989	0.0927071	-0.0242821	0.0183395
ENSG00000242802.9	AP5Z1	0.18392	0.253093	-0.0992075	-0.201211	0.0691728	-0.283128	-0.385131	-0.352301	-0.454304	-0.102003	0.0183395
ENSG00000134815.19	DHX34	0.109287	0.158607	0.180875	-0.189045	0.0493199	0.071588	-0.298332	0.0222681	-0.347652	-0.36992	0.0183871
ENSG00000155287.11	SLC25A28	0.229683	0.207287	0.28497	0.314111	-0.0223963	0.0552862	0.0844277	0.0776825	0.106824	0.0291415	0.0183871
ENSG00000090316.16	MAEA	0.0423314	0.141795	-0.168693	-0.264613	0.0994633	-0.211024	-0.306944	-0.310487	-0.406407	-0.0959199	0.0184392
ENSG00000167513.9	CDT1	0.0659301	0.224486	-0.0848458	-0.326094	0.158556	-0.150776	-0.392025	-0.309331	-0.55058	-0.241249	0.0184392
ENSG00000107862.4	GBF1	-0.202636	-0.138437	0.0993701	-0.0277317	0.0641991	0.302007	0.174905	0.237807	0.110706	-0.127102	0.0184781
ENSG00000162298.18	SYVN1	0.141616	0.115984	-0.0202466	-0.157323	-0.025632	-0.161862	-0.298938	-0.13623	-0.273306	-0.137076	0.0184873
ENSG00000011422.12	PLAUR	0.151632	0.0498648	0.222539	0.312129	-0.101767	0.0709065	0.160497	0.172674	0.262264	0.0895905	0.0184893
ENSG00000100983.12	GSS	0.22448	0.179373	0.225928	0.25071	-0.0451073	0.00144739	0.0262303	0.0465546	0.0713375	0.0247829	0.0184912
ENSG00000124074.12	ENKD1	-0.0125323	0.199637	-0.227094	-0.455706	0.212169	-0.214561	-0.443173	-0.426731	-0.655343	-0.228612	0.0185068
ENSG00000138587.6	MNS1	0.125312	-0.0521097	-0.309735	-0.0495253	-0.177422	-0.435047	-0.174837	-0.257625	0.00258443	0.26021	0.0185068
ENSG00000185187.13	SIGIRR	0.305254	0.226698	-0.246894	-0.381952	-0.0785561	-0.552148	-0.687206	-0.473592	-0.60865	-0.135058	0.0185563
ENSG00000185278.15	ZBTB37	-0.252335	-0.471357	-0.151385	0.158335	-0.219022	0.10095	0.41067	0.319971	0.629691	0.30972	0.0185563
ENSG00000218891.5	ZNF579	0.24158	0.482106	0.029953	-0.304848	0.240527	-0.211627	-0.546428	-0.452153	-0.786955	-0.334801	0.0185623
ENSG00000165802.22	NSMF	-0.0298097	0.158063	-0.0630341	-0.239259	0.187873	-0.0332244	-0.20945	-0.221097	-0.397322	-0.176225	0.0186691
ENSG00000074755.15	ZZEF1	-0.277419	-0.205544	0.0980537	0.0597353	0.0718747	0.375473	0.337154	0.303598	0.26528	-0.0383184	0.0186956
ENSG00000133112.16	TPT1	0.0990804	0.0151985	-0.19749	-0.103019	-0.0838819	-0.29657	-0.202099	-0.212688	-0.118217	0.0944711	0.0186956
ENSG00000103363.14	ELOB	0.402077	0.308439	0.0629491	0.0953665	-0.0936382	-0.339128	-0.30671	-0.245489	-0.213072	0.0324173	0.0187344
ENSG00000131152.4	AC010531.1	-0.141519	-0.0392611	-0.560624	-0.637236	0.102257	-0.419106	-0.495717	-0.521363	-0.597974	-0.0766112	0.0187344
ENSG00000197081.14	IGF2R	-0.261761	-0.215719	0.0235388	-0.00139946	0.0460421	0.2853	0.260362	0.239258	0.21432	-0.0249382	0.0187344
ENSG00000137942.16	FNBP1L	-0.269704	-0.271024	-0.139429	-0.202997	-0.00132046	0.130275	0.0667073	0.131595	0.0680277	-0.0635677	0.0187584
ENSG00000046889.19	PREX2	-0.628452	-0.840449	-0.553076	-0.274274	-0.211997	0.0753761	0.354178	0.287373	0.566175	0.278802	0.0187761
ENSG00000133816.15	MICAL2	-0.280336	-0.159833	0.00318812	-0.0588498	0.120502	0.283524	0.221486	0.163021	0.100984	-0.0620379	0.0187761
ENSG00000172009.15	THOP1	0.00700128	0.143656	-0.136981	-0.284413	0.136655	-0.143982	-0.291415	-0.280638	-0.42807	-0.147432	0.0188652
ENSG00000177125.5	ZBTB34	-0.0923551	-0.228299	-0.278979	0.169733	-0.135944	-0.186624	0.262088	-0.0506799	0.398032	0.448712	0.0188903
ENSG00000125089.17	SH3TC1	0.0884083	0.167574	-0.117947	-0.254113	0.0791655	-0.206356	-0.342521	-0.285521	-0.421687	-0.136166	0.0189338
ENSG00000177169.10	ULK1	0.0563821	0.208573	-0.117234	-0.269423	0.152191	-0.173616	-0.325805	-0.325808	-0.477996	-0.152189	0.0189338
ENSG00000106799.13	TGFBR1	-0.10841	-0.169542	-0.0482154	0.105015	-0.0611322	0.0601943	0.213425	0.121326	0.274557	0.153231	0.0189657
ENSG00000154864.12	PIEZO2	-0.360611	-0.308428	-0.0915718	-0.103645	0.0521835	0.269039	0.256966	0.216856	0.204783	-0.0120733	0.0189929
ENSG00000161682.15	FAM171A2	0.0974213	0.285405	0.0260342	-0.268966	0.187984	-0.0713871	-0.366388	-0.259371	-0.554372	-0.295	0.0190144
ENSG00000048471.14	SNX29	-0.417328	-0.288187	0.0362854	-0.0904785	0.12914	0.453613	0.326849	0.324473	0.197709	-0.126764	0.0190687
ENSG00000114331.15	ACAP2	-0.282255	-0.271576	-0.19598	-0.0680215	0.0106794	0.086275	0.214234	0.0755957	0.203554	0.127959	0.0190978
ENSG00000023608.5	SNAPC1	-0.0011263	-0.096508	-0.266119	-0.112179	-0.0953817	-0.264993	-0.111053	-0.169611	-0.0156713	0.15394	0.0191439
ENSG00000105662.16	CRTC1	0.016089	0.172976	0.0243601	-0.323694	0.156887	0.00827102	-0.339783	-0.148616	-0.49667	-0.348054	0.0191458
ENSG00000113273.17	ARSB	-0.318823	-0.0923085	0.102526	0.0372961	0.226514	0.421348	0.356119	0.194834	0.129605	-0.0652295	0.0191506
ENSG00000140365.16	COMMD4	0.346154	0.272636	0.202597	0.188676	-0.0735184	-0.143557	-0.157478	-0.0700386	-0.0839594	-0.0139208	0.0191506
ENSG00000095015.6	MAP3K1	-0.485433	-0.368792	-0.248931	-0.0948398	0.116641	0.236502	0.390593	0.119862	0.273952	0.154091	0.0193236
ENSG00000204856.12	FAM216A	0.0653567	0.0290805	-0.222585	-0.225048	-0.0362762	-0.287941	-0.290405	-0.251665	-0.254129	-0.00246379	0.0193236
ENSG00000012817.15	KDM5D	-0.153959	-0.00512594	0.171092	0.0140845	0.148833	0.325051	0.168044	0.176218	0.0192105	-0.157007	0.0193423
ENSG00000164877.19	MICALL2	0.121508	0.285259	-0.111839	-0.288243	0.16375	-0.233347	-0.409751	-0.397097	-0.573501	-0.176404	0.0193582
ENSG00000165029.16	ABCA1	-0.370214	-0.294748	-0.101501	0.0803247	0.0754657	0.268712	0.450538	0.193247	0.375072	0.181826	0.0193582
ENSG00000006015.17	REX1BD	0.0808416	0.272411	-0.492264	-0.459744	0.191569	-0.573106	-0.540586	-0.764675	-0.732155	0.0325203	0.0193755
ENSG00000105963.15	ADAP1	0.09256	0.342939	0.0216244	-0.224937	0.250379	-0.0709356	-0.317497	-0.321314	-0.567876	-0.246561	0.0194791
ENSG00000108784.10	NAGLU	0.179544	0.173509	0.0878881	-0.227486	-0.00603498	-0.0916563	-0.40703	-0.0856213	-0.400995	-0.315374	0.0195565
ENSG00000178093.14	TSSK6	0.112613	0.514218	-0.498422	-0.600389	0.401604	-0.611035	-0.713003	-1.01264	-1.11461	-0.101968	0.0195674
ENSG00000116117.18	PARD3B	-0.258077	-0.278309	-0.071835	-0.0640635	-0.0202327	0.186242	0.194013	0.206474	0.214246	0.00777158	0.0195794
ENSG00000154134.15	ROBO3	0.295854	0.257207	0.322742	0.0799602	-0.0386472	0.0268877	-0.215894	0.0655349	-0.177247	-0.242782	0.0195794
ENSG00000169957.10	ZNF768	0.167059	0.106748	-0.0651156	-0.141248	-0.0603106	-0.232174	-0.308307	-0.171864	-0.247996	-0.0761327	0.0195794
ENSG00000185803.10	SLC52A2	0.172678	0.282829	-0.104504	-0.204633	0.110151	-0.277183	-0.377311	-0.387334	-0.487462	-0.100128	0.0195794
ENSG00000142235.10	LMTK3	0.0590938	0.13397	-0.170955	-0.293479	0.0748759	-0.230049	-0.352573	-0.304925	-0.427449	-0.122524	0.0195904
ENSG00000154642.11	C21orf91	-0.214582	-0.277648	-0.242434	-0.0466161	-0.0630655	-0.0278511	0.167966	0.0352144	0.231032	0.195817	0.0195904
ENSG00000118058.22	KMT2A	-0.453328	-0.404094	0.0316589	-0.0120496	0.0492342	0.484987	0.441278	0.435753	0.392044	-0.0437084	0.0195928
ENSG00000167862.10	MRPL58	0.186416	0.220885	-0.014384	-0.0610647	0.034469	-0.2008	-0.24748	-0.235269	-0.281949	-0.0466807	0.019615
ENSG00000108106.14	UBE2S	0.0669483	0.184249	-0.238575	-0.176952	0.117301	-0.305524	-0.2439	-0.422825	-0.361201	0.0616237	0.0196204
ENSG00000140262.17	TCF12	-0.42019	-0.232786	-0.0929232	-0.23377	0.187404	0.327267	0.18642	0.139863	-0.000984308	-0.140847	0.0196243
ENSG00000196323.14	ZBTB44	-0.153806	-0.179599	-0.0765065	0.100507	-0.0257924	0.0772996	0.254314	0.103092	0.280106	0.177014	0.0196243
ENSG00000068137.15	PLEKHH3	-0.109446	0.197279	-0.217428	-0.384666	0.306725	-0.107982	-0.27522	-0.414707	-0.581945	-0.167238	0.0196544
ENSG00000162368.13	CMPK1	-0.110023	-0.194978	-0.28307	-0.177891	-0.0849552	-0.173048	-0.0678681	-0.0880927	0.0170871	0.10518	0.0196544
ENSG00000055163.20	CYFIP2	-0.151556	-0.122617	0.120173	-0.0737883	0.0289385	0.271729	0.0777677	0.24279	0.0488292	-0.193961	0.0198452
ENSG00000106546.14	AHR	-0.362543	-0.307827	-0.0929645	-0.154543	0.0547157	0.269578	0.208	0.214863	0.153284	-0.0615783	0.0198452
ENSG00000157240.4	FZD1	-0.296595	-0.0925933	-0.201067	-0.337182	0.204002	0.0955281	-0.0405873	-0.108474	-0.244589	-0.136115	0.0198737
ENSG00000142765.18	SYTL1	-0.0492349	0.336074	-0.364658	-0.691302	0.385309	-0.315424	-0.642067	-0.700732	-1.02738	-0.326644	0.0199725
ENSG00000278259.4	MYO19	-0.0918967	-0.000323421	0.190582	-0.0155471	0.0915733	0.282479	0.0763496	0.190905	-0.0152237	-0.206129	0.0199725
ENSG00000165264.11	NDUFB6	0.248562	0.129344	-0.0843492	-0.0998406	-0.119219	-0.332911	-0.348403	-0.213693	-0.229184	-0.0154914	0.0200407
ENSG00000070018.9	LRP6	-0.413006	-0.259437	-0.0410696	-0.045131	0.153569	0.371937	0.367875	0.218367	0.214306	-0.00406142	0.0200616
ENSG00000143669.13	LYST	-0.405399	-0.421678	-0.107732	-0.0242923	-0.0162793	0.297667	0.381106	0.313947	0.397386	0.0834392	0.0202056
ENSG00000044090.8	CUL7	-0.100966	0.0317543	0.229904	-0.0532748	0.132721	0.33087	0.0476915	0.198149	-0.0850292	-0.283179	0.0202222
ENSG00000251184.1	AL672142.1	-0.65669	-0.405071	-0.190034	-0.445019	0.251619	0.466656	0.21167	0.215037	-0.0399484	-0.254986	0.0202222
ENSG00000176542.10	USF3	-0.401145	-0.331037	-0.0169297	-0.079192	0.0701075	0.384215	0.321953	0.314108	0.251845	-0.0622624	0.0202924
ENSG00000078018.19	MAP2	-0.263767	-0.263209	-0.0579004	-0.0617596	0.00055857	0.205867	0.202008	0.205308	0.201449	-0.0038592	0.0203564
ENSG00000243678.11	NME2	0.242673	0.217952	0.0180655	0.0822362	-0.024721	-0.224608	-0.160437	-0.199887	-0.135716	0.0641707	0.0203564
ENSG00000110713.17	NUP98	-0.183833	-0.0967329	0.0949569	0.0468373	0.0870999	0.27879	0.23067	0.19169	0.14357	-0.0481196	0.020455
ENSG00000145934.16	TENM2	-0.37705	-0.328991	-0.0476495	-0.0926051	0.0480586	0.3294	0.284445	0.281342	0.236386	-0.0449556	0.020455
ENSG00000186166.9	CCDC84	0.247185	0.190621	0.156364	0.445126	-0.0565643	-0.0908214	0.197941	-0.0342571	0.254505	0.288762	0.020455
ENSG00000187840.5	EIF4EBP1	0.345281	0.266608	0.225664	0.175666	-0.0786732	-0.119617	-0.169615	-0.0409436	-0.0909422	-0.0499987	0.020455
ENSG00000158195.11	WASF2	-0.233001	-0.1053	0.0654305	-0.0445399	0.127701	0.298431	0.188461	0.17073	0.06076	-0.10997	0.0204748
ENSG00000122042.10	UBL3	-0.116886	-0.42402	-0.229064	-0.110398	-0.307134	-0.112177	0.00648811	0.194957	0.313622	0.118666	0.0204883
ENSG00000160075.12	SSU72	0.252658	0.139608	0.00519978	0.0932436	-0.113051	-0.247458	-0.159415	-0.134408	-0.0463639	0.0880439	0.0204883
ENSG00000110422.12	HIPK3	-0.436229	-0.257358	-0.236011	-0.0527948	0.178871	0.200218	0.383434	0.0213472	0.204563	0.183216	0.02053
ENSG00000148400.12	NOTCH1	-0.310608	-0.154848	-0.471541	-0.722157	0.15576	-0.160933	-0.411548	-0.316693	-0.567308	-0.250616	0.02053
ENSG00000189339.12	SLC35E2B	-0.286435	-0.0763916	-0.0547646	-0.372605	0.210043	0.23167	-0.0861699	0.021627	-0.296213	-0.31784	0.0209337
ENSG00000103888.17	CEMIP	-0.379968	-0.303456	0.396016	-0.273263	0.0765113	0.775983	0.106705	0.699472	0.0301933	-0.669279	0.0209347
ENSG00000110395.6	CBL	-0.513944	-0.4178	-0.0624662	-0.137376	0.0961434	0.451478	0.376568	0.355334	0.280425	-0.0749094	0.0209812
ENSG00000180263.14	FGD6	-0.270883	-0.441553	0.0856633	-0.258752	-0.17067	0.356546	0.0121309	0.527216	0.1828	-0.344416	0.0209812
ENSG00000177200.17	CHD9	-0.5343	-0.362837	-0.294391	-0.212085	0.171463	0.23991	0.322215	0.0684465	0.150752	0.0823054	0.0210155
ENSG00000250644.3	AC068580.4	-0.0132149	0.0774158	-0.0744692	-0.289007	0.0906306	-0.0612543	-0.275792	-0.151885	-0.366423	-0.214538	0.0210155
ENSG00000054654.16	SYNE2	-0.272735	-0.405341	-0.010598	0.0719798	-0.132606	0.262137	0.344715	0.394743	0.477321	0.0825778	0.0210237
ENSG00000058668.14	ATP2B4	-0.27778	-0.234985	-0.00545207	0.0536159	0.0427955	0.272328	0.331396	0.229533	0.2886	0.059068	0.0211139
ENSG00000101210.12	EEF1A2	0.115307	0.160459	-0.0715022	-0.216179	0.0451516	-0.186809	-0.331486	-0.231961	-0.376638	-0.144677	0.0211139
ENSG00000055955.17	ITIH4	0.423891	0.289977	0.499128	0.370137	-0.133914	0.0752373	-0.0537546	0.209151	0.0801596	-0.128992	0.0212166
ENSG00000147255.19	IGSF1	0.00703463	-0.239222	0.387788	0.259871	-0.246256	0.380753	0.252837	0.62701	0.499093	-0.127917	0.0212166
ENSG00000072062.14	PRKACA	0.108973	0.0510748	0.237499	0.173038	-0.0578984	0.128525	0.064065	0.186424	0.121963	-0.0644604	0.021291
ENSG00000158106.14	RHPN1	0.263275	0.365212	0.048387	-0.311684	0.101937	-0.214888	-0.574959	-0.316825	-0.676896	-0.360071	0.021291
ENSG00000157911.10	PEX10	0.129912	0.255825	0.0572961	-0.0962217	0.125913	-0.0726154	-0.226133	-0.198529	-0.352046	-0.153518	0.0213002
ENSG00000131746.13	TNS4	-0.108294	-0.00450139	0.204821	0.233729	0.103793	0.313114	0.342023	0.209322	0.23823	0.0289081	0.0213464
ENSG00000090971.5	NAT14	0.238968	0.262048	0.0396454	-0.0581034	0.0230796	-0.199323	-0.297072	-0.222403	-0.320151	-0.0977488	0.021377
ENSG00000117523.16	PRRC2C	-0.417815	-0.299951	-0.079736	-0.102681	0.117864	0.338079	0.315135	0.220215	0.19727	-0.0229447	0.021377
ENSG00000126883.17	NUP214	-0.149447	-0.096105	0.189275	0.114524	0.0533418	0.338721	0.263971	0.28538	0.210629	-0.0747504	0.021377
ENSG00000173276.14	ZBTB21	-0.329284	-0.265854	-0.0690839	-0.102908	0.0634302	0.2602	0.226377	0.19677	0.162947	-0.0338237	0.021377
ENSG00000180694.14	TMEM64	-0.24249	-0.323951	-0.302103	-0.265643	-0.0814611	-0.0596126	-0.0231531	0.0218485	0.058308	0.0364595	0.021377
ENSG00000285723.1	AL034430.2	0.287088	0.217092	-0.224061	-0.229584	-0.0699957	-0.511149	-0.516672	-0.441153	-0.446676	-0.00552312	0.021377
ENSG00000073605.18	GSDMB	0.301361	0.36572	0.548739	0.282093	0.0643583	0.247378	-0.0192685	0.18302	-0.0836268	-0.266646	0.0214283
ENSG00000237515.9	SHISA9	-0.204413	-0.221882	-0.0538573	-0.0149875	-0.0174682	0.150556	0.189426	0.168024	0.206894	0.0388697	0.0214756
ENSG00000184164.14	CRELD2	0.218681	0.263468	0.0160831	-0.0043282	0.0447871	-0.202598	-0.22301	-0.247385	-0.267797	-0.0204113	0.0215312
ENSG00000130429.15	ARPC1B	-0.0350006	0.10906	-0.129607	-0.288667	0.144061	-0.094606	-0.253666	-0.238667	-0.397727	-0.15906	0.0215803
ENSG00000084774.14	CAD	-0.238594	-0.124743	0.0986905	-0.049003	0.113851	0.337285	0.189591	0.223434	0.0757404	-0.147694	0.0216106
ENSG00000173141.5	MRPL57	0.155423	0.16982	-0.246764	-0.243789	0.0143973	-0.402187	-0.399212	-0.416584	-0.413609	0.00297473	0.0216106
ENSG00000102753.10	KPNA3	-0.264876	-0.203923	-0.162848	-0.090635	0.0609528	0.102028	0.174241	0.0410754	0.113288	0.0722127	0.0216319
ENSG00000132323.9	ILKAP	0.199354	0.17765	-0.0992929	0.0374167	-0.0217043	-0.298647	-0.161937	-0.276942	-0.140233	0.13671	0.0216691
ENSG00000083312.17	TNPO1	-0.344754	-0.2719	-0.149739	-0.113022	0.0728535	0.195015	0.231732	0.122161	0.158878	0.0367169	0.0217367
ENSG00000152818.18	UTRN	-0.450129	-0.465445	-0.106102	-0.078435	-0.0153162	0.344027	0.371694	0.359343	0.38701	0.0276672	0.0217675
ENSG00000173706.14	HEG1	-0.28307	-0.233209	-0.0488344	0.0025983	0.0498616	0.234236	0.285669	0.184374	0.235807	0.0514327	0.0217675
ENSG00000255302.5	EID1	0.0377181	-0.0915412	-0.2365	-0.218292	-0.129259	-0.274218	-0.25601	-0.144958	-0.126751	0.0182077	0.0218461
ENSG00000272741.1	AC069257.3	-0.0987193	0.0375731	-0.231393	-0.238167	0.136292	-0.132673	-0.139448	-0.268966	-0.275741	-0.00677467	0.0219128
ENSG00000185722.18	ANKFY1	-0.241594	-0.166471	0.0429445	-0.118793	0.0751224	0.284538	0.122801	0.209416	0.0476784	-0.161737	0.0219583
ENSG00000149761.9	NUDT22	0.267275	0.294258	-0.0696822	-0.138606	0.0269831	-0.336957	-0.405881	-0.36394	-0.432864	-0.068924	0.0220218
ENSG00000215252.11	GOLGA8B	0.285548	0.311416	0.455836	0.559913	0.0258688	0.170289	0.274366	0.14442	0.248497	0.104077	0.0220302
ENSG00000071564.16	TCF3	-0.0452021	0.00133485	-0.167222	-0.347716	0.0465369	-0.12202	-0.302514	-0.168557	-0.349051	-0.180494	0.0220582
ENSG00000132694.18	ARHGEF11	-0.1779	-0.137631	0.119866	0.029727	0.0402686	0.297766	0.207627	0.257498	0.167358	-0.0901395	0.0220824
ENSG00000134369.15	NAV1	-0.321813	-0.284959	0.0354377	0.00748384	0.0368541	0.357251	0.329297	0.320397	0.292443	-0.0279538	0.022098
ENSG00000140022.13	STON2	-0.335342	-0.307503	-0.189576	-0.0245017	0.0278389	0.145766	0.31084	0.117927	0.283001	0.165074	0.022098
ENSG00000116675.16	DNAJC6	-0.352471	-0.22445	-0.0869178	-0.155762	0.12802	0.265553	0.196708	0.137533	0.0686879	-0.0688446	0.0221143
ENSG00000158716.9	DUSP23	0.0984078	0.205401	-0.240116	-0.226474	0.106993	-0.338524	-0.324882	-0.445517	-0.431875	0.0136419	0.0221143
ENSG00000164403.14	SHROOM1	0.157163	0.279766	0.0729015	0.0997655	0.122603	-0.0842618	-0.0573978	-0.206864	-0.18	0.026864	0.0221143
ENSG00000167799.10	NUDT8	0.330771	0.591778	0.0531655	-0.141956	0.261007	-0.277606	-0.472728	-0.538613	-0.733734	-0.195122	0.0221143
ENSG00000197312.12	DDI2	-0.392917	-0.237079	-0.0685749	-0.124166	0.155838	0.324342	0.268751	0.168504	0.112914	-0.0555907	0.0221143
ENSG00000112695.11	COX7A2	0.289754	0.209276	0.210428	0.294613	-0.0804783	-0.0793258	0.0048594	0.0011525	0.0853377	0.0841852	0.0221331
ENSG00000270136.6	MICOS10-NBL1	0.186388	0.196471	-0.00328195	0.00247699	0.010083	-0.18967	-0.183911	-0.199753	-0.193994	0.00575893	0.0221673
ENSG00000011304.20	PTBP1	-0.10311	0.0336197	0.00470775	-0.250538	0.136729	0.107817	-0.147428	-0.0289119	-0.284157	-0.255245	0.0222014
ENSG00000100030.14	MAPK1	-0.265949	-0.160488	-0.00869485	-0.0115462	0.105462	0.257254	0.254403	0.151793	0.148942	-0.00285138	0.0222014
ENSG00000198959.12	TGM2	-0.172146	-0.0881239	0.113128	0.0340226	0.0840222	0.285274	0.206169	0.201252	0.122147	-0.0791057	0.0222014
ENSG00000182890.5	GLUD2	-0.240724	-0.354678	-0.444598	-0.735482	-0.113954	-0.203874	-0.494758	-0.08992	-0.380804	-0.290884	0.0222719
ENSG00000161813.22	LARP4	-0.250087	-0.303816	-0.0967837	-0.0556925	-0.0537295	0.153303	0.194394	0.207033	0.248124	0.0410912	0.0222829
ENSG00000239697.11	TNFSF12	0.219339	0.265464	-0.0694303	-0.167552	0.0461247	-0.28877	-0.386891	-0.334894	-0.433016	-0.0981217	0.0222829
ENSG00000197756.10	RPL37A	0.307681	0.210641	0.149005	0.129514	-0.0970393	-0.158675	-0.178167	-0.0616359	-0.0811275	-0.0194916	0.0222982
ENSG00000103426.12	CORO7-PAM16	0.0670723	0.156846	-0.132305	-0.295777	0.0897737	-0.199377	-0.362849	-0.289151	-0.452623	-0.163472	0.0223404
ENSG00000060237.17	WNK1	-0.351099	-0.226504	0.000303021	-0.0393997	0.124595	0.351402	0.311699	0.226807	0.187104	-0.0397028	0.022421
ENSG00000070371.16	CLTCL1	-0.0827812	-0.0118912	0.231636	0.165923	0.07089	0.314417	0.248705	0.243527	0.177815	-0.0657128	0.022421
ENSG00000127914.16	AKAP9	-0.426602	-0.319164	-0.0492307	-0.0753766	0.107438	0.377371	0.351225	0.269933	0.243787	-0.0261459	0.022422
ENSG00000107223.13	EDF1	0.214537	0.196537	-0.0629803	-0.00151383	-0.0180003	-0.277518	-0.216051	-0.259517	-0.198051	0.0614664	0.022522
ENSG00000115808.12	STRN	-0.393793	-0.285566	-0.111096	-0.118236	0.108228	0.282697	0.275558	0.174469	0.16733	-0.00713914	0.0225357
ENSG00000213619.10	NDUFS3	0.217575	0.159945	-0.0462581	-0.0417122	-0.05763	-0.263833	-0.259287	-0.206203	-0.201657	0.00454595	0.0225357
ENSG00000182022.18	CHST15	-0.219665	-0.263114	0.0699272	-0.0782881	-0.0434487	0.289592	0.141377	0.333041	0.184826	-0.148215	0.0225457
ENSG00000142556.19	ZNF614	-0.343355	-0.22412	-0.260324	-0.0587239	0.119235	0.0830311	0.284631	-0.0362038	0.165396	0.2016	0.0227735
ENSG00000152102.18	FAM168B	-0.194214	-0.0981644	0.0717516	0.0922995	0.0960495	0.265965	0.286513	0.169916	0.190464	0.0205479	0.0228685
ENSG00000150760.12	DOCK1	-0.307282	-0.1873	-0.0415242	-0.142022	0.119982	0.265758	0.16526	0.145776	0.0452777	-0.100498	0.0228686
ENSG00000169855.20	ROBO1	-0.398709	-0.210973	-0.105989	-0.0113027	0.187736	0.29272	0.387407	0.104984	0.199671	0.0946862	0.0228686
ENSG00000130635.15	COL5A1	-0.0119439	0.0123301	-0.090608	-0.295354	0.024274	-0.0786642	-0.28341	-0.102938	-0.307684	-0.204746	0.0228949
ENSG00000170776.21	AKAP13	-0.284971	-0.260825	-0.111248	0.0245209	0.0241461	0.173724	0.309492	0.149578	0.285346	0.135769	0.0229473
ENSG00000187987.9	ZSCAN23	-0.79671	-0.542633	-0.338732	-0.729775	0.254077	0.457978	0.0669353	0.203901	-0.187142	-0.391042	0.0229548
ENSG00000105583.11	WDR83OS	0.25216	0.165994	0.262649	0.233903	-0.0861654	0.0104893	-0.0182566	0.0966547	0.0679089	-0.0287458	0.0229631
ENSG00000134569.10	LRP4	-0.288338	-0.173143	0.10791	-0.0846961	0.115196	0.396248	0.203642	0.281052	0.0884464	-0.192606	0.0229648
ENSG00000057657.17	PRDM1	-0.348487	-0.0745797	0.13641	-0.336392	0.273907	0.484897	0.0120953	0.210989	-0.261812	-0.472801	0.023068
ENSG00000100263.14	RHBDD3	0.151235	0.226951	-0.24287	-0.12601	0.0757161	-0.394106	-0.277245	-0.469822	-0.352961	0.116861	0.023068
ENSG00000163719.19	MTMR14	0.150839	0.0968433	0.213618	0.270464	-0.0539954	0.0627797	0.119626	0.116775	0.173621	0.056846	0.023068
ENSG00000167548.15	KMT2D	-0.273726	-0.372256	0.0038534	0.220091	-0.0985301	0.277579	0.493817	0.376109	0.592347	0.216238	0.023068
ENSG00000213639.10	PPP1CB	-0.0238041	-0.145067	-0.145247	0.0678282	-0.121263	-0.121443	0.0916323	-0.000179931	0.212896	0.213076	0.0231139
ENSG00000151148.14	UBE3B	-0.201084	-0.128	0.0436099	-0.10644	0.0730838	0.244694	0.0946435	0.17161	0.0215597	-0.15005	0.0231331
ENSG00000182979.18	MTA1	0.0665724	0.14062	-0.0262397	-0.172368	0.0740478	-0.0928121	-0.238941	-0.16686	-0.312989	-0.146129	0.0231331
ENSG00000012061.15	ERCC1	0.270222	0.189818	0.242666	0.171852	-0.0804033	-0.0275554	-0.0983699	0.0528479	-0.0179666	-0.0708145	0.0232386
ENSG00000118922.17	KLF12	-0.335594	-0.402083	0.0621825	-0.278859	-0.0664892	0.397776	0.0567344	0.464266	0.123224	-0.341042	0.0232386
ENSG00000196576.15	PLXNB2	-0.123005	0.0552055	-0.0434498	-0.305652	0.17821	0.0795547	-0.182648	-0.0986553	-0.360858	-0.262202	0.0232386
ENSG00000198589.13	LRBA	-0.42745	-0.338057	-0.158028	-0.155895	0.0893935	0.269422	0.271556	0.180029	0.182162	0.00213362	0.0232386
ENSG00000113119.12	TMCO6	0.283934	0.282688	0.295744	0.399832	-0.00124687	0.0118097	0.115898	0.0130565	0.117145	0.104088	0.0232569
ENSG00000119705.9	SLIRP	0.286585	0.242333	0.223874	0.214794	-0.0442527	-0.0627116	-0.0717913	-0.0184589	-0.0275386	-0.00907964	0.0232569
ENSG00000132024.17	CC2D1A	0.0936195	0.155293	-0.061939	-0.206448	0.0616734	-0.155559	-0.300067	-0.217232	-0.361741	-0.144509	0.0232569
ENSG00000164061.5	BSN	-0.398361	-0.313057	0.0213012	-0.0317702	0.0853044	0.419662	0.366591	0.334358	0.281287	-0.0530714	0.0232569
ENSG00000165813.20	CCDC186	-0.400388	-0.394334	-0.183921	-0.248725	0.00605412	0.216467	0.151663	0.210413	0.145609	-0.0648035	0.0232569
ENSG00000149639.15	SOGA1	-0.265153	-0.238023	0.00130986	-0.0297214	0.0271301	0.266463	0.235431	0.239333	0.208301	-0.0310313	0.0233783
ENSG00000188760.10	TMEM198	0.290573	0.320127	0.0336043	-0.0979458	0.0295541	-0.256968	-0.388518	-0.286522	-0.418072	-0.13155	0.0234631
ENSG00000034053.14	APBA2	-0.102046	-0.0372402	-0.161911	-0.34921	0.0648053	-0.0598653	-0.247165	-0.124671	-0.31197	-0.1873	0.0235546
ENSG00000116273.6	PHF13	0.139826	0.188918	0.142721	0.357727	0.049092	0.00289472	0.217901	-0.0461972	0.168809	0.215006	0.0235546
ENSG00000169189.17	NSMCE1	0.28156	0.267709	0.150589	0.242955	-0.0138515	-0.130971	-0.0386052	-0.11712	-0.0247538	0.0923661	0.0235546
ENSG00000186493.12	C5orf38	-0.150321	0.164004	-0.481242	-0.378465	0.314325	-0.330921	-0.228145	-0.645246	-0.54247	0.102777	0.0235583
ENSG00000100320.23	RBFOX2	-0.287246	-0.221988	-0.029784	-0.123697	0.0652572	0.257462	0.163548	0.192204	0.0982912	-0.0939131	0.0236802
ENSG00000105255.11	FSD1	0.223064	0.288275	0.0968185	0.0116543	0.0652106	-0.126246	-0.21141	-0.191456	-0.276621	-0.0851642	0.0237193
ENSG00000148965.10	SAA4	0.386655	0.423501	0.313832	0.322455	0.0368467	-0.0728223	-0.0641997	-0.109669	-0.101046	0.00862255	0.0237362
ENSG00000148362.11	PAXX	0.35118	0.304819	-0.0546758	-0.0818449	-0.0463609	-0.405856	-0.433025	-0.359495	-0.386664	-0.0271691	0.0238835
ENSG00000163513.18	TGFBR2	-0.231656	-0.133603	-0.0352293	0.0970914	0.0980537	0.196427	0.328748	0.0983733	0.230694	0.132321	0.0239251
ENSG00000267697.2	LUZP6	0.114072	0.0114536	0.061263	0.32404	-0.102619	-0.0528092	0.209968	0.0498094	0.312587	0.262777	0.0239251
ENSG00000103196.12	CRISPLD2	-0.202378	-0.198787	-0.217739	0.167847	0.00359148	-0.015361	0.370225	-0.0189525	0.366633	0.385586	0.0239637
ENSG00000134686.18	PHC2	0.175391	0.0509829	0.209023	0.191145	-0.124408	0.0336315	0.0157537	0.15804	0.140162	-0.0178778	0.0240503
ENSG00000133401.16	PDZD2	-0.255226	-0.343184	0.0328938	-0.241513	-0.0879578	0.28812	0.0137133	0.376078	0.101671	-0.274407	0.0240553
ENSG00000108479.12	GALK1	0.111711	0.188515	-0.115459	-0.408284	0.076804	-0.22717	-0.519995	-0.303974	-0.596799	-0.292825	0.0242271
ENSG00000070367.16	EXOC5	-0.284336	-0.223128	-0.192191	-0.227139	0.0612077	0.0921444	0.057196	0.0309368	-0.00401164	-0.0349484	0.0242541
ENSG00000108671.11	PSMD11	-0.00473539	0.00207191	0.121064	0.211926	0.00680731	0.125799	0.216662	0.118992	0.209854	0.0908621	0.0242541
ENSG00000112297.15	CRYBG1	-0.216519	-0.227206	-0.0607245	-0.0476754	-0.0106875	0.155794	0.168843	0.166482	0.179531	0.0130491	0.0242541
ENSG00000217128.12	FNIP1	-0.343973	-0.216272	-0.12949	-0.0198568	0.127701	0.214483	0.324116	0.0867824	0.196416	0.109633	0.0242541
ENSG00000007255.10	TRAPPC6A	0.346379	0.198762	-0.0104939	-0.0650912	-0.147617	-0.356873	-0.41147	-0.209256	-0.263853	-0.0545973	0.0243136
ENSG00000009413.15	REV3L	-0.336423	-0.3298	-0.113719	-0.0512794	0.0066231	0.222704	0.285143	0.216081	0.27852	0.0624394	0.0243136
ENSG00000090238.12	YPEL3	0.195866	0.153825	0.0375755	-0.224311	-0.0420412	-0.158291	-0.420177	-0.11625	-0.378136	-0.261886	0.0243136
ENSG00000144043.12	TEX261	-0.149402	-0.038425	0.148043	0.0252158	0.110977	0.297445	0.174618	0.186468	0.0636409	-0.122827	0.0243136
ENSG00000165704.15	HPRT1	0.0401523	0.0492516	-0.195905	-0.0417332	0.00909932	-0.236058	-0.0818855	-0.245157	-0.0909848	0.154172	0.0243136
ENSG00000170684.9	ZNF296	0.112233	0.564328	-0.334978	-0.4048	0.452095	-0.447211	-0.517033	-0.899306	-0.969128	-0.0698218	0.0243136
ENSG00000167967.16	E4F1	0.0324446	0.136341	-0.158834	-0.382829	0.103896	-0.191279	-0.415273	-0.295175	-0.519169	-0.223994	0.0244778
ENSG00000075826.17	SEC31B	0.419204	0.362099	0.464583	0.590489	-0.0571054	0.0453783	0.171284	0.102484	0.22839	0.125906	0.024589
ENSG00000173818.17	ENDOV	0.320352	0.211801	-0.0249411	0.00218053	-0.10855	-0.345293	-0.318171	-0.236743	-0.209621	0.0271216	0.0246241
ENSG00000175334.8	BANF1	0.255437	0.145491	0.157345	0.167454	-0.109947	-0.0980921	-0.0879832	0.0118547	0.0219636	0.0101089	0.0246535
ENSG00000148290.10	SURF1	0.345619	0.253904	0.277061	0.218429	-0.091715	-0.0685582	-0.127191	0.0231568	-0.0354757	-0.0586324	0.0247227
ENSG00000162105.19	SHANK2	-0.562871	-0.633727	-0.103449	-0.078977	-0.0708556	0.459422	0.483894	0.530278	0.55475	0.0244718	0.0247227
ENSG00000204272.13	NBDY	0.237111	0.24798	0.297594	0.3243	0.0108689	0.0604836	0.0871892	0.0496146	0.0763203	0.0267056	0.0247227
ENSG00000156381.9	ANKRD9	-0.0381476	0.0930189	-0.159425	-0.311336	0.131167	-0.121277	-0.273189	-0.252443	-0.404355	-0.151912	0.0247286
ENSG00000120802.13	TMPO	-0.194934	-0.224255	-0.210637	-0.190719	-0.0293207	-0.0157025	0.00421561	0.0136182	0.0335363	0.0199181	0.0248054
ENSG00000100577.19	GSTZ1	0.312639	0.208767	0.149258	0.194804	-0.103872	-0.163381	-0.117835	-0.0595086	-0.0139624	0.0455462	0.024984
ENSG00000114391.13	RPL24	0.306291	0.146058	0.0812988	0.210278	-0.160232	-0.224992	-0.096013	-0.0647596	0.0642192	0.128979	0.024984
ENSG00000143742.13	SRP9	0.033253	-0.135535	-0.195294	0.0286849	-0.168788	-0.228547	-0.00456819	-0.0597587	0.16422	0.223979	0.0250297
ENSG00000096433.11	ITPR3	-0.280176	-0.152544	0.0443458	-0.11627	0.127632	0.324522	0.163906	0.19689	0.0362736	-0.160616	0.0250625
ENSG00000141639.12	MAPK4	-0.187884	-0.306109	0.325328	-0.0768378	-0.118225	0.513212	0.111046	0.631437	0.229271	-0.402166	0.0250727
ENSG00000185885.16	IFITM1	0.190665	0.170805	0.38044	0.0950927	-0.0198606	0.189774	-0.0955728	0.209635	-0.0757121	-0.285347	0.0250727
ENSG00000161179.13	YDJC	0.0775503	0.174055	-0.267429	-0.329788	0.0965052	-0.344979	-0.407338	-0.441484	-0.503843	-0.0623593	0.025086
ENSG00000160208.13	RRP1B	-0.197436	-0.181272	-0.0179391	-0.134861	0.0161639	0.179497	0.0625749	0.163333	0.046411	-0.116922	0.0251412
ENSG00000121579.13	NAA50	-0.044578	-0.0791735	-0.12629	0.11836	-0.0345955	-0.0817122	0.162938	-0.0471167	0.197533	0.24465	0.0251906
ENSG00000106635.8	BCL7B	0.251682	0.183037	0.0694313	0.162168	-0.0686444	-0.182251	-0.0895136	-0.113606	-0.0208692	0.092737	0.0253182
ENSG00000129460.16	NGDN	0.144557	0.0628467	-0.166838	-0.00736616	-0.0817101	-0.311395	-0.151923	-0.229685	-0.0702128	0.159472	0.0253182
ENSG00000162639.16	HENMT1	0.247331	0.2591	-0.0155475	0.0373653	0.0117691	-0.262879	-0.209966	-0.274648	-0.221735	0.0529129	0.0253331
ENSG00000152078.10	TLCD4	-0.284351	-0.323434	-0.268982	-0.157886	-0.0390828	0.0153699	0.126466	0.0544527	0.165548	0.111096	0.0253372
ENSG00000174306.21	ZHX3	-0.250977	-0.116195	0.0431578	0.0160499	0.134782	0.294135	0.267027	0.159353	0.132245	-0.0271079	0.0253372
ENSG00000125651.14	GTF2F1	0.110521	0.114672	-0.0616636	-0.0948436	0.00415073	-0.172185	-0.205365	-0.176335	-0.209515	-0.03318	0.0253985
ENSG00000162231.14	NXF1	0.179588	0.186196	0.182417	0.266589	0.00660829	0.00282965	0.0870009	-0.00377864	0.0803926	0.0841712	0.0256408
ENSG00000124249.7	KCNK15	-0.284469	0.0434074	-0.159683	-1.02808	0.327876	0.124786	-0.743614	-0.20309	-1.07149	-0.8684	0.0257049
ENSG00000075415.12	SLC25A3	0.15968	0.158145	-0.0705848	0.0887613	-0.00153564	-0.230265	-0.070919	-0.22873	-0.0693834	0.159346	0.0257495
ENSG00000148908.15	RGS10	0.37091	0.258958	0.0550189	0.208404	-0.111952	-0.315891	-0.162506	-0.203939	-0.0505546	0.153385	0.0257495
ENSG00000167779.9	IGFBP6	0.161407	0.320438	-0.0842224	-0.137851	0.159031	-0.245629	-0.299258	-0.404661	-0.458289	-0.0536287	0.0257495
ENSG00000174373.16	RALGAPA1	-0.40054	-0.286319	-0.11766	-0.0772835	0.11422	0.28288	0.323256	0.16866	0.209036	0.0403761	0.0257495
ENSG00000253729.7	PRKDC	-0.332124	-0.330981	-0.0767946	-0.00478538	0.00114307	0.255329	0.327338	0.254186	0.326195	0.0720092	0.0257531
ENSG00000115350.12	POLE4	0.297565	0.212426	-0.043175	-0.0175028	-0.0851389	-0.34074	-0.315067	-0.255601	-0.229928	0.0256723	0.0257909
ENSG00000066117.15	SMARCD1	-0.080507	-0.0649711	0.137624	0.108936	0.0155359	0.218131	0.189443	0.202595	0.173907	-0.0286876	0.0259093
ENSG00000162910.19	MRPL55	0.175516	0.294831	-0.138834	-0.200036	0.119315	-0.31435	-0.375551	-0.433665	-0.494866	-0.0612018	0.0259093
ENSG00000173156.7	RHOD	0.154258	0.31375	0.0107709	-0.166475	0.159492	-0.143487	-0.320733	-0.302979	-0.480224	-0.177245	0.0259093
ENSG00000144028.15	SNRNP200	-0.243113	-0.130176	0.0240762	-0.0309147	0.112937	0.267189	0.212198	0.154252	0.0992615	-0.0549909	0.0259216
ENSG00000092621.12	PHGDH	0.24979	0.199044	0.15696	0.102313	-0.0507456	-0.09283	-0.147477	-0.0420844	-0.096731	-0.0546466	0.0260468
ENSG00000168056.16	LTBP3	-0.0171418	0.154285	-0.153245	-0.260749	0.171426	-0.136104	-0.243607	-0.30753	-0.415034	-0.107504	0.0260821
ENSG00000196976.7	LAGE3	0.240798	0.311658	0.179765	-0.0465029	0.0708594	-0.061033	-0.287301	-0.131892	-0.358161	-0.226268	0.0261075
ENSG00000065600.12	PACC1	-0.04062	0.075465	-0.281444	-0.0770287	0.116085	-0.240824	-0.0364087	-0.356909	-0.152494	0.204416	0.0261736
ENSG00000134852.15	CLOCK	-0.395695	-0.36109	-0.14712	-0.172226	0.0346045	0.248575	0.223468	0.21397	0.188864	-0.0251064	0.0261736
ENSG00000137818.12	RPLP1	0.247785	0.258126	0.0118207	-0.0429759	0.0103418	-0.235964	-0.29076	-0.246306	-0.301102	-0.0547966	0.0261736
ENSG00000072310.17	SREBF1	-0.0497984	0.158452	0.059265	-0.207695	0.208251	0.109063	-0.157897	-0.0991873	-0.366148	-0.26696	0.026244
ENSG00000170955.10	CAVIN3	-0.160212	0.0939021	-0.309985	-0.497136	0.254114	-0.149773	-0.336924	-0.403887	-0.591038	-0.187151	0.0262713
ENSG00000104518.11	GSDMD	0.228747	0.202998	-0.0720122	-0.0830522	-0.025749	-0.30076	-0.3118	-0.275011	-0.286051	-0.01104	0.0262822
ENSG00000175221.15	MED16	0.0177499	0.251147	-0.113573	-0.312405	0.233397	-0.131323	-0.330155	-0.364719	-0.563552	-0.198833	0.0264799
ENSG00000181396.13	OGFOD3	0.100867	0.0901023	0.00434576	-0.21289	-0.0107648	-0.0965213	-0.313757	-0.0857565	-0.302992	-0.217235	0.02654
ENSG00000011052.21	NME1-NME2	0.256154	0.19971	0.0203459	0.0943507	-0.0564434	-0.235808	-0.161803	-0.179364	-0.105359	0.0740048	0.0265674
ENSG00000100697.14	DICER1	-0.305991	-0.241716	-0.059248	-0.0565471	0.0642746	0.246742	0.249443	0.182468	0.185169	0.00270098	0.0265674
ENSG00000123094.15	RASSF8	-0.41986	-0.247236	-0.164844	-0.141541	0.172624	0.255016	0.278319	0.0823919	0.105695	0.0233028	0.0265674
ENSG00000132361.17	CLUH	-0.0436468	0.0887988	-0.135724	-0.294002	0.132446	-0.0920773	-0.250355	-0.224523	-0.382801	-0.158278	0.0265674
ENSG00000133121.21	STARD13	-0.242922	-0.0952908	0.042578	0.0567227	0.147631	0.2855	0.299644	0.137869	0.152013	0.0141447	0.0265674
ENSG00000150938.10	CRIM1	-0.293377	-0.161014	-0.00776994	-0.0532479	0.132363	0.285607	0.240129	0.153244	0.107766	-0.045478	0.0265674
ENSG00000166441.13	RPL27A	0.273737	0.162762	0.00207035	0.0833764	-0.110976	-0.271667	-0.190361	-0.160691	-0.0793853	0.081306	0.0265674
ENSG00000168615.12	ADAM9	-0.285357	-0.199841	-0.0889151	-0.101283	0.0855161	0.196442	0.184074	0.110926	0.0985578	-0.0123683	0.0265674
ENSG00000106692.14	FKTN	-0.344328	-0.336832	-0.137354	-0.187207	0.00749594	0.206974	0.15712	0.199478	0.149624	-0.0498537	0.0265724
ENSG00000128534.8	LSM8	0.275974	0.184024	0.0180337	0.091755	-0.0919502	-0.25794	-0.184219	-0.16599	-0.0922686	0.0737213	0.0265724
ENSG00000130313.7	PGLS	0.287162	0.284555	-0.0355119	-0.0362036	-0.00260758	-0.322674	-0.323366	-0.320067	-0.320758	-0.00069161	0.0265892
ENSG00000137411.18	VARS2	0.220548	0.276537	0.297402	0.245739	0.0559888	0.0768538	0.0251914	0.0208651	-0.0307973	-0.0516624	0.0265892
ENSG00000140577.16	CRTC3	-0.248689	-0.0971927	0.12676	-0.0137959	0.151496	0.375449	0.234893	0.223953	0.0833968	-0.140556	0.0265892
ENSG00000196792.12	STRN3	-0.317134	-0.173191	-0.182197	-0.135499	0.143943	0.134937	0.181635	-0.00900594	0.0376923	0.0466982	0.0265892
ENSG00000113658.18	SMAD5	-0.379897	-0.284582	-0.135124	-0.118191	0.0953156	0.244773	0.261706	0.149457	0.166391	0.0169333	0.0266387
ENSG00000180776.15	ZDHHC20	-0.286306	-0.281688	-0.142384	-0.0970697	0.00461843	0.143922	0.189237	0.139304	0.184618	0.0453146	0.0266703
ENSG00000183723.12	CMTM4	-0.34847	-0.189707	-0.145529	-0.0721984	0.158762	0.20294	0.276271	0.0441781	0.117509	0.073331	0.0266703
ENSG00000164151.12	ICE1	-0.331101	-0.211433	-0.151659	-0.150425	0.119667	0.179442	0.180676	0.0597747	0.0610089	0.00123417	0.0267674
ENSG00000157927.17	RADIL	0.0440107	0.343811	-0.0221772	-0.36088	0.299801	-0.0661879	-0.404891	-0.365989	-0.704691	-0.338703	0.0267768
ENSG00000101311.15	FERMT1	-0.328487	-0.475114	0.180213	-0.1352	-0.146627	0.508701	0.193287	0.655327	0.339914	-0.315414	0.026778
ENSG00000127578.7	WFIKKN1	-0.237388	0.0694607	-0.290161	-0.561148	0.306849	-0.0527724	-0.323759	-0.359621	-0.630608	-0.270987	0.026778
ENSG00000131435.13	PDLIM4	0.120655	0.288195	-0.00443874	-0.105544	0.167541	-0.125094	-0.226199	-0.292634	-0.393739	-0.101105	0.026778
ENSG00000171858.18	RPS21	0.315263	0.301526	0.12792	0.13595	-0.013737	-0.187342	-0.179313	-0.173605	-0.165576	0.00802938	0.026778
ENSG00000113108.19	APBB3	0.272192	0.352104	0.413086	0.280797	0.0799119	0.140894	0.00860545	0.0609819	-0.0713065	-0.132288	0.0267916
ENSG00000125968.9	ID1	0.08744	0.139957	-0.481992	-0.116085	0.0525172	-0.569432	-0.203525	-0.62195	-0.256042	0.365908	0.0267916
ENSG00000253958.2	CLDN23	-0.139438	0.1265	0.00432884	-0.736144	0.265938	0.143767	-0.596706	-0.122171	-0.862644	-0.740473	0.0267916
ENSG00000180447.7	GAS1	-0.209418	-0.0385819	-0.204092	-0.273511	0.170836	0.00532578	-0.0640929	-0.16551	-0.234929	-0.0694187	0.0268633
ENSG00000137145.20	DENND4C	-0.332877	-0.265515	-0.0148852	-0.157023	0.0673619	0.317992	0.175854	0.25063	0.108492	-0.142138	0.026865
ENSG00000282034.1	AC106886.5	-0.281457	-0.216208	0.0979293	0.0332447	0.065249	0.379387	0.314702	0.314138	0.249453	-0.0646846	0.0269544
ENSG00000063978.16	RNF4	-0.0760671	-0.00439586	0.145389	0.138285	0.0716712	0.221456	0.214352	0.149785	0.142681	-0.00710414	0.0269676
ENSG00000131650.14	KREMEN2	0.27543	0.176431	-0.0306928	-0.507345	-0.0989994	-0.306123	-0.782776	-0.207124	-0.683776	-0.476653	0.0269676
ENSG00000136826.15	KLF4	-0.0513185	0.0528816	-0.0551985	-0.310254	0.1042	-0.00387994	-0.258935	-0.10808	-0.363135	-0.255055	0.0270107
ENSG00000076201.15	PTPN23	-0.1494	-0.0221469	0.182144	-0.198735	0.127253	0.331544	-0.0493353	0.204291	-0.176588	-0.380879	0.0270612
ENSG00000143819.12	EPHX1	0.249694	0.172122	0.279334	0.272751	-0.0775725	0.0296398	0.0230574	0.107212	0.10063	-0.00658246	0.0270811
ENSG00000177192.14	PUS1	0.163021	0.237335	-0.00933267	-0.11424	0.074314	-0.172353	-0.27726	-0.246667	-0.351574	-0.104907	0.0270824
ENSG00000136717.15	BIN1	0.174002	0.142636	-0.118631	-0.0977642	-0.0313652	-0.292632	-0.271766	-0.261267	-0.240401	0.0208666	0.02715
ENSG00000260537.2	AC012184.2	-0.10323	-0.111365	0.0585314	0.12263	-0.00813531	0.161761	0.22586	0.169897	0.233995	0.0640985	0.0272139
ENSG00000143556.9	S100A7	-1.65038	2.32049	-0.521645	-4.15154	3.97087	1.12874	-2.50116	-2.84214	-6.47203	-3.6299	0.0272372
ENSG00000064545.15	TMEM161A	0.172181	0.235032	0.0913558	-0.239522	0.062851	-0.0808254	-0.411703	-0.143676	-0.474554	-0.330878	0.0273766
ENSG00000198517.10	MAFK	0.100113	0.119906	-0.252987	-0.1859	0.0197927	-0.3531	-0.286013	-0.372893	-0.305806	0.0670868	0.0273832
ENSG00000072818.12	ACAP1	0.826615	0.501905	0.295232	-0.355345	-0.324709	-0.531383	-1.18196	-0.206674	-0.85725	-0.650577	0.0275871
ENSG00000132664.12	POLR3F	0.228501	-0.171354	-0.0394277	-0.0103094	-0.399854	-0.267928	-0.23881	0.131926	0.161044	0.0291183	0.027704
ENSG00000273154.3	AL121845.3	0.204703	0.278926	-0.0895805	-0.118318	0.0742229	-0.294284	-0.323021	-0.368507	-0.397244	-0.0287377	0.0277118
ENSG00000101182.15	PSMA7	0.18105	0.145604	-0.0699085	-0.020097	-0.0354458	-0.250958	-0.201147	-0.215512	-0.165701	0.0498114	0.0277403
ENSG00000169641.13	LUZP1	-0.280349	-0.221474	-0.0385134	-0.046092	0.0588753	0.241836	0.234257	0.182961	0.175382	-0.00757858	0.0277403
ENSG00000132646.11	PCNA	0.127127	0.0319333	-0.143796	-0.117371	-0.0951939	-0.270923	-0.244498	-0.175729	-0.149304	0.0264255	0.0277753
ENSG00000172354.10	GNB2	0.14517	0.18452	0.00602729	-0.112592	0.0393504	-0.139142	-0.257761	-0.178493	-0.297112	-0.118619	0.0277753
ENSG00000177425.11	PAWR	-0.241671	-0.265114	-0.202636	-0.168698	-0.0234434	0.0390344	0.0729723	0.0624778	0.0964157	0.0339379	0.0278151
ENSG00000161091.13	MFSD12	0.0768106	0.222792	-0.091549	-0.192799	0.145981	-0.16836	-0.26961	-0.314341	-0.415591	-0.10125	0.0278547
ENSG00000177303.10	CASKIN2	-0.122376	0.0480343	-0.0363946	-0.383087	0.17041	0.0859815	-0.260711	-0.0844289	-0.431121	-0.346692	0.0278547
ENSG00000215695.1	RSC1A1	-0.478669	-0.22509	-0.027309	-0.0901203	0.253579	0.45136	0.388549	0.197781	0.13497	-0.0628113	0.0278595
ENSG00000165752.17	STK32C	0.176931	0.208102	-0.0686005	-0.083657	0.0311701	-0.245532	-0.260589	-0.276702	-0.291759	-0.0150565	0.0279541
ENSG00000175137.11	SH3BP5L	0.0934229	0.186091	0.0173466	-0.106484	0.0926681	-0.0760763	-0.199907	-0.168744	-0.292575	-0.12383	0.0279541
ENSG00000152749.8	GPR180	-0.260546	-0.277075	-0.100486	-0.144962	-0.0165296	0.16006	0.115583	0.176589	0.132113	-0.0444764	0.028048
ENSG00000167283.8	ATP5MG	0.225939	0.188311	0.0682885	0.18347	-0.0376283	-0.157651	-0.0424689	-0.120022	-0.00484065	0.115182	0.0282011
ENSG00000103994.17	ZNF106	-0.289146	-0.345085	-0.0912333	-0.0787689	-0.0559391	0.197913	0.210377	0.253852	0.266317	0.0124644	0.0283655
ENSG00000115183.15	TANC1	-0.275488	-0.216307	0.0593145	0.0105774	0.0591816	0.334803	0.286066	0.275621	0.226884	-0.048737	0.0283655
ENSG00000286088.1	AC073585.2	0.52428	0.225203	0.494282	0.915617	-0.299077	-0.029998	0.391337	0.269079	0.690414	0.421335	0.0284292
ENSG00000123815.12	COQ8B	0.10846	0.156088	0.0261051	-0.25762	0.0476283	-0.0823545	-0.366079	-0.129983	-0.413708	-0.283725	0.0284779
ENSG00000170266.16	GLB1	-0.0668844	-0.00417559	0.177644	0.074946	0.0627088	0.244528	0.14183	0.181819	0.0791216	-0.102698	0.0284779
ENSG00000268797.1	AC008537.1	-0.20331	0.210417	-0.542862	-0.741516	0.413727	-0.339552	-0.538206	-0.753279	-0.951933	-0.198654	0.0285783
ENSG00000114857.18	NKTR	-0.266873	-0.158675	-0.0240492	-0.0142169	0.108199	0.242824	0.252656	0.134626	0.144458	0.00983226	0.0286386
ENSG00000140264.19	SERF2	0.278997	0.200329	0.102709	0.113766	-0.0786682	-0.176288	-0.165231	-0.0976199	-0.0865628	0.0110571	0.0286555
ENSG00000150787.8	PTS	0.269759	0.209197	-0.0903278	0.175319	-0.0605625	-0.360087	-0.0944399	-0.299525	-0.0338774	0.265647	0.0286555
ENSG00000197603.14	CPLANE1	-0.458809	-0.322023	-0.184547	-0.109492	0.136786	0.274262	0.349317	0.137475	0.212531	0.0750553	0.0286555
ENSG00000165175.15	MID1IP1	-0.0655337	0.182813	-0.0791278	-0.268715	0.248347	-0.013594	-0.203181	-0.261941	-0.451528	-0.189587	0.0286695
ENSG00000142459.8	EVI5L	-0.0521579	0.048716	-0.0962609	-0.327664	0.100874	-0.044103	-0.275506	-0.144977	-0.37638	-0.231403	0.0287962
ENSG00000077454.16	LRCH4	0.00422621	0.110979	-0.103654	-0.319415	0.106753	-0.10788	-0.323641	-0.214634	-0.430394	-0.21576	0.0288244
ENSG00000142408.4	CACNG8	0.0949836	0.0014426	0.0767517	0.428657	-0.093541	-0.0182319	0.333673	0.0753091	0.427214	0.351905	0.0288455
ENSG00000259332.3	ST20-MTHFS	0.102568	0.155659	-0.166707	0.0475394	0.0530912	-0.269274	-0.0550282	-0.322366	-0.108119	0.214246	0.0288706
ENSG00000164327.13	RICTOR	-0.419178	-0.411017	-0.0946289	-0.216668	0.00816099	0.324549	0.20251	0.316388	0.194349	-0.122039	0.0289105
ENSG00000171159.5	C9orf16	0.204812	0.303325	-0.118659	-0.300711	0.0985133	-0.32347	-0.505523	-0.421984	-0.604036	-0.182053	0.0289105
ENSG00000130733.10	YIPF2	0.140581	0.153594	-0.107203	-0.198935	0.013013	-0.247784	-0.339515	-0.260797	-0.352528	-0.0917313	0.0291248
ENSG00000100982.12	PCIF1	0.134196	0.206461	0.277494	0.131476	0.0722657	0.143299	-0.00271916	0.0710331	-0.0749848	-0.146018	0.029261
ENSG00000147421.18	HMBOX1	-0.375394	-0.463046	-0.141563	-0.130599	-0.0876514	0.233831	0.244795	0.321483	0.332447	0.0109639	0.029261
ENSG00000173327.8	MAP3K11	0.0268725	0.140414	-0.120695	-0.258032	0.113541	-0.147567	-0.284904	-0.261109	-0.398446	-0.137337	0.029261
ENSG00000214022.11	REPIN1	-0.190076	0.100872	-0.019015	-0.307525	0.290948	0.171061	-0.117448	-0.119887	-0.408397	-0.28851	0.029261
ENSG00000179698.14	WDR97	0.435191	0.548219	0.350673	0.29943	0.113028	-0.0845172	-0.135761	-0.197545	-0.248789	-0.0512438	0.029293
ENSG00000116212.15	LRRC42	0.206092	0.105938	-0.081709	0.0356716	-0.100154	-0.287801	-0.17042	-0.187647	-0.0702663	0.117381	0.0293177
ENSG00000126709.15	IFI6	0.224111	0.296281	0.0620429	-0.0974882	0.0721701	-0.162068	-0.321599	-0.234238	-0.393769	-0.159531	0.0294613
ENSG00000129562.11	DAD1	0.205379	0.0988923	0.168098	0.249931	-0.106487	-0.0372816	0.0445512	0.0692055	0.151038	0.0818327	0.0294613
ENSG00000185728.17	YTHDF3	-0.240028	-0.284902	-0.148678	-0.0821846	-0.0448734	0.0913505	0.157844	0.136224	0.202717	0.0664932	0.0294613
ENSG00000162601.11	MYSM1	-0.308815	-0.355001	-0.125039	-0.042162	-0.0461853	0.183777	0.266653	0.229962	0.312839	0.0828768	0.0295075
ENSG00000163545.10	NUAK2	-0.0820185	0.00449496	0.18766	0.0296825	0.0865134	0.269679	0.111701	0.183165	0.0251876	-0.157978	0.0295075
ENSG00000255150.2	EID3	0.214097	0.24298	-0.870581	-0.182112	0.0288836	-1.08468	-0.396209	-1.11356	-0.425092	0.688468	0.0295075
ENSG00000138778.12	CENPE	-0.244951	-0.295963	-0.312145	-0.145644	-0.0510124	-0.0671944	0.0993067	-0.016182	0.150319	0.166501	0.0295606
ENSG00000109118.14	PHF12	-0.116948	-0.0443412	0.165273	0.0947256	0.0726065	0.282221	0.211673	0.209615	0.139067	-0.0705477	0.0296239
ENSG00000198300.14	PEG3	-0.582876	-0.512556	-0.308305	-0.254369	0.0703201	0.274571	0.328507	0.204251	0.258186	0.0539355	0.0296269
ENSG00000253276.3	CCDC71L	0.191359	0.069591	-0.050889	-0.446237	-0.121768	-0.242248	-0.637596	-0.12048	-0.515828	-0.395348	0.0297267
ENSG00000108523.15	RNF167	0.16796	0.106987	0.228409	0.174078	-0.0609727	0.0604491	0.00611853	0.121422	0.0670912	-0.0543306	0.0297378
ENSG00000267157.1	AC011499.1	0.258238	0.160909	-0.312309	-0.537724	-0.0973292	-0.570547	-0.795962	-0.473218	-0.698633	-0.225415	0.0297378
ENSG00000072778.20	ACADVL	0.247617	0.225417	0.230239	0.226514	-0.0222003	-0.0173785	-0.021103	0.00482177	0.00109727	-0.0037245	0.0297576
ENSG00000087077.14	TRIP6	0.115016	0.171865	-0.0889503	-0.190441	0.0568486	-0.203967	-0.305457	-0.260815	-0.362306	-0.101491	0.0297576
ENSG00000134909.18	ARHGAP32	-0.268385	-0.253639	0.0535254	-0.0396032	0.0147457	0.32191	0.228782	0.307165	0.214036	-0.0931286	0.0297576
ENSG00000156687.11	UNC5D	-0.740938	-0.503616	-0.101564	-0.34447	0.237322	0.639374	0.396468	0.402052	0.159146	-0.242906	0.0297576
ENSG00000242173.10	ARHGDIG	0.472988	0.458081	0.255656	0.0471982	-0.0149063	-0.217332	-0.425789	-0.202425	-0.410883	-0.208458	0.0297576
ENSG00000146278.11	PNRC1	0.0303221	0.0723958	-0.0396788	-0.242016	0.0420736	-0.0700009	-0.272338	-0.112075	-0.314412	-0.202337	0.0298142
ENSG00000138829.12	FBN2	-0.400353	-0.205846	-0.0228124	0.0730258	0.194507	0.37754	0.473378	0.183033	0.278872	0.0958382	0.0298211
ENSG00000163682.16	RPL9	0.246094	0.132521	-0.00900308	0.147656	-0.113574	-0.255097	-0.0984379	-0.141524	0.0151357	0.156659	0.0298211
ENSG00000087088.20	BAX	0.326631	0.244284	0.219937	0.180745	-0.082347	-0.106694	-0.145886	-0.0243475	-0.0635393	-0.0391918	0.0298888
ENSG00000157212.19	PAXIP1	-0.103756	-0.0586932	0.12208	0.0733585	0.045063	0.225836	0.177115	0.180773	0.132052	-0.0487214	0.0298904
ENSG00000155265.11	GOLGA7B	-0.0702229	0.0797639	0.336002	0.549247	0.149987	0.406225	0.61947	0.256238	0.469483	0.213245	0.030029
ENSG00000159377.11	PSMB4	0.232671	0.191056	0.18765	0.250154	-0.0416147	-0.0450212	0.0174828	-0.00340655	0.0590975	0.0625041	0.0301354
ENSG00000083290.20	ULK2	-0.268909	-0.107957	0.0367361	-0.092398	0.160952	0.305645	0.176511	0.144694	0.0155595	-0.129134	0.0301913
ENSG00000099866.15	MADCAM1	0.42189	0.296429	-0.536274	-0.940807	-0.125461	-0.958164	-1.3627	-0.832703	-1.23724	-0.404533	0.0301913
ENSG00000111206.12	FOXM1	-0.0326252	-0.0172892	0.159805	0.109051	0.0153361	0.19243	0.141676	0.177094	0.12634	-0.0507537	0.0301913
ENSG00000115268.9	RPS15	0.262643	0.316651	0.120223	-0.0132423	0.0540085	-0.14242	-0.275885	-0.196429	-0.329893	-0.133465	0.0301913
ENSG00000165219.22	GAPVD1	-0.258607	-0.159606	-0.0551061	-0.0533594	0.0990004	0.203501	0.205247	0.1045	0.106247	0.00174664	0.0301913
ENSG00000197555.9	SIPA1L1	-0.230168	-0.22958	0.0571529	-0.0665438	0.000587698	0.287321	0.163624	0.286733	0.163037	-0.123697	0.0301913
ENSG00000213920.9	MDP1	0.408669	0.147932	-0.047998	0.0772365	-0.260737	-0.456667	-0.331432	-0.19593	-0.0706951	0.125235	0.0301913
ENSG00000169230.10	PRELID1	0.249438	0.150655	0.152266	0.270474	-0.098783	-0.0971728	0.0210354	0.00161022	0.119818	0.118208	0.0302221
ENSG00000169972.12	PUSL1	0.140467	0.200854	-0.287928	-0.277968	0.060387	-0.428395	-0.418435	-0.488782	-0.478822	0.00996011	0.0302221
ENSG00000086504.17	MRPL28	0.224421	0.204286	-0.0129418	-0.0145764	-0.0201349	-0.237362	-0.238997	-0.217227	-0.218862	-0.00163461	0.0303432
ENSG00000162236.12	STX5	0.162587	0.174047	0.238141	0.229956	0.0114598	0.0755542	0.0673696	0.0640944	0.0559098	-0.00818457	0.0303432
ENSG00000138640.15	FAM13A	-0.180713	-0.332005	0.184924	-0.0143662	-0.151291	0.365638	0.166347	0.516929	0.317638	-0.19929	0.0303637
ENSG00000148730.7	EIF4EBP2	-0.215219	-0.168603	-0.0694017	-0.0124705	0.0466158	0.145817	0.202749	0.0992017	0.156133	0.0569312	0.0304372
ENSG00000262481.5	TMEM256-PLSCR3	0.307159	0.268407	0.253317	0.152367	-0.0387518	-0.0538422	-0.154792	-0.0150904	-0.11604	-0.10095	0.0304388
ENSG00000101974.14	ATP11C	-0.239019	-0.31262	-0.144707	-0.105734	-0.0736006	0.0943118	0.133285	0.167912	0.206885	0.0389731	0.0304509
ENSG00000168936.11	TMEM129	0.160602	0.178405	-0.0545525	-0.126076	0.0178028	-0.215155	-0.286678	-0.232957	-0.304481	-0.0715233	0.0304509
ENSG00000267748.4	AC011479.1	0.31212	0.250145	0.0967994	0.126186	-0.0619742	-0.21532	-0.185933	-0.153346	-0.123959	0.0293868	0.0304509
ENSG00000109458.8	GAB1	-0.483623	-0.329933	-0.155621	-0.319362	0.15369	0.328003	0.164261	0.174312	0.0105707	-0.163742	0.0305096
ENSG00000138326.20	RPS24	0.147054	0.0348256	-0.217538	-0.0736366	-0.112228	-0.364592	-0.220691	-0.252363	-0.108462	0.143901	0.0305096
ENSG00000145623.13	OSMR	-0.295773	-0.180052	0.0109188	-0.0540545	0.115721	0.306692	0.241718	0.190971	0.125997	-0.0649734	0.0305096
ENSG00000165949.12	IFI27	0.327159	0.222608	0.148797	0.014042	-0.104551	-0.178361	-0.313117	-0.0738103	-0.208566	-0.134755	0.0305096
ENSG00000187713.7	TMEM203	0.287011	0.288992	0.0618714	0.0557129	0.00198026	-0.22514	-0.231299	-0.22712	-0.233279	-0.00615858	0.0305096
ENSG00000255073.8	ZFP91-CNTF	-0.339516	-0.254309	-0.277301	-0.366273	0.0852069	0.0622148	-0.0267571	-0.0229921	-0.111964	-0.0889719	0.0305096
ENSG00000050426.16	LETMD1	0.2313	0.22505	0.283283	0.33092	-0.00625032	0.0519827	0.0996198	0.058233	0.10587	0.0476371	0.0305879
ENSG00000162227.8	TAF6L	0.086336	0.191847	-0.138938	-0.126813	0.105511	-0.225274	-0.213149	-0.330784	-0.31866	0.0121245	0.0306369
ENSG00000134758.14	RNF138	-0.175649	-0.235333	-0.340286	-0.221774	-0.059684	-0.164637	-0.046125	-0.104953	0.013559	0.118512	0.0306372
ENSG00000163634.12	THOC7	0.113991	0.0415636	-0.183708	0.0691839	-0.0724278	-0.297699	-0.0448074	-0.225271	0.0276204	0.252892	0.0306417
ENSG00000168329.13	CX3CR1	-0.709677	-1.06991	0.184753	-1.0149	-0.360232	0.894429	-0.30522	1.25466	0.0550119	-1.19965	0.0306486
ENSG00000205542.11	TMSB4X	0.213753	0.135325	-0.0264499	0.127276	-0.0784285	-0.240203	-0.0864777	-0.161775	-0.00804919	0.153725	0.0306486
ENSG00000103126.15	AXIN1	0.0241882	0.0670303	-0.119287	-0.236362	0.0428421	-0.143475	-0.26055	-0.186317	-0.303392	-0.117075	0.030663
ENSG00000185818.7	NAT8L	-0.0968433	0.113478	-0.190595	-0.430763	0.210321	-0.0937519	-0.333919	-0.304073	-0.544241	-0.240168	0.0308167
ENSG00000089916.18	GPATCH2L	-0.355586	-0.278592	-0.147164	-0.117021	0.0769933	0.208421	0.238565	0.131428	0.161572	0.0301438	0.0309
ENSG00000015532.10	XYLT2	0.138248	0.159028	0.0716992	-0.185807	0.0207801	-0.0665489	-0.324056	-0.087329	-0.344836	-0.257507	0.0309215
ENSG00000160284.15	SPATC1L	-0.247609	0.0112298	-0.489436	-0.501591	0.258838	-0.241827	-0.253982	-0.500666	-0.512821	-0.0121547	0.0309215
ENSG00000111913.19	RIPOR2	-0.192442	-0.0877207	0.0541144	0.152839	0.104721	0.246557	0.345281	0.141835	0.240559	0.0987244	0.031197
ENSG00000179029.15	TMEM107	0.293287	0.223433	0.00856971	0.049578	-0.0698545	-0.284718	-0.243709	-0.214863	-0.173855	0.0410083	0.0312203
ENSG00000161996.19	WDR90	0.0859489	0.334454	0.0414603	-0.128817	0.248505	-0.0444887	-0.214766	-0.292994	-0.463271	-0.170277	0.0313155
ENSG00000172301.11	COPRS	0.303006	0.156401	0.0565102	0.112324	-0.146605	-0.246496	-0.190682	-0.0998906	-0.0440771	0.0558135	0.0313207
ENSG00000165644.11	COMTD1	-0.226276	0.157408	-0.521206	-0.694727	0.383684	-0.294931	-0.468452	-0.678614	-0.852135	-0.173521	0.0314142
ENSG00000288000.1	AL031681.2	-0.107912	0.0198069	-0.138739	-0.221745	0.127719	-0.0308264	-0.113833	-0.158546	-0.241552	-0.0830061	0.0314711
ENSG00000030066.13	NUP160	-0.300186	-0.209396	-0.0442546	-0.118751	0.0907903	0.255931	0.181435	0.165141	0.0906447	-0.0744962	0.0315375
ENSG00000167562.12	ZNF701	-0.265686	-0.194334	-0.49605	-0.141219	0.0713528	-0.230364	0.124467	-0.301717	0.0531147	0.354832	0.0315375
ENSG00000085365.18	SCAMP1	-0.242134	-0.352956	-0.129274	-0.130334	-0.110821	0.11286	0.111801	0.223681	0.222622	-0.00105961	0.0315468
ENSG00000109519.13	GRPEL1	0.150095	0.107473	-0.0343871	0.247088	-0.0426218	-0.184482	0.0969933	-0.14186	0.139615	0.281475	0.0315468
ENSG00000145425.10	RPS3A	0.236997	0.135329	-0.0597851	0.128853	-0.101668	-0.296782	-0.108144	-0.195114	-0.0064763	0.188638	0.0315468
ENSG00000135870.11	RC3H1	-0.12442	-0.222531	-0.0122324	0.199608	-0.098111	0.112188	0.324029	0.210299	0.42214	0.211841	0.0315504
ENSG00000124201.15	ZNFX1	-0.194664	-0.12585	0.0915537	0.0226786	0.0688141	0.286218	0.217343	0.217404	0.148529	-0.0688751	0.0315839
ENSG00000169223.15	LMAN2	0.164363	0.177808	0.0253004	-0.0746634	0.0134443	-0.139063	-0.239027	-0.152507	-0.252471	-0.0999638	0.0315839
ENSG00000166483.11	WEE1	-0.059321	-0.0608956	0.0571493	0.182146	-0.00157462	0.11647	0.241467	0.118045	0.243041	0.124997	0.0317486
ENSG00000136238.18	RAC1	0.236197	0.130297	0.0392028	0.232451	-0.1059	-0.196994	-0.00374646	-0.0910946	0.102153	0.193248	0.031816
ENSG00000167644.12	C19orf33	0.35466	0.285488	0.0238885	0.053752	-0.0691715	-0.330771	-0.300908	-0.2616	-0.231736	0.0298635	0.0319296
ENSG00000171451.14	DSEL	-0.383348	-0.238804	-0.186555	-0.17032	0.144544	0.196793	0.213028	0.0522491	0.0684845	0.0162353	0.0319843
ENSG00000064601.18	CTSA	0.133974	0.13162	0.249001	0.201257	-0.00235321	0.115027	0.0672837	0.11738	0.0696369	-0.0477434	0.0320571
ENSG00000135631.16	RAB11FIP5	-0.0639806	0.0280562	0.190465	-0.0378898	0.0920367	0.254445	0.0260908	0.162409	-0.065946	-0.228355	0.0321325
ENSG00000160447.7	PKN3	0.129072	0.167889	-0.0340056	-0.183512	0.0388173	-0.163078	-0.312585	-0.201895	-0.351402	-0.149507	0.0321325
ENSG00000122218.16	COPA	-0.140891	-0.0698019	0.112597	0.0539693	0.0710888	0.253488	0.19486	0.182399	0.123771	-0.058628	0.0321389
ENSG00000173436.15	MICOS10	0.239019	0.202757	-0.0158593	0.0818352	-0.0362622	-0.254878	-0.157183	-0.218616	-0.120921	0.0976945	0.0321389
ENSG00000179528.16	LBX2	0.377492	0.242069	-0.0891398	-0.209138	-0.135422	-0.466631	-0.58663	-0.331209	-0.451207	-0.119998	0.0321389
ENSG00000182379.10	NXPH4	0.273838	0.381582	0.336475	0.0171563	0.107745	0.062637	-0.256681	-0.0451076	-0.364426	-0.319318	0.0321389
ENSG00000104856.14	RELB	0.241256	0.28603	-0.280316	-0.176408	0.044774	-0.521572	-0.417664	-0.566346	-0.462438	0.103908	0.0323198
ENSG00000123159.16	GIPC1	0.166972	0.197055	-0.127325	-0.0934422	0.0300822	-0.294297	-0.260415	-0.324379	-0.290497	0.0338825	0.0323393
ENSG00000139263.11	LRIG3	-0.491116	-0.319573	-0.257575	-0.209185	0.171543	0.233541	0.281931	0.0619981	0.110388	0.0483898	0.0325081
ENSG00000073150.14	PANX2	-0.0601257	0.361239	-0.284909	-0.529413	0.421365	-0.224784	-0.469288	-0.646149	-0.890652	-0.244504	0.032514
ENSG00000102034.16	ELF4	-0.0969564	-0.0506933	0.169194	0.00883869	0.0462631	0.26615	0.105795	0.219887	0.059532	-0.160355	0.032514
ENSG00000184677.18	ZBTB40	-0.190869	-0.112028	0.0601976	0.0747711	0.0788419	0.251067	0.265641	0.172225	0.186799	0.0145734	0.032514
ENSG00000185453.13	ZSWIM9	-0.0269462	-0.0301606	-0.254554	-0.296632	-0.00321443	-0.227608	-0.269686	-0.224393	-0.266471	-0.0420781	0.032514
ENSG00000246705.4	H2AFJ	0.158603	0.177497	-0.229241	-0.222912	0.0188945	-0.387843	-0.381514	-0.406738	-0.400409	0.00632893	0.032514
ENSG00000072506.12	HSD17B10	0.256009	0.208123	0.0777358	0.169168	-0.0478854	-0.178273	-0.0868404	-0.130387	-0.0389551	0.0914322	0.0326082
ENSG00000151458.12	ANKRD50	-0.395279	-0.391397	-0.210852	-0.194768	0.00388176	0.184426	0.200511	0.180545	0.196629	0.0160845	0.0326811
ENSG00000080603.17	SRCAP	-0.305974	-0.222283	0.0816656	0.0108802	0.0836913	0.38764	0.316855	0.303949	0.233163	-0.0707854	0.0327279
ENSG00000092096.16	SLC22A17	-0.0840488	0.0883142	-0.0691071	-0.32512	0.172363	0.0149416	-0.241072	-0.157421	-0.413435	-0.256013	0.0327279
ENSG00000185127.6	C6orf120	-0.207635	-0.0914082	-0.27986	-0.26268	0.116227	-0.0722247	-0.0550449	-0.188452	-0.171272	0.0171798	0.032777
ENSG00000100906.10	NFKBIA	0.130934	0.249062	0.236818	0.167765	0.118128	0.105885	0.0368318	-0.0122436	-0.0812964	-0.0690528	0.0328067
ENSG00000185189.18	NRBP2	-0.0151733	0.0764995	0.279483	0.0940287	0.0916728	0.294656	0.109202	0.202983	0.0175292	-0.185454	0.0329138
ENSG00000006118.14	TMEM132A	0.00130746	0.133795	-0.116497	-0.301915	0.132488	-0.117805	-0.303223	-0.250292	-0.435711	-0.185418	0.0330677
ENSG00000151617.17	EDNRA	-0.166505	-0.0642533	-0.125644	0.37907	0.102251	0.040861	0.545575	-0.0613904	0.443323	0.504714	0.0330826
ENSG00000153157.13	SYCP2L	0.91539	0.59482	0.792826	0.480652	-0.32057	-0.122564	-0.434737	0.198006	-0.114167	-0.312173	0.0331248
ENSG00000139192.12	TAPBPL	0.181038	0.291313	0.338761	0.0377319	0.110275	0.157724	-0.143306	0.0474482	-0.253581	-0.301029	0.0331757
ENSG00000072415.9	MPP5	-0.226251	-0.198351	-0.219286	-0.112649	0.0279	0.00696552	0.113602	-0.0209345	0.085702	0.106636	0.033338
ENSG00000118200.14	CAMSAP2	-0.313138	-0.265214	-0.11346	-0.103662	0.0479246	0.199678	0.209476	0.151753	0.161552	0.00979825	0.033338
ENSG00000173442.13	EHBP1L1	0.014396	0.0294831	-0.148612	-0.200276	0.0150871	-0.163008	-0.214672	-0.178095	-0.229759	-0.0516633	0.033338
ENSG00000104983.8	CCDC61	0.244392	0.380002	0.227794	0.0515431	0.135609	-0.0165982	-0.192849	-0.152208	-0.328459	-0.176251	0.0333909
ENSG00000118496.5	FBXO30	-0.269459	-0.200711	-0.251239	-0.102387	0.0687484	0.0182201	0.167073	-0.0505282	0.0983244	0.148853	0.0334079
ENSG00000125730.17	C3	-0.148373	-0.0947054	0.0734807	-0.0645352	0.0536671	0.221853	0.0838373	0.168186	0.0301702	-0.138016	0.0334079
ENSG00000171016.12	PYGO1	-0.314477	-0.281752	-0.231687	-0.152482	0.0327242	0.0827892	0.161994	0.0500651	0.12927	0.0792049	0.0334161
ENSG00000205309.14	NT5M	0.404764	0.338354	0.246745	-0.014563	-0.0664107	-0.158019	-0.419327	-0.0916083	-0.352917	-0.261308	0.0334704
ENSG00000119777.20	TMEM214	-0.0698333	0.0336138	0.216174	0.15586	0.103447	0.286008	0.225693	0.18256	0.122246	-0.0603146	0.0334749
ENSG00000176018.13	LYSMD3	-0.270831	-0.275166	-0.279113	-0.0423968	-0.00433516	-0.00828234	0.228434	-0.00394717	0.232769	0.236716	0.0334942
ENSG00000162772.17	ATF3	-0.0407223	-0.0400691	0.159535	-0.131322	0.000653124	0.200258	-0.0905994	0.199604	-0.0912525	-0.290857	0.0335332
ENSG00000128791.12	TWSG1	-0.307535	-0.244445	-0.08545	-0.196359	0.0630894	0.222085	0.111176	0.158995	0.0480869	-0.110909	0.0335853
ENSG00000184194.5	GPR173	0.188491	0.10922	0.397616	0.134832	-0.0792719	0.209124	-0.0536597	0.288396	0.0256122	-0.262784	0.0335853
ENSG00000106348.18	IMPDH1	0.113521	0.212183	0.0215297	-0.0965356	0.0986622	-0.0919916	-0.210057	-0.190654	-0.308719	-0.118065	0.0335976
ENSG00000100226.16	GTPBP1	-0.0722622	0.0231473	0.175234	0.0472063	0.0954095	0.247496	0.119468	0.152087	0.024059	-0.128028	0.0336968
ENSG00000134324.11	LPIN1	-0.242486	-0.160478	-0.0176419	-0.0790358	0.0820075	0.224844	0.16345	0.142836	0.0814422	-0.0613939	0.0337425
ENSG00000172915.18	NBEA	-0.542398	-0.447326	-0.00699411	-0.183472	0.0950719	0.535404	0.358926	0.440332	0.263854	-0.176477	0.0337663
ENSG00000160124.9	CCDC58	0.2572	0.0646909	-0.0148668	0.164907	-0.192509	-0.272067	-0.0922926	-0.0795577	0.100216	0.179774	0.0337825
ENSG00000048707.15	VPS13D	-0.310772	-0.28673	-0.0413129	0.0972507	0.0240422	0.269459	0.408023	0.245417	0.383981	0.138564	0.0338605
ENSG00000141526.16	SLC16A3	-0.0512937	0.0817184	-0.189472	-0.292654	0.133012	-0.138178	-0.24136	-0.271191	-0.374372	-0.103182	0.0338741
ENSG00000262246.6	CORO7	0.0295943	0.126183	-0.10549	-0.341774	0.0965889	-0.135084	-0.371368	-0.231673	-0.467957	-0.236284	0.0338741
ENSG00000104529.17	EEF1D	0.22986	0.157166	-0.092949	-0.0794035	-0.0726938	-0.322809	-0.309263	-0.250115	-0.23657	0.0135455	0.0339622
ENSG00000204410.15	MSH5	0.178857	0.082878	0.297235	0.421929	-0.0959788	0.118378	0.243072	0.214357	0.339051	0.124694	0.0339622
ENSG00000080802.18	CNOT4	-0.20316	-0.0929199	0.0470989	0.0408411	0.11024	0.250259	0.244001	0.140019	0.133761	-0.00625782	0.0340281
ENSG00000149187.18	CELF1	0.0327318	0.00605446	0.176694	0.159969	-0.0266773	0.143963	0.127238	0.17064	0.153915	-0.016725	0.0340468
ENSG00000091656.19	ZFHX4	-0.475344	-0.405025	-0.0383406	0.0652954	0.0703188	0.437003	0.540639	0.366684	0.47032	0.103636	0.0340686
ENSG00000124126.14	PREX1	-0.230186	-0.314236	-0.0627327	-0.286857	-0.0840501	0.167453	-0.0566716	0.251503	0.0273785	-0.224125	0.0340686
ENSG00000010030.14	ETV7	0.557739	0.356753	0.303645	-0.096607	-0.200985	-0.254093	-0.654346	-0.0531081	-0.45336	-0.400252	0.0340941
ENSG00000115419.12	GLS	-0.220448	-0.225673	-0.164844	-0.0786066	-0.00522564	0.055603	0.141841	0.0608287	0.147067	0.0862379	0.0341466
ENSG00000099821.14	POLRMT	-0.0214081	0.17042	-0.153757	-0.27726	0.191828	-0.132349	-0.255851	-0.324177	-0.447679	-0.123502	0.0341938
ENSG00000140990.15	NDUFB10	0.223009	0.245139	0.00358771	0.0794654	0.02213	-0.219421	-0.143544	-0.241551	-0.165674	0.0758777	0.0341938
ENSG00000148803.12	FUOM	0.333899	0.13198	-0.0190897	-0.00658781	-0.201918	-0.352989	-0.340487	-0.15107	-0.138568	0.0125019	0.0341938
ENSG00000106078.19	COBL	-0.226357	-0.148094	0.0285847	-0.108996	0.0782622	0.254941	0.117361	0.176679	0.0390985	-0.137581	0.0342697
ENSG00000151503.12	NCAPD3	-0.151103	-0.110354	0.094421	-0.00963945	0.0407497	0.245524	0.141464	0.204775	0.100714	-0.10406	0.0342819
ENSG00000103335.22	PIEZO1	-0.184238	0.0489043	-0.120535	-0.342086	0.233142	0.0637032	-0.157848	-0.169439	-0.39099	-0.221551	0.0343704
ENSG00000063587.14	ZNF275	-0.205368	-0.241735	-0.00761439	0.00576773	-0.0363673	0.197753	0.211135	0.234121	0.247503	0.0133821	0.0343995
ENSG00000072274.13	TFRC	-0.25152	-0.206652	-0.1642	-0.0243841	0.0448684	0.0873201	0.227136	0.0424516	0.182268	0.139816	0.0344253
ENSG00000131018.24	SYNE1	-0.369268	-0.291138	-0.027394	0.202564	0.0781304	0.341874	0.571832	0.263744	0.493701	0.229958	0.0344253
ENSG00000093000.19	NUP50	-0.120006	-0.0986204	-0.112153	0.103946	0.0213859	0.00785328	0.223952	-0.0135326	0.202566	0.216099	0.0344863
ENSG00000105696.9	TMEM59L	0.280745	0.352299	0.00120893	-0.532974	0.0715537	-0.279536	-0.813719	-0.35109	-0.885273	-0.534183	0.0344863
ENSG00000125458.7	NT5C	0.188217	0.14623	-0.0943077	-0.161782	-0.0419876	-0.282525	-0.349999	-0.240537	-0.308011	-0.0674741	0.0344863
ENSG00000128422.17	KRT17	0.286966	0.224436	0.190647	0.0522798	-0.06253	-0.0963197	-0.234686	-0.0337897	-0.172156	-0.138367	0.0344863
ENSG00000142541.17	RPL13A	0.334973	0.222242	0.131296	0.186446	-0.112731	-0.203677	-0.148527	-0.0909461	-0.035796	0.0551501	0.0344863
ENSG00000176597.12	B3GNT5	-0.204598	-0.271248	-0.209504	-0.130937	-0.0666499	-0.00490649	0.0736601	0.0617434	0.14031	0.0785666	0.0344863
ENSG00000114554.11	PLXNA1	-0.30537	-0.113672	-0.052746	-0.329868	0.191697	0.252623	-0.0244983	0.0609262	-0.216196	-0.277122	0.0345258
ENSG00000123989.14	CHPF	0.00315117	0.143	-0.158621	-0.363972	0.139849	-0.161772	-0.367123	-0.30162	-0.506971	-0.205351	0.0345258
ENSG00000286221.1	AC009070.1	0.233991	0.233484	-0.11323	0.226007	-0.000506573	-0.34722	-0.00798328	-0.346714	-0.00747671	0.339237	0.0345258
ENSG00000166507.18	NDST2	-0.164349	-0.0688533	0.236571	-0.0748308	0.0954959	0.40092	0.0895184	0.305424	-0.00597751	-0.311401	0.0345916
ENSG00000213983.12	AP1G2	0.0529627	0.167139	0.281463	0.190888	0.114176	0.2285	0.137926	0.114324	0.0237492	-0.0905744	0.0346235
ENSG00000204435.13	CSNK2B	0.190857	0.149708	0.163278	0.274405	-0.0411481	-0.0275785	0.0835484	0.0135696	0.124696	0.111127	0.0346458
ENSG00000221983.8	UBA52	0.242309	0.212559	0.193199	0.272578	-0.0297496	-0.0491099	0.0302691	-0.0193603	0.0600188	0.0793791	0.0346458
ENSG00000204310.13	AGPAT1	0.0816215	0.115472	0.244373	0.212898	0.0338502	0.162751	0.131277	0.128901	0.0974265	-0.0314744	0.034676
ENSG00000174915.12	PTDSS2	0.189954	0.247693	-0.00623041	0.0294253	0.0577396	-0.196184	-0.160529	-0.253924	-0.218268	0.0356557	0.0347845
ENSG00000175376.9	EIF1AD	0.131106	0.125593	0.0111125	0.300004	-0.00551222	-0.119993	0.168899	-0.114481	0.174411	0.288892	0.0348518
ENSG00000288258.1	BX470111.1	0.345634	0.251938	-0.0510398	0.304036	-0.0936955	-0.396673	-0.0415979	-0.302978	0.0520976	0.355075	0.0348518
ENSG00000168140.5	VASN	-0.0408643	0.152904	-0.559823	-0.373501	0.193768	-0.518959	-0.332637	-0.712727	-0.526405	0.186322	0.0349375
ENSG00000079432.7	CIC	-0.0911372	0.0290294	-0.014884	-0.307051	0.120167	0.0762532	-0.215914	-0.0439135	-0.33608	-0.292167	0.0349503
ENSG00000172292.14	CERS6	-0.308398	-0.269482	-0.0896647	-0.124203	0.0389156	0.218733	0.184195	0.179818	0.145279	-0.0345383	0.0349855
ENSG00000092010.15	PSME1	0.292014	0.165572	0.055856	0.113151	-0.126442	-0.236158	-0.178864	-0.109716	-0.0524219	0.0572946	0.0350079
ENSG00000134744.14	TUT4	-0.271212	-0.211686	-0.0645339	-0.0418411	0.0595255	0.206678	0.22937	0.147152	0.169845	0.0226928	0.0351703
ENSG00000125656.11	CLPP	0.125183	0.201521	-0.0840437	-0.188166	0.0763379	-0.209227	-0.313349	-0.285565	-0.389687	-0.104122	0.0352459
ENSG00000018510.16	AGPS	-0.251073	-0.206924	-0.198823	-0.0867465	0.0441492	0.0522499	0.164326	0.0081007	0.120177	0.112076	0.0352599
ENSG00000075240.17	GRAMD4	0.00983065	0.0571361	-0.0993447	-0.244618	0.0473055	-0.109175	-0.254448	-0.156481	-0.301754	-0.145273	0.0352599
ENSG00000187079.17	TEAD1	-0.366951	-0.269507	-0.0645264	-0.115803	0.0974437	0.302425	0.251148	0.204981	0.153705	-0.0512763	0.0352599
ENSG00000256061.7	DNAAF4	0.192447	-0.447766	-0.0782473	0.34142	-0.640213	-0.270694	0.148973	0.369519	0.789186	0.419668	0.0352599
ENSG00000115993.13	TRAK2	-0.267974	-0.151094	-0.135554	-0.164841	0.11688	0.132421	0.103133	0.0155405	-0.0137468	-0.0292874	0.0352765
ENSG00000167792.13	NDUFV1	0.277714	0.234036	0.0513276	0.0486455	-0.0436777	-0.226386	-0.229068	-0.182709	-0.185391	-0.00268206	0.0353517
ENSG00000237172.4	B3GNT9	-0.313208	-0.0472469	-0.031722	-0.259094	0.265962	0.281487	0.0541148	0.015525	-0.211847	-0.227372	0.0356853
ENSG00000105379.9	ETFB	0.225487	0.198316	-0.0251047	-0.0181932	-0.027171	-0.250592	-0.24368	-0.223421	-0.216509	0.00691145	0.0357471
ENSG00000105669.14	COPE	0.176547	0.193046	-0.0223306	-0.162221	0.0164993	-0.198878	-0.338768	-0.215377	-0.355268	-0.139891	0.0358521
ENSG00000105996.7	HOXA2	0.388102	0.293652	0.439477	0.526016	-0.0944501	0.0513749	0.137914	0.145825	0.232364	0.0865388	0.0359326
ENSG00000116017.11	ARID3A	-0.0240842	0.10089	-0.0938417	-0.579893	0.124975	-0.0697576	-0.555808	-0.194732	-0.680783	-0.486051	0.0359326
ENSG00000139651.11	ZNF740	-0.200052	0.0177068	0.089919	-0.0464114	0.217759	0.289971	0.15364	0.0722121	-0.0641182	-0.13633	0.0359326
ENSG00000157540.21	DYRK1A	-0.153611	-0.0728315	0.0392391	0.0957092	0.0807791	0.19285	0.24932	0.112071	0.168541	0.0564701	0.0359326
ENSG00000140307.11	GTF2A2	0.168354	0.010469	-0.0355405	0.147229	-0.157885	-0.203894	-0.0211242	-0.0460095	0.136761	0.18277	0.0359735
ENSG00000130751.10	NPAS1	-0.0746289	0.248257	-0.463734	-0.656086	0.322886	-0.389105	-0.581457	-0.711991	-0.904343	-0.192352	0.0363023
ENSG00000198625.13	MDM4	0.0678453	-0.17762	0.0145168	0.266615	-0.245466	-0.0533285	0.19877	0.192137	0.444236	0.252099	0.0363023
ENSG00000037749.12	MFAP3	-0.492202	-0.348375	-0.171148	-0.261316	0.143826	0.321054	0.230885	0.177228	0.087059	-0.0901687	0.0364027
ENSG00000058404.20	CAMK2B	0.731683	0.398706	0.240605	0.519686	-0.332977	-0.491079	-0.211998	-0.158102	0.12098	0.279081	0.0365181
ENSG00000128311.14	TST	0.25663	0.248623	-0.116814	-0.0249023	-0.00800685	-0.373444	-0.281533	-0.365437	-0.273526	0.0919116	0.0365181
ENSG00000154319.16	FAM167A	-0.348155	-0.189214	0.0215942	-0.153382	0.15894	0.369749	0.194773	0.210809	0.0358329	-0.174976	0.0365181
ENSG00000122490.19	SLC66A2	0.0949119	0.172511	-0.0570108	-0.260245	0.0775991	-0.151923	-0.355156	-0.229522	-0.432756	-0.203234	0.036572
ENSG00000157764.13	BRAF	-0.243895	-0.28243	-0.058638	0.069504	-0.0385354	0.185257	0.313399	0.223792	0.351934	0.128142	0.036572
ENSG00000170477.13	KRT4	-1.2933	1.46417	-4.35852	-1.1906	2.75748	-3.06522	0.102706	-5.8227	-2.65477	3.16792	0.0366192
ENSG00000151014.6	NOCT	-0.0594934	0.0442386	0.161775	0.168297	0.103732	0.221269	0.227791	0.117537	0.124059	0.0065221	0.0366595
ENSG00000146859.6	TMEM140	0.0344507	0.407014	0.298687	-0.491086	0.372564	0.264236	-0.525537	-0.108327	-0.898101	-0.789773	0.0366757
ENSG00000149577.16	SIDT2	-0.113218	-0.0830995	0.179912	0.0674673	0.0301184	0.29313	0.180685	0.263012	0.150567	-0.112445	0.0367269
ENSG00000127922.9	SEM1	0.1988	0.0884827	-0.166351	0.066442	-0.110318	-0.365151	-0.132358	-0.254834	-0.0220407	0.232793	0.0367531
ENSG00000182752.10	PAPPA	-0.330205	-0.280226	0.020902	0.071656	0.0499792	0.351107	0.401861	0.301128	0.351882	0.050754	0.0367531
ENSG00000166340.17	TPP1	-0.143612	-0.0621755	0.175474	0.0139972	0.0814367	0.319086	0.157609	0.237649	0.0761727	-0.161476	0.0367844
ENSG00000068489.12	PRR11	-0.128469	-0.182316	-0.0836366	0.0736138	-0.0538465	0.0448328	0.202083	0.0986793	0.25593	0.15725	0.0368199
ENSG00000084676.15	NCOA1	-0.222038	-0.274043	0.0181329	0.0021401	-0.0520047	0.240171	0.224178	0.292176	0.276183	-0.0159928	0.0368216
ENSG00000113716.13	HMGXB3	-0.0828006	0.0197521	0.113739	0.140948	0.102553	0.19654	0.223748	0.0939871	0.121196	0.0272085	0.0368565
ENSG00000141295.14	SCRN2	0.305457	0.242396	0.111205	0.0422299	-0.0630606	-0.194252	-0.263227	-0.131191	-0.200166	-0.0689753	0.0369575
ENSG00000152601.17	MBNL1	-0.272773	-0.199441	-0.0306653	0.0203657	0.0733323	0.242108	0.293139	0.168776	0.219807	0.051031	0.0369575
ENSG00000008324.11	SS18L2	0.362447	0.140446	0.229313	0.276009	-0.222001	-0.133133	-0.0864381	0.0888678	0.135563	0.0466953	0.0369953
ENSG00000100519.12	PSMC6	0.148744	0.056357	-0.0959364	0.0979455	-0.0923869	-0.24468	-0.0507984	-0.152293	0.0415885	0.193882	0.0369953
ENSG00000114315.4	HES1	0.0831669	-0.0885018	-0.361171	0.296459	-0.171669	-0.444338	0.213292	-0.272669	0.384961	0.65763	0.0369953
ENSG00000132953.16	XPO4	-0.309982	-0.34763	-0.0847641	-0.105737	-0.0376481	0.225218	0.204245	0.262866	0.241893	-0.020973	0.0369953
ENSG00000151690.15	MFSD6	-0.236588	-0.23172	0.000251333	0.00111214	0.00486843	0.23684	0.2377	0.231971	0.232832	0.000860807	0.0369953
ENSG00000174748.21	RPL15	0.173767	0.126575	0.213227	0.239249	-0.0471928	0.03946	0.065482	0.0866528	0.112675	0.026022	0.0369953
ENSG00000185883.12	ATP6V0C	0.0238996	0.191327	-0.105996	-0.260596	0.167428	-0.129896	-0.284496	-0.297323	-0.451923	-0.1546	0.0369953
ENSG00000204632.11	HLA-G	0.396535	0.707558	0.705783	0.23589	0.311023	0.309248	-0.160645	-0.00177518	-0.471668	-0.469893	0.0369953
ENSG00000225663.8	MCRIP1	0.369849	0.261328	0.0690316	-0.0380389	-0.108521	-0.300817	-0.407888	-0.192297	-0.299367	-0.107071	0.0369953
ENSG00000286239.1	AC093884.1	-0.404288	-0.233915	-0.167188	-0.271737	0.170373	0.2371	0.132551	0.0667267	-0.0378226	-0.104549	0.0369953
ENSG00000010292.13	NCAPD2	-0.101914	-0.0729083	0.111927	0.0529876	0.029006	0.213841	0.154902	0.184835	0.125896	-0.0589394	0.03707
ENSG00000159352.15	PSMD4	0.202932	0.169634	0.0320532	0.199093	-0.0332988	-0.170879	-0.00383887	-0.13758	0.0294599	0.16704	0.0371421
ENSG00000175093.5	SPSB4	-0.164633	0.286025	0.239768	-0.117047	0.450658	0.404401	0.0475864	-0.0462573	-0.403072	-0.356814	0.0371916
ENSG00000214021.16	TTLL3	0.229134	0.146571	0.101393	0.483911	-0.0825622	-0.127741	0.254777	-0.0451785	0.33734	0.382518	0.0372205
ENSG00000164211.13	STARD4	-0.209281	-0.203149	-0.21507	-0.182686	0.00613277	-0.00578841	0.0265952	-0.0119212	0.0204625	0.0323837	0.0373855
ENSG00000066739.12	ATG2B	-0.333294	-0.240391	-0.0713704	0.0159075	0.0929031	0.261924	0.349202	0.169021	0.256299	0.0872779	0.0374181
ENSG00000136810.13	TXN	0.167055	0.134317	0.0525219	0.301755	-0.0327385	-0.114534	0.134699	-0.0817951	0.167438	0.249233	0.0375195
ENSG00000152795.17	HNRNPDL	0.132305	0.0181417	-0.104273	-0.0349444	-0.114163	-0.236578	-0.167249	-0.122415	-0.0530861	0.0693287	0.0375336
ENSG00000104093.13	DMXL2	-0.361466	-0.277818	-0.0467867	-0.0772823	0.0836474	0.314679	0.284184	0.231032	0.200536	-0.0304956	0.0376566
ENSG00000151422.13	FER	-0.417119	-0.277271	-0.127441	-0.21359	0.139848	0.289678	0.203529	0.14983	0.0636814	-0.0861487	0.0376566
ENSG00000172493.20	AFF1	-0.315806	-0.267464	-0.0140175	-0.0775256	0.0483421	0.301789	0.238281	0.253447	0.189938	-0.0635081	0.0376566
ENSG00000157657.14	ZNF618	-0.300734	-0.0944957	0.0186449	-0.134961	0.206238	0.319379	0.165773	0.113141	-0.0404653	-0.153606	0.0376658
ENSG00000148444.16	COMMD3	0.297934	0.22694	0.099585	0.293945	-0.0709945	-0.198349	-0.0039886	-0.127355	0.0670059	0.19436	0.0377879
ENSG00000106400.12	ZNHIT1	0.34564	0.232767	0.138511	0.183803	-0.112872	-0.207129	-0.161836	-0.0942565	-0.0489639	0.0452926	0.0378186
ENSG00000006125.18	AP2B1	-0.201439	-0.110678	0.0416208	-0.010533	0.0907603	0.243059	0.190906	0.152299	0.100145	-0.0521538	0.0378537
ENSG00000181284.3	TMEM102	-0.105216	-0.0344947	-0.0969231	-0.739821	0.0707213	0.00829291	-0.634605	-0.0624283	-0.705327	-0.642898	0.0378537
ENSG00000106633.17	GCK	0.696431	0.633397	0.260436	-0.401933	-0.0630343	-0.435995	-1.09836	-0.372961	-1.03533	-0.662369	0.037874
ENSG00000113721.14	PDGFRB	-0.173383	-0.132154	0.142548	-0.148549	0.0412294	0.315931	0.0248349	0.274702	-0.0163945	-0.291097	0.037874
ENSG00000134987.11	WDR36	-0.307087	-0.331734	-0.146344	-0.137783	-0.0246473	0.160742	0.169304	0.18539	0.193951	0.00856162	0.037874
ENSG00000140497.16	SCAMP2	0.0974677	0.0766333	0.237486	0.117841	-0.0208345	0.140018	0.0203731	0.160853	0.0412076	-0.119645	0.0380461
ENSG00000156467.9	UQCRB	0.091052	0.060028	-0.17073	0.0542102	-0.031024	-0.261782	-0.0368418	-0.230758	-0.00581778	0.22494	0.038128
ENSG00000113916.18	BCL6	-0.0540485	-0.00266177	0.184008	-0.0486725	0.0513867	0.238056	0.00537598	0.186669	-0.0460107	-0.23268	0.0381373
ENSG00000152104.12	PTPN14	-0.321044	-0.320457	-0.0421346	-0.0672441	0.000586917	0.278909	0.253799	0.278322	0.253212	-0.0251095	0.0381373
ENSG00000157450.15	RNF111	-0.37407	-0.219085	-0.0211756	-0.134631	0.154985	0.352894	0.239439	0.19791	0.0844543	-0.113455	0.0381373
ENSG00000163479.14	SSR2	0.260398	0.152975	0.101602	0.154614	-0.107423	-0.158795	-0.105783	-0.0513728	0.0016394	0.0530122	0.0381373
ENSG00000169718.18	DUS1L	0.249373	0.306919	0.0777773	0.0738438	0.0575456	-0.171596	-0.175529	-0.229141	-0.233075	-0.00393349	0.0381373
ENSG00000131409.13	LRRC4B	0.241319	0.452367	-0.402917	-0.492937	0.211048	-0.644236	-0.734256	-0.855284	-0.945304	-0.0900204	0.0381618
ENSG00000138376.11	BARD1	-0.159886	-0.136916	-0.065557	0.0937972	0.0229702	0.0943292	0.253683	0.071359	0.230713	0.159354	0.0381618
ENSG00000172530.20	BANP	0.0319351	0.14952	-0.234048	-0.281604	0.117585	-0.265983	-0.313539	-0.383568	-0.431125	-0.0475561	0.0381618
ENSG00000196365.12	LONP1	0.049448	0.111356	-0.0622044	-0.20742	0.0619077	-0.111652	-0.256868	-0.17356	-0.318776	-0.145216	0.0381618
ENSG00000171914.16	TLN2	-0.278725	-0.279381	0.00257596	-0.0695842	-0.000656239	0.281301	0.209141	0.281957	0.209797	-0.0721601	0.0381813
ENSG00000140939.14	NOL3	0.272921	0.437694	0.167449	-0.0338607	0.164774	-0.105472	-0.306782	-0.270246	-0.471555	-0.201309	0.038423
ENSG00000112851.14	ERBIN	-0.259702	-0.241318	-0.0536421	-0.0586893	0.018384	0.206059	0.201012	0.187675	0.182628	-0.00504722	0.0384336
ENSG00000095951.17	HIVEP1	-0.443821	-0.436368	-0.0560862	-0.0412931	0.0074533	0.387735	0.402528	0.380282	0.395075	0.0147932	0.0386087
ENSG00000147889.17	CDKN2A	-0.0136977	0.297751	-0.136105	-0.191958	0.311449	-0.122407	-0.17826	-0.433856	-0.489709	-0.0558529	0.0386087
ENSG00000130433.7	CACNG6	0.117445	0.238971	0.00746614	-0.0897865	0.121525	-0.109979	-0.207232	-0.231505	-0.328757	-0.0972526	0.0387663
ENSG00000181090.21	EHMT1	-0.175836	-0.0932976	-0.112186	-0.253414	0.0825383	0.0636499	-0.0775778	-0.0188884	-0.160116	-0.141228	0.0387663
ENSG00000065613.15	SLK	-0.228989	-0.248331	-0.202453	-0.114962	-0.0193417	0.0265369	0.114027	0.0458786	0.133369	0.0874902	0.0388077
ENSG00000066629.17	EML1	-0.288958	-0.143849	-0.0986679	-0.0830559	0.145109	0.19029	0.205902	0.0451808	0.0607927	0.0156119	0.0388077
ENSG00000106028.11	SSBP1	0.229497	0.120328	-0.0276735	0.177004	-0.109169	-0.257171	-0.0524933	-0.148002	0.0566757	0.204677	0.0388272
ENSG00000119185.12	ITGB1BP1	0.23667	0.197207	0.0159172	0.100474	-0.0394631	-0.220753	-0.136196	-0.18129	-0.096733	0.0845571	0.0388811
ENSG00000179271.3	GADD45GIP1	0.249565	0.19166	-0.163661	-0.0973429	-0.0579044	-0.413226	-0.346908	-0.355321	-0.289003	0.0663181	0.0389338
ENSG00000177570.14	SAMD12	-0.267122	-0.250354	0.0919252	0.0518284	0.0167681	0.359047	0.31895	0.342279	0.302182	-0.0400968	0.0389917
ENSG00000076924.12	XAB2	0.0332183	0.0786572	-0.027449	-0.263529	0.0454389	-0.0606674	-0.296747	-0.106106	-0.342186	-0.23608	0.0390223
ENSG00000117868.17	ESYT2	-0.211633	-0.155911	-0.0266122	-0.136963	0.0557219	0.185021	0.0746702	0.129299	0.0189483	-0.110351	0.0390223
ENSG00000132613.15	MTSS2	0.0104064	0.126821	-0.0696013	-0.162642	0.116415	-0.0800077	-0.173048	-0.196422	-0.289463	-0.0930403	0.0390223
ENSG00000146828.18	SLC12A9	0.0476511	0.220132	-0.00719522	-0.223858	0.172481	-0.0548464	-0.271509	-0.227328	-0.44399	-0.216663	0.0390223
ENSG00000118193.12	KIF14	-0.282829	-0.197424	-0.241773	-0.0634697	0.0854047	0.0410555	0.219359	-0.0443492	0.133954	0.178303	0.0390466
ENSG00000174886.13	NDUFA11	0.339758	0.31909	0.0588077	-0.0199072	-0.0206681	-0.28095	-0.359665	-0.260282	-0.338997	-0.0787149	0.0390466
ENSG00000213719.8	CLIC1	0.205899	0.156605	0.170067	0.288813	-0.0492945	-0.0358321	0.0829138	0.0134624	0.132208	0.118746	0.0390603
ENSG00000075391.16	RASAL2	-0.334998	-0.232341	-0.0663958	-0.0342876	0.102657	0.268602	0.300711	0.165946	0.198054	0.0321082	0.0390869
ENSG00000121621.7	KIF18A	-0.109706	-0.0907765	-0.2566	0.104211	0.0189295	-0.146894	0.213917	-0.165823	0.194987	0.360811	0.0390869
ENSG00000003393.15	ALS2	-0.272368	-0.205497	-0.15841	-0.0951074	0.066871	0.113958	0.17726	0.047087	0.11039	0.0633025	0.0392392
ENSG00000156136.10	DCK	-0.203937	-0.204544	-0.297076	-0.286749	-0.000606792	-0.0931389	-0.0828117	-0.0925321	-0.0822049	0.0103272	0.0392458
ENSG00000198964.14	SGMS1	-0.0826448	-0.202045	-0.116354	0.152437	-0.1194	-0.0337088	0.235082	0.0856914	0.354482	0.268791	0.0392458
ENSG00000119929.13	CUTC	0.144395	0.156495	-0.203612	0.13165	0.0120995	-0.348007	-0.0127455	-0.360107	-0.0248451	0.335261	0.0393658
ENSG00000123545.6	NDUFAF4	0.393139	0.100153	2.52163e-05	0.0467826	-0.292986	-0.393113	-0.346356	-0.100128	-0.0533702	0.0467574	0.0393658
ENSG00000094916.16	CBX5	-0.1767	-0.190756	0.0158604	0.0378351	-0.0140555	0.192561	0.214535	0.206616	0.228591	0.0219747	0.0394031
ENSG00000185129.7	PURA	-0.247752	-0.257067	-0.214573	-0.196087	-0.009315	0.0331786	0.0516643	0.0424936	0.0609793	0.0184858	0.03943
ENSG00000162032.16	SPSB3	0.301209	0.344583	0.0451916	-0.0866584	0.0433743	-0.256017	-0.387867	-0.299391	-0.431241	-0.13185	0.0395685
ENSG00000163820.15	FYCO1	-0.24762	-0.227365	-0.0168923	-0.120491	0.020255	0.230727	0.127128	0.210472	0.106873	-0.103599	0.0395685
ENSG00000167118.10	URM1	0.316353	0.274427	0.357856	0.34516	-0.0419252	0.0415031	0.0288079	0.0834283	0.0707331	-0.0126952	0.0395685
ENSG00000239672.7	NME1	0.292707	0.176637	0.0531667	0.191312	-0.11607	-0.23954	-0.101395	-0.123471	0.0146743	0.138145	0.0395685
ENSG00000128016.7	ZFP36	-0.0603217	0.1298	0.0640611	-0.220599	0.190122	0.124383	-0.160278	-0.0657393	-0.3504	-0.28466	0.0399318
ENSG00000118495.19	PLAGL1	-0.283658	-0.155452	0.0923193	-0.0794505	0.128205	0.375977	0.204207	0.247772	0.076002	-0.17177	0.0399351
ENSG00000180182.11	MED14	-0.297137	-0.165303	0.0830123	0.00775935	0.131834	0.380149	0.304896	0.248315	0.173062	-0.0752529	0.0399579
ENSG00000033050.9	ABCF2	-0.180992	-0.0750652	0.128513	0.0284186	0.105927	0.309505	0.209411	0.203578	0.103484	-0.100094	0.0400583
ENSG00000170100.13	ZNF778	-0.281522	0.0632937	0.150627	0.286452	0.344816	0.432149	0.567974	0.0873329	0.223158	0.135825	0.0400583
ENSG00000112306.8	RPS12	0.262564	0.197633	0.0511507	0.0998988	-0.0649311	-0.211414	-0.162666	-0.146483	-0.0977345	0.0487481	0.0400937
ENSG00000147604.14	RPL7	0.199701	0.145483	0.0469863	0.226168	-0.0542184	-0.152715	0.026467	-0.0984967	0.0806854	0.179182	0.0401462
ENSG00000158717.11	RNF166	0.115721	0.145421	-0.159998	-0.252009	0.0296999	-0.275719	-0.36773	-0.305419	-0.39743	-0.0920106	0.0401462
ENSG00000183044.12	ABAT	-0.413866	-0.0862274	-0.121812	-0.211099	0.327638	0.292053	0.202766	-0.0355848	-0.124872	-0.0892871	0.0401462
ENSG00000137727.12	ARHGAP20	-0.27036	-0.188458	0.00430515	0.114051	0.0819015	0.274665	0.384411	0.192764	0.302509	0.109746	0.0401879
ENSG00000100075.10	SLC25A1	0.154459	0.278356	0.0215988	-0.0814571	0.123896	-0.13286	-0.235916	-0.256757	-0.359813	-0.103056	0.0401957
ENSG00000164715.6	LMTK2	-0.349273	-0.289753	-0.02345	-0.130846	0.0595203	0.325823	0.218427	0.266303	0.158907	-0.107396	0.0401957
ENSG00000166716.10	ZNF592	-0.0753895	-0.0289283	0.202427	0.0259131	0.0464612	0.277816	0.101303	0.231355	0.0548413	-0.176513	0.0403254
ENSG00000178038.17	ALS2CL	-0.0720017	0.132008	0.334834	0.173598	0.204009	0.406836	0.2456	0.202826	0.0415901	-0.161236	0.0403623
ENSG00000107863.18	ARHGAP21	-0.418391	-0.245162	-0.131579	-0.160212	0.173229	0.286812	0.25818	0.113583	0.0849508	-0.0286325	0.0403761
ENSG00000116539.13	ASH1L	-0.4385	-0.321567	-0.103025	-0.0700629	0.116932	0.335474	0.368437	0.218542	0.251504	0.0329625	0.0404263
ENSG00000165494.11	PCF11	-0.124368	-0.182953	-0.0972283	0.0655366	-0.0585847	0.0271399	0.189905	0.0857246	0.248489	0.162765	0.0404263
ENSG00000238227.8	TMEM250	0.0111249	0.151734	0.0677012	-0.275436	0.140609	0.0565763	-0.286561	-0.0840326	-0.42717	-0.343138	0.0404263
ENSG00000261717.5	AC009163.5	-0.110044	-0.0686078	-0.289118	-0.184448	0.0414365	-0.179073	-0.0744034	-0.22051	-0.11584	0.10467	0.0404263
ENSG00000285641.1	AL358472.6	0.224473	0.165594	0.00921393	0.0557635	-0.0588785	-0.215259	-0.168709	-0.15638	-0.109831	0.0465496	0.0404334
ENSG00000087303.18	NID2	-0.280261	-0.0781903	0.0550451	-0.0446994	0.202071	0.335306	0.235561	0.133235	0.0334908	-0.0997445	0.0404473
ENSG00000126746.17	ZNF384	-0.179069	0.00766875	0.165291	0.0681364	0.186737	0.34436	0.247205	0.157622	0.0604676	-0.0971547	0.0405382
ENSG00000063177.13	RPL18	0.342339	0.251889	0.116214	0.128242	-0.0904502	-0.226125	-0.214098	-0.135675	-0.123647	0.0120274	0.0405591
ENSG00000112290.13	WASF1	-0.131707	-0.0797197	0.121784	0.132223	0.0519874	0.253491	0.26393	0.201504	0.211943	0.0104393	0.0405717
ENSG00000184058.14	TBX1	0.178901	0.416794	0.035953	-0.469676	0.237892	-0.142948	-0.648578	-0.380841	-0.88647	-0.505629	0.040589
ENSG00000142168.14	SOD1	0.0774852	0.0880145	-0.151596	-0.0284307	0.0105293	-0.229081	-0.105916	-0.23961	-0.116445	0.123165	0.0406002
ENSG00000105617.4	LENG1	0.255941	0.161409	-0.0321173	-0.118358	-0.0945328	-0.288059	-0.3743	-0.193526	-0.279767	-0.0862411	0.0407782
ENSG00000136068.14	FLNB	-0.236622	-0.188123	-0.00178908	-0.0401058	0.0484997	0.234833	0.196516	0.186333	0.148017	-0.0383168	0.0408804
ENSG00000125780.12	TGM3	-1.02919	2.12601	-0.416659	-0.858077	3.1552	0.612532	0.171114	-2.54267	-2.98409	-0.441418	0.0409579
ENSG00000160785.13	SLC25A44	-0.0400502	0.0268506	0.142581	0.204458	0.0669008	0.182631	0.244508	0.11573	0.177607	0.0618771	0.040975
ENSG00000060069.16	CTDP1	0.0261906	0.128099	-0.0973022	-0.358253	0.101909	-0.123493	-0.384444	-0.225401	-0.486353	-0.260951	0.0410016
ENSG00000103415.12	HMOX2	0.311851	0.160962	0.1867	0.345619	-0.15089	-0.125151	0.0337679	0.0257385	0.184658	0.158919	0.0410166
ENSG00000137504.13	CREBZF	-0.134413	-0.0116263	-0.193853	-0.232615	0.122787	-0.0594404	-0.0982026	-0.182227	-0.220989	-0.0387622	0.0410582
ENSG00000125520.14	SLC2A4RG	0.159531	0.176102	-0.0139568	-0.216962	0.0165708	-0.173488	-0.376494	-0.190059	-0.393064	-0.203006	0.0412258
ENSG00000157601.14	MX1	0.227418	0.124195	0.122412	-0.131355	-0.103223	-0.105007	-0.358773	-0.00178343	-0.25555	-0.253766	0.0413927
ENSG00000189159.16	JPT1	0.240915	0.101798	0.113786	0.202491	-0.139118	-0.127129	-0.0384241	0.0119888	0.100694	0.088705	0.0413927
ENSG00000001629.10	ANKIB1	-0.286784	-0.244452	-0.0596748	-0.0679544	0.0423318	0.227109	0.21883	0.184777	0.176498	-0.00827958	0.0414122
ENSG00000131236.17	CAP1	-0.165194	-0.104479	0.0481574	-0.00332767	0.0607147	0.213351	0.161866	0.152636	0.101151	-0.051485	0.0414262
ENSG00000143158.11	MPC2	0.0772982	0.0981704	-0.201756	-0.0686166	0.0208722	-0.279054	-0.145915	-0.299926	-0.166787	0.133139	0.0414262
ENSG00000131480.9	AOC2	0.388202	0.431484	0.474478	0.45255	0.0432815	0.0862753	0.0643475	0.0429938	0.021066	-0.0219278	0.0415043
ENSG00000197355.11	UAP1L1	0.0387136	0.167983	0.170411	-0.259236	0.12927	0.131697	-0.29795	0.00242776	-0.427219	-0.429647	0.041636
ENSG00000136425.14	CIB2	0.239715	0.175992	0.245928	0.23353	-0.0637231	0.00621326	-0.00618451	0.0699364	0.0575386	-0.0123978	0.0418364
ENSG00000179010.14	MRFAP1	0.182711	0.160007	-0.0856861	0.0807315	-0.022704	-0.268397	-0.10198	-0.245693	-0.0792756	0.166418	0.0418364
ENSG00000106992.19	AK1	0.322585	0.248564	0.195711	0.0702853	-0.0740209	-0.126874	-0.252299	-0.0528529	-0.178278	-0.125425	0.0419067
ENSG00000140992.19	PDPK1	-0.303352	-0.169181	-0.0464493	-0.108867	0.134172	0.256903	0.194485	0.122731	0.0603132	-0.0624181	0.0419877
ENSG00000110074.11	FOXRED1	0.130685	0.176022	0.237944	0.241985	0.0453364	0.107259	0.1113	0.0619227	0.0659635	0.00404085	0.0420112
ENSG00000040633.13	PHF23	0.245868	0.104642	0.201261	0.327358	-0.141227	-0.0446074	0.0814895	0.0966192	0.222716	0.126097	0.0420612
ENSG00000138092.11	CENPO	-0.128101	0.0428621	0.153218	0.0543662	0.170963	0.281319	0.182467	0.110356	0.0115041	-0.098852	0.0420612
ENSG00000039319.17	ZFYVE16	-0.256713	-0.300036	-0.226657	-0.127434	-0.0433237	0.0300551	0.129279	0.0733788	0.172603	0.0992238	0.0422318
ENSG00000065534.18	MYLK	-0.282761	-0.316112	-0.0247284	-0.183484	-0.0333513	0.258032	0.0992764	0.291383	0.132628	-0.158756	0.0422318
ENSG00000163584.18	RPL22L1	0.320041	0.177049	-0.135727	-0.0735704	-0.142992	-0.455768	-0.393612	-0.312776	-0.25062	0.0621567	0.0422318
ENSG00000267855.6	NDUFA7	0.166406	0.180186	0.322309	0.309386	0.0137792	0.155902	0.142979	0.142123	0.1292	-0.012923	0.0422318
ENSG00000147202.18	DIAPH2	-0.247301	-0.30729	-0.15037	-0.0403502	-0.0599891	0.0969304	0.20695	0.156919	0.26694	0.11002	0.0424892
ENSG00000180921.7	FAM83H	-0.262752	-0.0395435	-0.228875	-0.443688	0.223209	0.0338776	-0.180936	-0.189331	-0.404145	-0.214814	0.0424892
ENSG00000181404.17	WASHC1	0.504367	0.407218	0.474939	0.535941	-0.0971496	-0.0294285	0.0315734	0.0677212	0.128723	0.0610018	0.0425126
ENSG00000138758.11	SEPTIN11	-0.283593	-0.203605	-0.0927373	-0.0452162	0.0799876	0.190855	0.238376	0.110868	0.158389	0.0475211	0.0425459
ENSG00000171161.13	ZNF672	0.00644246	0.152835	-0.0894578	-0.260632	0.146393	-0.0959003	-0.267074	-0.242293	-0.413467	-0.171174	0.0425459
ENSG00000185479.6	KRT6B	-0.806418	0.649543	-1.09465	-0.530191	1.45596	-0.288236	0.276228	-1.7442	-1.17973	0.564464	0.0426844
ENSG00000180357.9	ZNF609	-0.301961	-0.132102	0.0489803	-0.0486184	0.16986	0.350942	0.253343	0.181082	0.0834834	-0.0975987	0.0427138
ENSG00000108846.16	ABCC3	-0.0761571	0.0816214	0.223943	0.136871	0.157778	0.3001	0.213028	0.142321	0.0552493	-0.0870719	0.0427244
ENSG00000116984.13	MTR	-0.258828	-0.13461	0.020547	-0.0021635	0.124218	0.279375	0.256665	0.155157	0.132446	-0.0227105	0.0427244
ENSG00000275740.1	AC091959.3	-0.389874	-0.314162	-0.175827	-0.359597	0.0757118	0.214047	0.0302765	0.138335	-0.0454353	-0.18377	0.0427244
ENSG00000138685.15	FGF2	-0.226208	-0.224915	-0.114237	-0.0190626	0.00129328	0.111971	0.207145	0.110678	0.205852	0.0951741	0.0428309
ENSG00000077458.13	FAM76B	-0.296973	-0.170805	-0.285158	-0.250789	0.126167	0.0118146	0.0461836	-0.114353	-0.0799837	0.034369	0.0428683
ENSG00000102871.16	TRADD	-0.0866594	0.208364	-0.226513	-0.234467	0.295024	-0.139854	-0.147808	-0.434878	-0.442832	-0.0079538	0.0429684
ENSG00000142327.13	RNPEPL1	0.1074	0.230412	0.00740418	-0.160477	0.123012	-0.0999959	-0.267877	-0.223008	-0.390889	-0.167881	0.043007
ENSG00000198556.14	ZNF789	0.294145	0.0675893	0.403954	0.413361	-0.226556	0.109809	0.119216	0.336365	0.345771	0.00940664	0.0430546
ENSG00000196961.12	AP2A1	-0.079434	0.0482992	-0.0449943	-0.242291	0.127733	0.0344397	-0.162857	-0.0932935	-0.29059	-0.197296	0.0431783
ENSG00000170561.13	IRX2	-0.130296	-0.068297	-0.321723	-0.22261	0.0619987	-0.191427	-0.0923145	-0.253426	-0.154313	0.0991128	0.0432394
ENSG00000100216.6	TOMM22	0.178951	0.0907064	0.0647426	0.250906	-0.088245	-0.114209	0.0719542	-0.0259638	0.160199	0.186163	0.0433154
ENSG00000128923.11	MINDY2	-0.363656	-0.402499	-0.274627	-0.201288	-0.0388429	0.089029	0.162368	0.127872	0.201211	0.0733388	0.0433154
ENSG00000057019.16	DCBLD2	-0.264591	-0.218903	-0.0997256	-0.107159	0.0456876	0.164865	0.157432	0.119178	0.111745	-0.00743319	0.043344
ENSG00000197283.17	SYNGAP1	-0.0684113	0.110529	0.274363	0.163743	0.17894	0.342774	0.232155	0.163834	0.0532148	-0.110619	0.043344
ENSG00000185522.9	LMNTD2	0.951957	0.967417	0.528324	-0.0882349	0.0154605	-0.423633	-1.04019	-0.439094	-1.05565	-0.616558	0.043379
ENSG00000196453.8	ZNF777	0.00134484	-0.01531	-0.180487	-0.351614	-0.0166549	-0.181832	-0.352959	-0.165177	-0.336304	-0.171127	0.043379
ENSG00000139178.11	C1RL	-0.0410007	0.021519	0.159075	-0.0237179	0.0625197	0.200076	0.0172828	0.137556	-0.0452369	-0.182793	0.0434123
ENSG00000196655.12	TRAPPC4	0.25947	0.176206	0.108533	0.219417	-0.0832631	-0.150937	-0.0400523	-0.0676738	0.0432108	0.110885	0.0434387
ENSG00000133398.4	MED10	0.201065	0.231644	0.334578	0.283715	0.0305794	0.133513	0.0826507	0.102934	0.0520714	-0.0508624	0.0434547
ENSG00000196611.5	MMP1	-0.501153	1.2894	-0.829652	-2.57421	1.79055	-0.328499	-2.07306	-2.11905	-3.86361	-1.74456	0.0434846
ENSG00000167272.11	POP5	0.196986	0.203276	-0.0702999	0.148493	0.00628967	-0.267286	-0.0484925	-0.273576	-0.0547822	0.218793	0.0435117
ENSG00000142207.7	URB1	-0.364392	-0.2038	-0.00378103	-0.124176	0.160592	0.360611	0.240216	0.200019	0.0796235	-0.120395	0.0435645
ENSG00000183856.11	IQGAP3	0.0495067	0.124561	0.238773	0.201117	0.0750545	0.189266	0.151611	0.114211	0.076556	-0.0376554	0.0437452
ENSG00000164615.5	CAMLG	0.16187	0.113804	-0.0566383	0.0184537	-0.0480658	-0.218508	-0.143416	-0.170442	-0.0953501	0.075092	0.0438008
ENSG00000117984.14	CTSD	0.0894501	0.152526	-0.0569433	-0.207145	0.0630761	-0.146393	-0.296595	-0.20947	-0.359671	-0.150202	0.0438073
ENSG00000161513.12	FDXR	0.228272	0.246845	-0.0449771	-0.0265381	0.018573	-0.273249	-0.25481	-0.291822	-0.273383	0.018439	0.0438073
ENSG00000196455.8	PIK3R4	-0.230677	-0.0958906	0.00228162	0.0210254	0.134786	0.232958	0.251702	0.0981722	0.116916	0.0187438	0.0438073
ENSG00000163349.22	HIPK1	-0.351589	-0.232834	-0.0401972	-0.0650073	0.118754	0.311391	0.286581	0.192637	0.167827	-0.02481	0.0438139
ENSG00000067596.12	DHX8	-0.170568	-0.0430729	0.0530852	0.0471928	0.127496	0.223654	0.217761	0.0961581	0.0902657	-0.00589241	0.0438717
ENSG00000152475.7	ZNF837	-0.506902	0.0267148	-1.11111	-1.5228	0.533617	-0.604209	-1.0159	-1.13783	-1.54952	-0.411694	0.0440729
ENSG00000197256.10	KANK2	-0.187401	-0.0647116	-0.101031	-0.261218	0.122689	0.0863701	-0.0738168	-0.0363193	-0.196506	-0.160187	0.0440947
ENSG00000173744.17	AGFG1	-0.187337	-0.204245	-0.0840712	0.0474759	-0.0169079	0.103266	0.234813	0.120174	0.251721	0.131547	0.0441339
ENSG00000135048.14	CEMIP2	-0.190439	-0.185106	-0.144674	0.018374	0.00533338	0.0457649	0.208813	0.0404315	0.20348	0.163048	0.044168
ENSG00000037280.16	FLT4	-0.0637217	0.059248	0.029681	-0.296318	0.12297	0.0934027	-0.232597	-0.0295669	-0.355566	-0.325999	0.0442034
ENSG00000104969.10	SGTA	0.192684	0.177971	-0.00333095	-0.0716567	-0.0147122	-0.196015	-0.26434	-0.181302	-0.249628	-0.0683257	0.0442034
ENSG00000116670.15	MAD2L2	0.28099	0.210729	0.0824621	0.0323766	-0.0702615	-0.198528	-0.248614	-0.128266	-0.178352	-0.0500856	0.0442034
ENSG00000112559.14	MDFI	0.19121	0.277408	0.065108	-0.187106	0.0861981	-0.126102	-0.378316	-0.2123	-0.464514	-0.252214	0.0442572
ENSG00000103152.11	MPG	0.156898	0.182542	-0.0495731	-0.286959	0.0256437	-0.206471	-0.443857	-0.232115	-0.4695	-0.237386	0.0443147
ENSG00000094914.14	AAAS	0.154482	0.11736	0.260931	0.223269	-0.0371218	0.106449	0.068787	0.143571	0.105909	-0.0376619	0.0443751
ENSG00000046604.13	DSG2	-0.316288	-0.179431	-0.00586507	-0.0997883	0.136857	0.310423	0.2165	0.173566	0.0796424	-0.0939232	0.0443756
ENSG00000116586.11	LAMTOR2	0.354097	0.16205	0.084881	0.0580166	-0.192047	-0.269216	-0.29608	-0.0771685	-0.104033	-0.0268644	0.0443845
ENSG00000005339.14	CREBBP	-0.362772	-0.287921	-0.0591483	-0.23914	0.074851	0.303624	0.123632	0.228773	0.0487812	-0.179992	0.0444694
ENSG00000049449.9	RCN1	0.152897	-0.00901689	-0.145086	-0.0507306	-0.161914	-0.297984	-0.203628	-0.136069	-0.0417137	0.0943556	0.0444694
ENSG00000059145.18	UNKL	0.0125344	0.224514	-0.271325	-0.158413	0.21198	-0.283859	-0.170948	-0.495839	-0.382928	0.112911	0.0444694
ENSG00000088305.18	DNMT3B	-0.372361	-0.314002	-0.0656213	-0.116225	0.0583592	0.30674	0.256136	0.248381	0.197777	-0.050604	0.0444694
ENSG00000100804.19	PSMB5	0.221775	0.174474	0.171359	0.287416	-0.0473012	-0.0504161	0.0656404	-0.00311489	0.112942	0.116056	0.0444694
ENSG00000143469.19	SYT14	-0.542644	-0.392833	-0.225846	0.0476048	0.149811	0.316798	0.590249	0.166987	0.440438	0.273451	0.0444694
ENSG00000160469.17	BRSK1	0.195749	0.232974	-0.0958762	-0.17329	0.0372258	-0.291625	-0.369038	-0.328851	-0.406264	-0.0774134	0.0444694
ENSG00000186260.16	MRTFB	-0.369902	-0.318563	-0.0418277	-0.109056	0.0513392	0.328074	0.260846	0.276735	0.209506	-0.0672287	0.0444694
ENSG00000123131.13	PRDX4	0.22921	0.120428	-0.046473	0.111804	-0.108782	-0.275683	-0.117406	-0.166901	-0.00862401	0.158277	0.0445764
ENSG00000169592.15	INO80E	0.332957	0.201631	0.0976482	0.0817968	-0.131326	-0.235308	-0.25116	-0.103983	-0.119834	-0.0158514	0.0446027
ENSG00000239789.6	MRPS17	0.253519	0.208985	0.0796497	0.178624	-0.044534	-0.17387	-0.0748956	-0.129336	-0.0303616	0.0989742	0.0446027
ENSG00000164190.19	NIPBL	-0.333515	-0.265768	-0.153917	-0.0862643	0.0677474	0.179598	0.247251	0.111851	0.179503	0.0676527	0.0447039
ENSG00000164405.11	UQCRQ	0.294814	0.202258	0.0517235	0.0961552	-0.0925565	-0.243091	-0.198659	-0.150534	-0.106103	0.0444317	0.0447273
ENSG00000102898.12	NUTF2	0.118873	0.124845	0.194742	0.309715	0.00597202	0.0758692	0.190842	0.0698972	0.18487	0.114973	0.0448015
ENSG00000284874.1	AC000093.1	0.0567544	0.156061	-0.0868602	-0.195638	0.099307	-0.143615	-0.252393	-0.242922	-0.3517	-0.108778	0.0448015
ENSG00000138741.11	TRPC3	0.0750459	-0.922248	-1.62424	0.0749952	-0.997294	-1.69929	-5.07e-05	-0.701992	0.997243	1.69924	0.0448555
ENSG00000121481.11	RNF2	-0.267476	-0.207072	-0.105606	-0.0375526	0.0604041	0.16187	0.229923	0.101466	0.169519	0.0680533	0.0449448
ENSG00000134970.14	TMED7	-0.235583	-0.238886	-0.185272	-0.0580744	-0.00330242	0.0503116	0.177509	0.053614	0.180811	0.127197	0.0449448
ENSG00000157106.16	SMG1	-0.378847	-0.393719	-0.0946115	0.0470427	-0.0148717	0.284235	0.42589	0.299107	0.440761	0.141654	0.0449448
ENSG00000184307.15	ZDHHC23	-0.120547	-0.180642	0.219576	-0.102306	-0.0600945	0.340123	0.0182417	0.400218	0.0783362	-0.321882	0.0449448
ENSG00000175115.12	PACS1	-0.141693	-0.0158537	0.176323	-0.0163012	0.125839	0.318016	0.125392	0.192177	-0.000447562	-0.192624	0.0449484
ENSG00000186193.9	SAPCD2	-0.286314	-0.0762988	-0.266954	-0.36555	0.210015	0.0193595	-0.0792363	-0.190656	-0.289251	-0.0985958	0.0450158
ENSG00000007047.15	MARK4	-0.0728195	0.03919	0.0944195	-0.286717	0.11201	0.167239	-0.213897	0.0552295	-0.325907	-0.381136	0.0450267
ENSG00000125107.18	CNOT1	-0.327027	-0.177369	0.0197979	-0.0668223	0.149658	0.346825	0.260205	0.197167	0.110547	-0.0866201	0.0451413
ENSG00000142864.14	SERBP1	-0.0301759	-0.0798893	-0.191662	-0.13158	-0.0497134	-0.161486	-0.101404	-0.111773	-0.051691	0.060082	0.0451531
ENSG00000166130.15	IKBIP	-0.0746639	-0.169699	-0.400152	-0.0851618	-0.0950356	-0.325488	-0.010498	-0.230453	0.0845376	0.31499	0.0451531
ENSG00000167088.11	SNRPD1	0.141717	0.103257	-0.171023	0.0247213	-0.0384606	-0.31274	-0.116996	-0.274279	-0.0785356	0.195744	0.0451531
ENSG00000167615.16	LENG8	0.225555	0.328558	0.282135	0.17989	0.103003	0.0565793	-0.0456653	-0.0464237	-0.148668	-0.102245	0.0451531
ENSG00000055813.6	CCDC85A	-0.446833	0.100902	-0.271759	-0.300653	0.547735	0.175075	0.146181	-0.37266	-0.401554	-0.028894	0.0452384
ENSG00000112893.9	MAN2A1	-0.29834	-0.274071	-0.115419	-0.194365	0.0242689	0.182921	0.103976	0.158652	0.0797069	-0.0789455	0.0452628
ENSG00000141979.4	AC008764.1	-0.240503	-0.0959807	-0.170648	-0.238768	0.144523	0.0698552	0.0017354	-0.0746674	-0.142787	-0.0681198	0.045293
ENSG00000099785.10	MARCH2	0.357196	0.180959	0.0861365	0.00610309	-0.176237	-0.271059	-0.351093	-0.0948221	-0.174856	-0.0800334	0.0453008
ENSG00000100092.23	SH3BP1	0.134923	0.116423	0.0752032	-0.201674	-0.0184996	-0.0597197	-0.336597	-0.0412201	-0.318097	-0.276877	0.0453008
ENSG00000126267.11	COX6B1	0.223616	0.234364	0.198937	0.303752	0.0107488	-0.0246786	0.0801368	-0.0354274	0.069388	0.104815	0.0453008
ENSG00000251322.8	SHANK3	-0.310945	-0.084069	-0.186214	-0.474724	0.226876	0.124732	-0.163779	-0.102145	-0.390655	-0.28851	0.0453393
ENSG00000032444.16	PNPLA6	-0.0437774	0.0396035	-0.149221	-0.315544	0.0833809	-0.105443	-0.271767	-0.188824	-0.355148	-0.166323	0.0456294
ENSG00000168077.14	SCARA3	-0.250353	-0.106496	0.0849277	-0.134911	0.143857	0.335281	0.115442	0.191424	-0.0284147	-0.219838	0.0456294
ENSG00000101255.11	TRIB3	0.115018	0.191657	0.0150983	-0.0989445	0.0766383	-0.09992	-0.213963	-0.176558	-0.290601	-0.114043	0.0456315
ENSG00000164031.17	DNAJB14	-0.252521	-0.395811	-0.164287	-0.0512646	-0.143289	0.0882343	0.201257	0.231524	0.344546	0.113022	0.0456315
ENSG00000154639.19	CXADR	-0.220805	-0.215649	-0.135373	-0.00764956	0.00515596	0.0854315	0.213155	0.0802755	0.207999	0.127724	0.0458734
ENSG00000172380.6	GNG12	-0.268802	-0.235203	-0.111193	-0.0518582	0.0335983	0.157608	0.216943	0.12401	0.183345	0.059335	0.0458734
ENSG00000011021.23	CLCN6	-0.0702203	0.056635	0.178983	0.159135	0.126855	0.249204	0.229355	0.122348	0.1025	-0.0198484	0.0459568
ENSG00000166471.11	TMEM41B	-0.158054	-0.223888	-0.140693	-0.00234655	-0.0658335	0.0173611	0.155707	0.0831946	0.221541	0.138346	0.0459568
ENSG00000185033.14	SEMA4B	-0.0389958	0.0343295	0.145172	-0.138293	0.0733253	0.184168	-0.0992975	0.110842	-0.172623	-0.283465	0.0463082
ENSG00000074317.11	SNCB	0.397022	0.344014	0.315609	-0.0698472	-0.0530083	-0.0814131	-0.46687	-0.0284048	-0.413861	-0.385457	0.0464906
ENSG00000130766.5	SESN2	0.0165158	0.154735	0.221531	-0.00123464	0.138219	0.205015	-0.0177504	0.0667957	-0.15597	-0.222765	0.0464906
ENSG00000164741.15	DLC1	-0.17121	-0.155083	0.0934547	-0.0121067	0.0161262	0.264664	0.159103	0.248538	0.142977	-0.105561	0.0464906
ENSG00000085719.13	CPNE3	-0.294334	-0.211195	-0.074696	-0.153159	0.0831384	0.219638	0.141175	0.136499	0.0580363	-0.0784628	0.0465398
ENSG00000103197.18	TSC2	-0.161448	-0.033771	0.0301634	-0.240071	0.127677	0.191611	-0.0786228	0.0639344	-0.2063	-0.270234	0.046624
ENSG00000181163.13	NPM1	0.0913064	-0.00715	-0.170854	0.0271951	-0.0984564	-0.262161	-0.0641113	-0.163704	0.0343451	0.19805	0.0467686
ENSG00000198252.12	STYX	-0.257218	-0.20096	-0.212702	-0.18152	0.0562581	0.0445166	0.0756978	-0.0117415	0.0194397	0.0311812	0.0469782
ENSG00000077274.9	CAPN6	-0.268194	-0.226614	0.213485	0.252366	0.0415804	0.481679	0.52056	0.440099	0.47898	0.0388811	0.0469809
ENSG00000198692.10	EIF1AY	0.113661	-0.0103739	-0.287469	0.0645264	-0.124035	-0.40113	-0.0491347	-0.277095	0.0749003	0.351996	0.0469809
ENSG00000085449.15	WDFY1	-0.245287	-0.156112	-0.10876	-0.0219109	0.0891751	0.136527	0.223377	0.0473523	0.134201	0.0868491	0.0472109
ENSG00000158528.12	PPP1R9A	-0.339806	-0.464736	-0.170869	-0.335897	-0.12493	0.168936	0.00390909	0.293867	0.128839	-0.165027	0.0472124
ENSG00000198700.10	IPO9	-0.131351	-0.0771091	0.0738289	0.0356973	0.0542418	0.20518	0.167048	0.150938	0.112806	-0.0381316	0.0472124
ENSG00000149256.16	TENM4	-0.55183	-0.293743	-0.13346	-0.121475	0.258086	0.41837	0.430354	0.160284	0.172268	0.0119843	0.0473194
ENSG00000183172.9	SMDT1	0.291595	0.200503	0.0558361	0.0972119	-0.0910919	-0.235759	-0.194383	-0.144667	-0.103292	0.0413758	0.0473791
ENSG00000183763.9	TRAIP	0.177781	0.20261	0.201086	0.325882	0.0248287	0.0233045	0.148101	-0.00152419	0.123272	0.124796	0.0473791
ENSG00000146409.12	SLC18B1	0.371609	0.269409	0.0760001	0.242435	-0.1022	-0.295609	-0.129174	-0.193409	-0.0269744	0.166435	0.0476237
ENSG00000124788.18	ATXN1	-0.245541	-0.0947582	0.126864	0.212495	0.150782	0.372405	0.458035	0.221623	0.307253	0.0856302	0.047726
ENSG00000099385.11	BCL7C	0.317117	0.223008	0.0595153	0.00655259	-0.094109	-0.257602	-0.310565	-0.163493	-0.216456	-0.0529627	0.0477264
ENSG00000105397.14	TYK2	0.0519939	0.122357	0.0107731	-0.16448	0.0703626	-0.0412208	-0.216474	-0.111583	-0.286836	-0.175253	0.0477264
ENSG00000131899.11	LLGL1	-0.0280054	0.0888862	0.0946148	-0.230216	0.116892	0.12262	-0.202211	0.00572855	-0.319103	-0.324831	0.0477264
ENSG00000139410.15	SDSL	0.465621	0.486487	0.364015	0.113296	0.0208659	-0.101606	-0.352325	-0.122472	-0.37319	-0.250718	0.0477264
ENSG00000145912.8	NHP2	0.242178	0.149094	-0.0258426	-0.0113532	-0.0930846	-0.268021	-0.253532	-0.174936	-0.160447	0.0144894	0.0477264
ENSG00000163975.12	MELTF	0.0234607	0.127002	-0.094089	-0.242001	0.103541	-0.11755	-0.265462	-0.221091	-0.369003	-0.147912	0.0477264
ENSG00000274322.1	AL136531.2	-0.335618	-0.0917541	-0.255187	-0.54044	0.243864	0.0804311	-0.204822	-0.163432	-0.448686	-0.285253	0.0477264
ENSG00000197956.10	S100A6	0.232928	0.19513	-0.0206539	0.0642051	-0.0377979	-0.253581	-0.168722	-0.215784	-0.130925	0.084859	0.0477827
ENSG00000123066.8	MED13L	-0.374659	-0.296224	-0.098153	-0.123136	0.0784346	0.276506	0.251523	0.198071	0.173088	-0.0249827	0.0478687
ENSG00000150907.9	FOXO1	-0.171892	-0.209667	0.000429249	-0.0793978	-0.0377746	0.172322	0.0924945	0.210096	0.130269	-0.079827	0.0478687
ENSG00000176020.9	AMIGO3	0.336901	0.383986	0.0272253	-0.0144517	0.0470852	-0.309675	-0.351352	-0.356761	-0.398437	-0.0416769	0.0479321
ENSG00000182195.9	LDOC1	-0.00391686	0.0430059	-0.116717	-0.261572	0.0469228	-0.1128	-0.257655	-0.159723	-0.304578	-0.144854	0.0479321
ENSG00000131143.9	COX4I1	0.291996	0.206688	0.153044	0.241663	-0.085308	-0.138952	-0.0503329	-0.053644	0.0349751	0.088619	0.0479991
ENSG00000113580.15	NR3C1	-0.28556	-0.239355	-0.137353	-0.0685461	0.0462049	0.148207	0.217014	0.102002	0.170809	0.0688071	0.0480605
ENSG00000184838.15	PRR16	-0.265097	-0.247208	-0.060836	0.0802678	0.0178885	0.204261	0.345365	0.186372	0.327476	0.141104	0.0480605
ENSG00000203485.13	INF2	0.107687	0.168671	-0.0441488	-0.242058	0.0609845	-0.151835	-0.349745	-0.21282	-0.410729	-0.197909	0.0482734
ENSG00000148840.11	PPRC1	-0.0352462	0.00797764	0.125523	0.237937	0.0432238	0.16077	0.273183	0.117546	0.22996	0.112414	0.0483004
ENSG00000035403.17	VCL	-0.204376	-0.128034	0.0425941	-0.0268473	0.0763421	0.24697	0.177529	0.170628	0.101187	-0.0694414	0.0483582
ENSG00000171219.9	CDC42BPG	0.061938	0.0421073	-0.225841	-0.373862	-0.0198307	-0.287779	-0.4358	-0.267948	-0.415969	-0.148021	0.0485042
ENSG00000178982.10	EIF3K	0.28106	0.183459	0.0902322	0.177495	-0.0976013	-0.190828	-0.103565	-0.0932268	-0.00596405	0.0872627	0.0485553
ENSG00000116030.16	SUMO1	0.115699	-0.0595551	-0.147304	0.00895749	-0.175254	-0.263003	-0.106742	-0.0877488	0.0685126	0.156261	0.0485967
ENSG00000137460.8	FHDC1	-0.297125	-0.146955	-0.076914	-0.0778252	0.15017	0.220211	0.2193	0.0700414	0.0691302	-0.000911116	0.0485967
ENSG00000160446.19	ZDHHC12	0.19181	0.195508	-0.0475631	-0.191631	0.00369705	-0.239374	-0.383442	-0.243071	-0.387139	-0.144068	0.0485967
ENSG00000165997.5	ARL5B	-0.353578	-0.324684	-0.15472	-0.210391	0.0288935	0.198857	0.143187	0.169964	0.114294	-0.0556704	0.0485967
ENSG00000267740.5	AC024592.3	0.314292	0.301789	0.0253934	-0.0385637	-0.0125026	-0.288899	-0.352856	-0.276396	-0.340353	-0.0639571	0.0485967
ENSG00000285508.1	AL034430.1	0.335285	0.246266	-0.106998	-0.0200537	-0.0890197	-0.442283	-0.355339	-0.353264	-0.266319	0.0869442	0.0486744
ENSG00000112739.17	PRPF4B	-0.180322	-0.170909	-0.118917	0.021634	0.00941344	0.0614059	0.201956	0.0519924	0.192543	0.140551	0.0487074
ENSG00000141027.21	NCOR1	-0.37203	-0.27843	-0.0535982	-0.118685	0.0936002	0.318432	0.253345	0.224831	0.159744	-0.0650869	0.0487354
ENSG00000090565.16	RAB11FIP3	0.00110392	0.0750138	-0.111457	-0.207094	0.0739098	-0.112561	-0.208198	-0.186471	-0.282108	-0.095637	0.0487976
ENSG00000120053.12	GOT1	0.197728	0.145453	0.091193	0.217431	-0.0522751	-0.106535	0.0197025	-0.0542603	0.0719775	0.126238	0.0487976
ENSG00000132507.18	EIF5A	0.217475	0.215574	0.187718	0.304843	-0.00190117	-0.0297572	0.0873682	-0.027856	0.0892694	0.117125	0.0487976
ENSG00000111752.11	PHC1	-0.143744	-0.129518	0.138584	0.00365546	0.0142261	0.282328	0.1474	0.268102	0.133174	-0.134928	0.048924
ENSG00000049769.14	PPP1R3F	-0.0569494	0.132995	-0.325709	-0.49573	0.189944	-0.268759	-0.438781	-0.458703	-0.628725	-0.170021	0.048925
ENSG00000173406.15	DAB1	-0.213441	-0.380105	-0.403496	-0.0392473	-0.166665	-0.190056	0.174193	-0.0233912	0.340858	0.364249	0.048925
ENSG00000117593.12	DARS2	-0.241538	-0.161371	-0.00488251	-0.0815273	0.0801673	0.236655	0.160011	0.156488	0.0798433	-0.0766448	0.0489955
ENSG00000213741.10	RPS29	0.37522	0.297008	0.115495	0.0875229	-0.0782121	-0.259725	-0.287697	-0.181513	-0.209485	-0.0279722	0.0489971
ENSG00000162191.13	UBXN1	0.258865	0.182097	0.00983517	-0.0232121	-0.0767678	-0.24903	-0.282077	-0.172262	-0.20531	-0.0330473	0.0490072
ENSG00000108797.12	CNTNAP1	-0.029758	0.0411076	0.227827	0.00989303	0.0708656	0.257585	0.039651	0.186719	-0.0312146	-0.217934	0.0490226
ENSG00000154734.15	ADAMTS1	-0.209987	-0.0389248	0.0300401	-0.22458	0.171063	0.240028	-0.014593	0.0689649	-0.185656	-0.254621	0.0492103
ENSG00000205426.10	KRT81	0.638424	0.497729	0.288442	-0.198929	-0.140694	-0.349981	-0.837352	-0.209287	-0.696658	-0.487371	0.0493367
ENSG00000019995.6	ZRANB1	-0.0957074	-0.0436109	-0.0759498	0.134358	0.0520964	0.0197576	0.230065	-0.0323389	0.177969	0.210308	0.049343
ENSG00000124486.13	USP9X	-0.274449	-0.207633	-0.0734387	0.00163596	0.0668163	0.201011	0.276085	0.134194	0.209269	0.0750746	0.049343
ENSG00000145592.14	RPL37	0.230752	0.202531	0.105211	0.163502	-0.0282212	-0.125542	-0.0672499	-0.0973203	-0.0390287	0.0582916	0.049343
ENSG00000107854.6	TNKS2	-0.318002	-0.243115	-0.1422	-0.131363	0.0748869	0.175801	0.186639	0.100914	0.111752	0.0108377	0.0493515
ENSG00000135272.10	MDFIC	-0.366225	-0.454055	-0.459091	-0.284652	-0.0878292	-0.0928654	0.0815731	-0.00503616	0.169402	0.174438	0.0493515
ENSG00000140534.14	TICRR	-0.246467	-0.165038	0.0225917	-0.0397949	0.0814288	0.269059	0.206672	0.18763	0.125243	-0.0623866	0.0493515
ENSG00000254402.7	LRRC24	-0.638037	-0.206509	-0.922174	-1.36093	0.431528	-0.284138	-0.722895	-0.715666	-1.15442	-0.438757	0.0493515
ENSG00000145247.12	OCIAD2	0.257749	0.242891	-0.0692034	0.0205185	-0.0148575	-0.326952	-0.23723	-0.312095	-0.222373	0.089722	0.0494415
ENSG00000262660.1	AC139530.2	0.170417	0.188335	-0.037147	-0.106663	0.0179173	-0.207564	-0.27708	-0.225482	-0.294998	-0.069516	0.0495597
ENSG00000113194.13	FAF2	-0.169748	-0.136714	0.079985	-0.0197087	0.0330346	0.249733	0.15004	0.216699	0.117005	-0.0996937	0.049583
ENSG00000135114.12	OASL	0.133643	0.0959863	0.227438	0.0809501	-0.0376565	0.0937953	-0.0526928	0.131452	-0.0150363	-0.146488	0.049583
ENSG00000151914.20	DST	-0.429543	-0.295331	-0.17423	0.0130219	0.134212	0.255312	0.442565	0.1211	0.308353	0.187252	0.049716
ENSG00000186767.7	SPIN4	-0.452851	-0.382046	-0.187353	-0.31249	0.0708046	0.265497	0.14036	0.194693	0.0695555	-0.125137	0.0499513
ENSG00000075223.14	SEMA3C	-0.329578	-0.217017	-0.263317	0.0330009	0.112562	0.0662612	0.362579	-0.0463005	0.250017	0.296318	0.0499967
ENSG00000168090.10	COPS6	0.243637	0.166882	0.175337	0.215725	-0.0767547	-0.0683002	-0.0279125	0.0084545	0.0488421	0.0403876	0.0499967
ENSG00000140983.14	RHOT2	0.221791	0.300034	-0.0219454	-0.0793643	0.0782425	-0.243737	-0.301156	-0.321979	-0.379398	-0.0574189	0.0499983
ENSG00000128581.17	IFT22	0.192968	0.219271	0.0829711	0.268535	0.0263033	-0.109997	0.0755671	-0.1363	0.0492638	0.185564	0.0500201
ENSG00000187051.9	RPS19BP1	0.256698	0.141652	-0.146282	-0.157223	-0.115046	-0.40298	-0.413921	-0.287934	-0.298875	-0.0109412	0.0500201
ENSG00000169515.8	CCDC8	0.229564	0.163034	0.105079	-0.209116	-0.0665301	-0.124484	-0.43868	-0.0579542	-0.37215	-0.314195	0.05014
ENSG00000145506.14	NKD2	-0.0894407	0.0925257	-0.331449	-0.659104	0.181966	-0.242008	-0.569663	-0.423975	-0.751629	-0.327655	0.0501527
ENSG00000133169.6	BEX1	0.126923	0.141689	-0.122814	0.0344376	0.014766	-0.249737	-0.0924853	-0.264503	-0.107251	0.157252	0.0501761
ENSG00000167985.6	SDHAF2	0.121066	0.144991	0.142507	0.369532	0.0239245	0.0214405	0.248466	-0.00248398	0.224541	0.227025	0.0501871
ENSG00000123575.9	FAM199X	-0.299871	-0.326792	-0.14894	-0.135576	-0.0269212	0.150931	0.164295	0.177852	0.191216	0.0133635	0.0502441
ENSG00000277586.2	NEFL	0.0185733	0.00474589	-0.182774	-0.150321	-0.0138274	-0.201347	-0.168894	-0.187519	-0.155067	0.0324528	0.050659
ENSG00000137076.21	TLN1	-0.166467	-0.0844043	0.0914028	-0.00530116	0.0820631	0.25787	0.161166	0.175807	0.0791032	-0.0967039	0.0507332
ENSG00000204237.5	OXLD1	0.105178	0.171856	-0.148524	-0.375748	0.0666776	-0.253702	-0.480926	-0.32038	-0.547604	-0.227224	0.0507332
ENSG00000172732.12	MUS81	0.218572	0.196658	0.273235	0.165065	-0.0219137	0.0546629	-0.0535068	0.0765766	-0.0315931	-0.10817	0.0508146
ENSG00000173575.21	CHD2	-0.237655	-0.204902	-0.0493034	0.0030231	0.0327533	0.188352	0.240678	0.155598	0.207925	0.0523265	0.0508146
ENSG00000173825.7	TIGD3	0.305634	-0.201068	-0.327101	-0.835243	-0.506702	-0.632735	-1.14088	-0.126033	-0.634175	-0.508142	0.0508146
ENSG00000073712.15	FERMT2	-0.147495	-0.122026	-0.119475	0.0382576	0.0254682	0.0280191	0.185752	0.00255091	0.160284	0.157733	0.050866
ENSG00000177106.16	EPS8L2	-0.0300305	0.197887	0.0247069	-0.227477	0.227917	0.0547374	-0.197447	-0.17318	-0.425364	-0.252184	0.050866
ENSG00000155744.9	FAM126B	-0.332968	-0.256427	-0.141261	-0.0628774	0.0765409	0.191707	0.270091	0.115166	0.19355	0.0783836	0.0509179
ENSG00000164114.19	MAP9	-0.348777	-0.384972	-0.207273	-0.0815489	-0.0361951	0.141504	0.267228	0.177699	0.303423	0.125724	0.0509989
ENSG00000100304.13	TTLL12	-0.00964029	0.027145	-0.0542484	-0.259027	0.0367852	-0.0446081	-0.249387	-0.0813934	-0.286172	-0.204779	0.0511606
ENSG00000123684.13	LPGAT1	-0.25437	-0.274395	-0.0431637	-0.150312	-0.0200256	0.211206	0.104058	0.231232	0.124083	-0.107148	0.0511606
ENSG00000142544.7	CTU1	0.156587	0.376277	-0.206031	-0.5576	0.21969	-0.362618	-0.714187	-0.582308	-0.933877	-0.351569	0.0511606
ENSG00000198824.7	CHAMP1	-0.146056	-0.206713	-0.130615	0.077786	-0.0606571	0.0154411	0.223842	0.0760982	0.284499	0.208401	0.0511606
ENSG00000277117.5	FP565260.3	0.289469	0.758773	0.360087	0.397354	0.469304	0.0706174	0.107885	-0.398686	-0.361419	0.0372676	0.0511606
ENSG00000127580.17	WDR24	0.086102	0.188577	-0.0987917	-0.316014	0.102476	-0.184894	-0.402116	-0.287369	-0.504591	-0.217222	0.0512986
ENSG00000158987.21	RAPGEF6	-0.402096	-0.283585	-0.101273	-0.147165	0.118511	0.300823	0.254931	0.182312	0.136421	-0.0458914	0.0513476
ENSG00000124299.15	PEPD	0.0749404	0.187558	-0.0321426	-0.134182	0.112618	-0.107083	-0.209122	-0.219701	-0.32174	-0.102039	0.0513707
ENSG00000169710.9	FASN	-0.122886	-0.0075982	-0.199613	-0.417222	0.115288	-0.076727	-0.294336	-0.192015	-0.409624	-0.217609	0.051382
ENSG00000050555.18	LAMC3	-0.0372283	-0.00606467	-0.19394	-0.485607	0.0311636	-0.156712	-0.448379	-0.187875	-0.479542	-0.291667	0.0514023
ENSG00000103253.18	HAGHL	0.354422	0.54861	-0.188545	-0.386125	0.194189	-0.542967	-0.740547	-0.737155	-0.934736	-0.19758	0.0514023
ENSG00000103876.12	FAH	0.218289	0.215144	0.226601	0.212761	-0.00314535	0.00831202	-0.00552839	0.0114574	-0.00238304	-0.0138404	0.0514231
ENSG00000106868.16	SUSD1	-0.237142	-0.328713	-0.0517218	-0.16481	-0.0915708	0.18542	0.072332	0.276991	0.163903	-0.113088	0.0514473
ENSG00000125257.16	ABCC4	-0.366064	-0.334602	-0.281666	-0.226463	0.0314619	0.0843973	0.139601	0.0529354	0.108139	0.0552034	0.051545
ENSG00000128272.14	ATF4	0.206329	0.209789	0.172134	0.151913	0.00345949	-0.0341954	-0.0544164	-0.0376549	-0.0578759	-0.020221	0.051545
ENSG00000137876.10	RSL24D1	0.168648	0.0358633	-0.0427022	0.113612	-0.132785	-0.211351	-0.0550365	-0.0785655	0.0777486	0.156314	0.051545
ENSG00000162076.13	FLYWCH2	0.158677	0.17932	-0.0805758	-0.225025	0.0206428	-0.239253	-0.383702	-0.259896	-0.404345	-0.144449	0.051545
ENSG00000177556.12	ATOX1	0.319133	0.255572	0.226608	0.268106	-0.0635606	-0.0925245	-0.0510264	-0.0289638	0.0125342	0.041498	0.051545
ENSG00000198914.4	POU3F3	-0.0776797	0.0141129	-0.221549	-0.180933	0.0917926	-0.14387	-0.103253	-0.235662	-0.195046	0.0406161	0.051545
ENSG00000181610.13	MRPS23	0.174731	0.196338	-0.0383629	0.101201	0.0216066	-0.213094	-0.0735302	-0.234701	-0.0951368	0.139564	0.0516984
ENSG00000100387.9	RBX1	0.298956	0.171836	0.055741	0.207336	-0.127119	-0.243215	-0.0916193	-0.116095	0.0355	0.151595	0.0518583
ENSG00000131400.8	NAPSA	0.984842	0.717668	0.933201	0.242423	-0.267174	-0.0516414	-0.742419	0.215533	-0.475245	-0.690778	0.0518647
ENSG00000149418.11	ST14	0.0291964	0.0721683	-0.115365	-0.274518	0.0429719	-0.144561	-0.303714	-0.187533	-0.346686	-0.159153	0.0518647
ENSG00000082805.20	ERC1	-0.317295	-0.229052	-0.0371101	-0.160189	0.0882431	0.280185	0.157106	0.191942	0.0688627	-0.123079	0.0520745
ENSG00000107816.17	LZTS2	-0.00710736	0.13078	0.0224704	-0.279978	0.137887	0.0295778	-0.27287	-0.108309	-0.410757	-0.302448	0.0521007
ENSG00000054116.12	TRAPPC3	0.152798	0.151355	-0.0368147	0.0423175	-0.0014432	-0.189613	-0.11048	-0.188169	-0.109037	0.0791322	0.0521535
ENSG00000089685.15	BIRC5	0.239347	0.147147	0.0389878	0.15169	-0.0921998	-0.200359	-0.0876567	-0.108159	0.00454314	0.112702	0.0522761
ENSG00000139973.16	SYT16	-0.328157	-0.376245	-0.0683374	-0.0460738	-0.0480884	0.25982	0.282083	0.307908	0.330172	0.0222635	0.0523133
ENSG00000140691.16	ARMC5	0.294714	0.301566	-0.030061	-0.109402	0.00685251	-0.324775	-0.404116	-0.331627	-0.410968	-0.0793411	0.0525887
ENSG00000125454.12	SLC25A19	0.277005	0.214797	0.26022	0.398719	-0.0622081	-0.0167855	0.121714	0.0454226	0.183922	0.1385	0.052595
ENSG00000141448.10	GATA6	-0.167272	-0.0674368	-0.111028	-0.667334	0.0998353	0.0562446	-0.500062	-0.0435907	-0.599897	-0.556307	0.0526017
ENSG00000175595.14	ERCC4	-0.30796	-0.288874	-0.123896	-0.151501	0.019086	0.184064	0.156459	0.164978	0.137373	-0.0276055	0.052657
ENSG00000008086.12	CDKL5	-0.431206	-0.338364	-0.0423774	-0.106815	0.0928422	0.388829	0.324391	0.295987	0.231549	-0.0644378	0.0526809
ENSG00000135736.6	CCDC102A	0.0848741	0.181404	-0.343278	-0.211897	0.0965296	-0.428152	-0.296771	-0.524682	-0.393301	0.131381	0.0527234
ENSG00000178971.16	CTC1	-0.0689972	-0.0415214	0.195659	-0.0655143	0.0274758	0.264656	0.00348286	0.23718	-0.023993	-0.261173	0.052746
ENSG00000075568.17	TMEM131	-0.307472	-0.220594	-0.0328067	-0.0709273	0.0868777	0.274665	0.236545	0.187787	0.149667	-0.0381205	0.0528039
ENSG00000100116.16	GCAT	0.253428	0.243882	0.000503117	-0.00576758	-0.0095463	-0.252925	-0.259195	-0.243378	-0.249649	-0.0062707	0.0528039
ENSG00000112624.12	BICRAL	-0.396351	-0.356502	-0.0101751	-0.146353	0.0398492	0.386176	0.249998	0.346327	0.210148	-0.136178	0.0528039
ENSG00000143674.11	MAP3K21	-0.228341	-0.270049	-0.0257146	-0.173204	-0.041708	0.202626	0.0551365	0.244334	0.0968445	-0.14749	0.0528039
ENSG00000158747.14	NBL1	0.193218	0.179584	0.0881597	0.0127741	-0.0136336	-0.105058	-0.180444	-0.0914245	-0.16681	-0.0753856	0.0529826
ENSG00000135968.20	GCC2	-0.254021	-0.262269	-0.179443	-0.138408	-0.00824811	0.0745782	0.115614	0.0828263	0.123862	0.0410356	0.0529955
ENSG00000135637.14	CCDC142	0.274344	0.300535	0.039469	0.0882804	0.0261914	-0.234875	-0.186064	-0.261066	-0.212255	0.0488114	0.0530032
ENSG00000159082.17	SYNJ1	-0.385962	-0.295362	-0.0653069	-0.146084	0.0906003	0.320656	0.239878	0.230055	0.149278	-0.0807773	0.0530032
ENSG00000144724.20	PTPRG	-0.379863	-0.260041	-0.126356	-0.121436	0.119822	0.253507	0.258427	0.133685	0.138605	0.00491954	0.053072
ENSG00000175416.13	CLTB	0.236785	0.269125	-0.02657	-0.0198915	0.0323402	-0.263355	-0.256676	-0.295695	-0.289017	0.00667849	0.053072
ENSG00000100150.19	DEPDC5	-0.0748079	-0.0323189	0.192942	0.197669	0.042489	0.267749	0.272476	0.22526	0.229988	0.0047271	0.0531302
ENSG00000106803.10	SEC61B	0.13533	0.134786	-0.0584526	-0.0801024	-0.000544605	-0.193783	-0.215433	-0.193238	-0.214888	-0.0216498	0.0531302
ENSG00000114473.14	IQCG	-0.0186678	0.031592	-0.323493	-0.0837692	0.0502598	-0.304826	-0.0651014	-0.355085	-0.115361	0.239724	0.0531302
ENSG00000125503.13	PPP1R12C	0.0959968	0.114016	-0.102128	-0.255527	0.0180191	-0.198125	-0.351524	-0.216144	-0.369543	-0.153398	0.0531302
ENSG00000128228.5	SDF2L1	0.0682752	0.21013	-0.192101	-0.307853	0.141855	-0.260377	-0.376128	-0.402232	-0.517983	-0.115752	0.0531302
ENSG00000137478.15	FCHSD2	-0.179302	-0.143996	0.0651546	-0.169101	0.0353059	0.244457	0.010201	0.209151	-0.0251049	-0.234256	0.0531302
ENSG00000142784.16	WDTC1	0.0396857	0.0893107	0.282244	0.0697249	0.049625	0.242558	0.0300392	0.192933	-0.0195858	-0.212519	0.0531302
ENSG00000160633.13	SAFB	0.00106248	0.0131561	-0.229046	-0.137542	0.0120936	-0.230108	-0.138605	-0.242202	-0.150698	0.0915034	0.0531302
ENSG00000163898.10	LIPH	-0.910227	0.127507	-0.0484778	1.01844	1.03773	0.861749	1.92867	-0.175984	0.890937	1.06692	0.0531302
ENSG00000172183.15	ISG20	0.276558	0.24449	0.112866	0.0576756	-0.0320676	-0.163692	-0.218882	-0.131624	-0.186815	-0.0551904	0.0531302
ENSG00000204592.9	HLA-E	0.14547	0.128966	0.142712	-0.0463156	-0.0165036	-0.00275776	-0.191785	0.0137458	-0.175282	-0.189028	0.0531302
ENSG00000205078.6	SYCE1L	0.114675	0.332352	0.120961	-0.520021	0.217677	0.00628604	-0.634695	-0.211391	-0.852372	-0.640981	0.0531302
ENSG00000177932.7	ZNF354C	-0.251913	-0.316298	-0.225917	-0.173438	-0.0643851	0.0259958	0.0784747	0.0903808	0.14286	0.0524789	0.053143
ENSG00000198707.16	CEP290	-0.27648	-0.369661	-0.27129	-0.298923	-0.093181	0.00518994	-0.0224428	0.098371	0.0707382	-0.0276327	0.0532466
ENSG00000205155.8	PSENEN	0.309287	0.149552	0.271401	0.226582	-0.159735	-0.0378858	-0.0827049	0.121849	0.07703	-0.0448191	0.0534093
ENSG00000273217.1	AC008695.1	-0.502285	-0.283881	-0.112062	-0.204262	0.218404	0.390223	0.298023	0.171819	0.0796187	-0.0922001	0.0534093
ENSG00000116016.14	EPAS1	-0.171657	-0.0977117	0.0800005	-0.0278861	0.0739448	0.251657	0.14377	0.177712	0.0698256	-0.107887	0.0535445
ENSG00000111371.16	SLC38A1	-0.259436	-0.229518	-0.0771324	-0.0522768	0.0299183	0.182304	0.20716	0.152386	0.177241	0.0248556	0.0535932
ENSG00000127585.12	FBXL16	-0.0267921	0.166194	0.000196852	-0.264559	0.192986	0.0269889	-0.237767	-0.165997	-0.430753	-0.264756	0.0537163
ENSG00000177971.8	IMP3	0.11431	0.261376	-0.0984997	-0.0538495	0.147066	-0.21281	-0.16816	-0.359876	-0.315226	0.0446502	0.0537247
ENSG00000087995.15	METTL2A	0.249663	0.108495	0.0463221	0.172393	-0.141168	-0.203341	-0.0772699	-0.062173	0.0638983	0.126071	0.0537825
ENSG00000163382.12	NAXE	0.264484	0.243766	0.163079	0.281584	-0.0207172	-0.101404	0.0171007	-0.0806868	0.0378179	0.118505	0.0538565
ENSG00000135541.21	AHI1	-0.216725	-0.236727	-0.113855	-0.179248	-0.0200026	0.102869	0.0374765	0.122872	0.057479	-0.0653928	0.0539491
ENSG00000169203.16	NPIPB12	-0.275737	-0.48722	0.323369	-0.550942	-0.211483	0.599105	-0.275205	0.810589	-0.0637218	-0.874311	0.0539491
ENSG00000176485.11	PLAAT3	0.313174	0.220387	0.0904981	0.169726	-0.0927874	-0.222676	-0.143448	-0.129889	-0.050661	0.0792275	0.0539491
ENSG00000203785.9	SPRR2E	-1.64141	1.16169	-1.63877	-1.6477	2.8031	0.00264375	-0.00628775	-2.80046	-2.80939	-0.0089315	0.0539491
ENSG00000165775.18	FUNDC2	0.147042	0.152333	-0.0449447	-0.0225795	0.00529158	-0.191986	-0.169621	-0.197278	-0.174913	0.0223653	0.0540484
ENSG00000213949.10	ITGA1	-0.277706	-0.222973	-0.124661	-0.0945298	0.0547333	0.153045	0.183177	0.0983118	0.128443	0.0301314	0.0540484
ENSG00000141258.13	SGSM2	0.0808617	0.165129	0.212539	0.00953097	0.0842675	0.131678	-0.0713308	0.04741	-0.155598	-0.203008	0.0541121
ENSG00000256349.1	AP002748.5	0.115146	0.116313	0.273117	0.0316002	0.00116701	0.157971	-0.0835459	0.156804	-0.0847129	-0.241517	0.0541275
ENSG00000254413.8	CHKB-CPT1B	0.26681	0.282694	0.321935	0.25689	0.0158836	0.0551248	-0.00991987	0.0392412	-0.0258034	-0.0650447	0.0541707
ENSG00000237190.4	CDKN2AIPNL	0.246367	0.161005	0.103804	0.0736783	-0.0853622	-0.142564	-0.172689	-0.0572015	-0.0873269	-0.0301255	0.054206
ENSG00000131788.16	PIAS3	-0.0281667	-0.0259186	0.205231	0.108378	0.00224808	0.233397	0.136545	0.231149	0.134297	-0.0968525	0.0543071
ENSG00000141522.12	ARHGDIA	0.0797669	0.16133	-0.0448273	-0.199614	0.081563	-0.124594	-0.279381	-0.206157	-0.360944	-0.154787	0.0544116
ENSG00000164638.10	SLC29A4	0.171955	0.145063	-0.156762	-0.242203	-0.0268922	-0.328717	-0.414158	-0.301825	-0.387266	-0.0854412	0.0544116
ENSG00000097096.9	SYDE2	-0.350585	-0.222058	-0.153595	-0.0822016	0.128527	0.19699	0.268384	0.0684627	0.139856	0.0713935	0.0545615
ENSG00000100442.11	FKBP3	0.219823	0.062381	0.0020282	0.184868	-0.157443	-0.217795	-0.0349552	-0.0603528	0.122487	0.18284	0.0545615
ENSG00000131495.8	NDUFA2	0.296586	0.253201	0.137666	0.139432	-0.0433844	-0.158919	-0.157153	-0.115535	-0.113769	0.00176607	0.0545615
ENSG00000135900.4	MRPL44	0.210531	0.0810855	-0.111173	0.050501	-0.129446	-0.321704	-0.16003	-0.192258	-0.0305845	0.161674	0.0545615
ENSG00000148690.12	FRA10AC1	0.16221	0.0508558	-0.193505	-0.0262132	-0.111354	-0.355715	-0.188423	-0.244361	-0.0770689	0.167292	0.0545615
ENSG00000159403.18	C1R	0.11969	0.0843911	0.186495	0.0284477	-0.0352988	0.0668049	-0.0912421	0.102104	-0.0559433	-0.158047	0.0545615
ENSG00000178662.16	CSRNP3	-0.543008	-0.633972	0.349944	-0.552234	-0.0909639	0.892952	-0.00922591	0.983916	0.081738	-0.902178	0.0545615
ENSG00000132356.11	PRKAA1	-0.332753	-0.263391	-0.125734	-0.0983753	0.0693623	0.207019	0.234378	0.137657	0.165015	0.0273583	0.0547441
ENSG00000151304.6	SRFBP1	-0.193791	-0.449382	-0.234538	-0.249821	-0.25559	-0.0407465	-0.05603	0.214844	0.19956	-0.0152835	0.0547441
ENSG00000198892.6	SHISA4	0.247043	0.251564	0.33828	0.331932	0.00452098	0.0912363	0.0848882	0.0867154	0.0803673	-0.00634811	0.0547441
ENSG00000283321.1	AC019117.3	-0.463141	-0.310402	-0.120379	-0.235125	0.152739	0.342762	0.228016	0.190024	0.0752776	-0.114746	0.0547441
ENSG00000115128.7	SF3B6	0.113729	0.0663566	-0.143422	0.0909832	-0.0473724	-0.257151	-0.0227457	-0.209778	0.0246267	0.234405	0.0547466
ENSG00000159899.14	NPR2	0.44503	0.147985	0.929092	0.957292	-0.297044	0.484062	0.512263	0.781107	0.809307	0.0282005	0.0547468
ENSG00000118181.11	RPS25	0.206255	0.093103	-0.0998268	-0.0303551	-0.113152	-0.306082	-0.23661	-0.19293	-0.123458	0.0694717	0.0548802
ENSG00000110651.11	CD81	0.218879	0.18712	0.0768427	-0.00157998	-0.0317592	-0.142036	-0.220459	-0.110277	-0.1887	-0.0784226	0.0550346
ENSG00000111639.8	MRPL51	0.224326	0.138159	0.0286189	0.170676	-0.0861678	-0.195707	-0.0536505	-0.10954	0.0325173	0.142057	0.0550346
ENSG00000124491.15	F13A1	-0.193689	-0.0711284	0.180081	-0.0228408	0.122561	0.37377	0.170848	0.25121	0.0482876	-0.202922	0.0550346
ENSG00000196781.15	TLE1	-0.143769	0.0237949	-0.11976	-0.253768	0.167564	0.0240085	-0.11	-0.143555	-0.277563	-0.134008	0.0550346
ENSG00000205581.11	HMGN1	0.102048	0.030092	-0.161025	-0.0355227	-0.0719556	-0.263073	-0.13757	-0.191117	-0.0656147	0.125502	0.0550346
ENSG00000177666.17	PNPLA2	0.0352037	0.2245	-0.0330866	-0.291437	0.189297	-0.0682903	-0.32664	-0.257587	-0.515937	-0.25835	0.0550765
ENSG00000178996.14	SNX18	-0.201899	-0.22742	-0.194493	-0.0813206	-0.0255203	0.00740685	0.120579	0.0329272	0.146099	0.113172	0.0550765
ENSG00000104205.15	SGK3	-0.203088	-0.310993	-0.210389	-0.191682	-0.107905	-0.00730024	0.0114062	0.100605	0.119311	0.0187064	0.0552346
ENSG00000169021.6	UQCRFS1	0.175932	0.156349	0.0368293	0.255574	-0.0195828	-0.139102	0.0796418	-0.11952	0.0992246	0.218744	0.0552346
ENSG00000188021.8	UBQLN2	-0.124327	-0.0522944	0.190882	0.0647389	0.0720329	0.31521	0.189066	0.243177	0.117033	-0.126143	0.0552346
ENSG00000092847.12	AGO1	-0.0996418	-0.0820096	0.0912306	0.132768	0.0176323	0.190872	0.23241	0.17324	0.214778	0.0415379	0.0555435
ENSG00000188986.7	NELFB	0.108381	0.212584	0.0762758	-0.150544	0.104203	-0.032105	-0.258925	-0.136308	-0.363128	-0.22682	0.0555557
ENSG00000039523.20	RIPOR1	-0.0181029	0.0645537	0.182177	-0.0841839	0.0826566	0.20028	-0.066081	0.117623	-0.148738	-0.266361	0.0557033
ENSG00000104825.17	NFKBIB	0.0559918	0.0939608	-0.281953	-0.233266	0.037969	-0.337945	-0.289258	-0.375914	-0.327227	0.0486868	0.0557033
ENSG00000143977.14	SNRPG	0.182243	0.108244	-0.114854	0.072408	-0.0739989	-0.297096	-0.109835	-0.223097	-0.0358358	0.187262	0.0557033
ENSG00000171425.10	ZNF581	0.227063	0.231447	-0.0928028	-0.133698	0.0043841	-0.319866	-0.360762	-0.32425	-0.365146	-0.0408954	0.0557033
ENSG00000172893.15	DHCR7	-0.117025	0.009063	0.158296	-0.0672438	0.126088	0.275321	0.0497811	0.149233	-0.0763068	-0.22554	0.0557033
ENSG00000173320.12	STOX2	-0.415433	-0.285766	0.0336234	-0.113782	0.129667	0.449056	0.301651	0.319389	0.171984	-0.147406	0.0557275
ENSG00000250510.8	GPR162	0.141399	0.267816	-0.152012	-0.221273	0.126417	-0.293412	-0.362672	-0.419829	-0.489089	-0.0692605	0.0557275
ENSG00000152315.5	KCNK13	0.137376	-0.114782	0.0769244	-0.620361	-0.252158	-0.0604516	-0.757737	0.191707	-0.505579	-0.697285	0.0557515
ENSG00000071889.16	FAM3A	0.124625	0.171801	-0.107227	-0.221752	0.0471761	-0.231852	-0.346377	-0.279028	-0.393553	-0.114525	0.055829
ENSG00000174485.15	DENND4A	-0.307387	-0.266567	-0.142296	-0.0845336	0.0408203	0.165092	0.222854	0.124271	0.182033	0.0577621	0.0558662
ENSG00000155629.15	PIK3AP1	-0.16669	-0.1692	0.0576069	-0.021758	-0.00250981	0.224297	0.144932	0.226807	0.147442	-0.0793649	0.0558824
ENSG00000187796.14	CARD9	0.233013	0.515482	0.0197293	0.104105	0.282469	-0.213283	-0.128908	-0.495753	-0.411377	0.0843755	0.0558824
ENSG00000228049.7	POLR2J2	-0.482938	0.107609	0.411995	0.342612	0.590547	0.894933	0.825549	0.304386	0.235002	-0.0693836	0.0560493
ENSG00000147164.12	SNX12	-0.0479283	0.0339901	0.15395	0.175569	0.0819184	0.201879	0.223497	0.11996	0.141579	0.0216188	0.0560819
ENSG00000095380.11	NANS	0.224977	0.181029	-0.00536294	-0.00363706	-0.043948	-0.23034	-0.228614	-0.186392	-0.184666	0.00172588	0.0562014
ENSG00000175550.8	DRAP1	0.287681	0.221685	0.104955	0.0954519	-0.0659961	-0.182727	-0.192229	-0.11673	-0.126233	-0.00950273	0.056222
ENSG00000117525.14	F3	0.0367023	-0.033559	-0.092702	0.244195	-0.0702614	-0.129404	0.207492	-0.059143	0.277754	0.336897	0.0562457
ENSG00000134046.12	MBD2	0.0783723	-0.0375664	0.0521037	0.22465	-0.115939	-0.0262686	0.146278	0.0896701	0.262216	0.172546	0.0562499
ENSG00000112852.7	PCDHB2	-0.20606	-0.199236	-0.131422	-0.763032	0.00682348	0.0746376	-0.556972	0.0678141	-0.563796	-0.63161	0.0563218
ENSG00000133028.12	SCO1	0.0127925	0.0281045	-0.227389	-0.0210045	0.015312	-0.240182	-0.0337969	-0.255494	-0.049109	0.206385	0.0563218
ENSG00000149806.11	FAU	0.260258	0.239755	0.107174	0.0894738	-0.020503	-0.153084	-0.170784	-0.132581	-0.150281	-0.0176998	0.0563218
ENSG00000105193.9	RPS16	0.273448	0.232865	0.233828	0.259407	-0.0405831	-0.0396201	-0.0140404	0.00096297	0.0265426	0.0255796	0.0563269
ENSG00000112651.12	MRPL2	0.251233	0.21364	0.0798745	0.0894884	-0.0375928	-0.171359	-0.161745	-0.133766	-0.124152	0.00961387	0.0563386
ENSG00000163520.14	FBLN2	-0.198674	-0.0607905	-0.0086195	-0.334	0.137884	0.190055	-0.135325	0.052171	-0.273209	-0.32538	0.0564522
ENSG00000167930.17	FAM234A	0.0935958	0.133664	0.113388	-0.107022	0.0400682	0.0197919	-0.200617	-0.0202764	-0.240686	-0.220409	0.0564522
ENSG00000066279.18	ASPM	-0.298268	-0.292736	-0.143279	-0.100721	0.00553187	0.15499	0.197547	0.149458	0.192016	0.0425578	0.0565453
ENSG00000197951.9	ZNF71	-0.249957	0.0324116	-0.120153	-0.256338	0.282369	0.129804	-0.0063806	-0.152565	-0.288749	-0.136184	0.0565453
ENSG00000198826.11	ARHGAP11A	-0.222308	-0.200456	-0.106164	-0.00300313	0.0218521	0.116144	0.219305	0.0942919	0.197453	0.103161	0.0565453
ENSG00000168653.11	NDUFS5	0.196717	0.198686	0.0236243	0.126367	0.00196912	-0.173093	-0.0703506	-0.175062	-0.0723197	0.102742	0.0565723
ENSG00000134202.11	GSTM3	0.227248	0.184594	0.123507	0.132198	-0.0426535	-0.103741	-0.0950502	-0.0610874	-0.0523967	0.00869072	0.0565839
ENSG00000102554.14	KLF5	-0.175425	-0.11545	0.0341654	0.0175498	0.0599741	0.20959	0.192974	0.149616	0.133	-0.0166156	0.0566764
ENSG00000118418.14	HMGN3	0.114584	-0.0392574	-0.186582	0.0853421	-0.153842	-0.301166	-0.0292422	-0.147324	0.124599	0.271924	0.0566764
ENSG00000162408.11	NOL9	0.101911	-0.0161934	-0.130983	0.0966394	-0.118105	-0.232894	-0.00527181	-0.114789	0.112833	0.227622	0.0566764
ENSG00000203668.2	CHML	-0.323798	-0.300428	-0.196272	-0.133615	0.0233698	0.127526	0.190182	0.104156	0.166812	0.0626564	0.0566764
ENSG00000132274.16	TRIM22	0.205163	0.104406	0.230137	-0.277561	-0.100758	0.0249734	-0.482724	0.125731	-0.381966	-0.507697	0.0569152
ENSG00000144136.11	SLC20A1	-0.0047383	-0.0215271	0.0110142	0.188307	-0.0167888	0.0157525	0.193045	0.0325413	0.209834	0.177292	0.0569152
ENSG00000175662.17	TOM1L2	-0.0281069	-0.0531589	0.224049	0.102937	-0.025052	0.252156	0.131044	0.277208	0.156096	-0.121113	0.0569152
ENSG00000126247.11	CAPNS1	0.229632	0.161888	0.149934	0.217414	-0.0677445	-0.0796986	-0.0122179	-0.0119542	0.0555266	0.0674808	0.0569257
ENSG00000123080.12	CDKN2C	0.100194	0.152595	-0.0498688	-0.0958914	0.0524013	-0.150062	-0.196085	-0.202464	-0.248486	-0.0460226	0.0570276
ENSG00000165898.14	ISCA2	0.189214	0.116405	-0.0590963	-0.0757056	-0.0728089	-0.24831	-0.26492	-0.175502	-0.192111	-0.0166093	0.0571019
ENSG00000138031.14	ADCY3	-0.140974	-0.0211155	0.112713	-0.125298	0.119859	0.253687	0.0156763	0.133829	-0.104182	-0.238011	0.057137
ENSG00000198355.5	PIM3	0.00266646	0.0964371	-0.201422	-0.297205	0.0937706	-0.204089	-0.299871	-0.29786	-0.393642	-0.0957821	0.0573238
ENSG00000160688.19	FLAD1	0.187011	0.192725	0.311766	0.171671	0.00571414	0.124756	-0.0153397	0.119042	-0.0210539	-0.140095	0.0573521
ENSG00000105723.12	GSK3A	0.137331	0.0806163	0.236886	0.113409	-0.0567149	0.0995549	-0.0239221	0.15627	0.0327927	-0.123477	0.0574196
ENSG00000041353.10	RAB27B	-0.461229	-0.512718	-0.149749	-0.178502	-0.0514893	0.31148	0.282727	0.362969	0.334216	-0.0287534	0.0577251
ENSG00000241468.7	ATP5MF	0.243547	0.143821	0.151363	0.268193	-0.099726	-0.092184	0.0246456	0.00754201	0.124372	0.11683	0.0577281
ENSG00000099889.14	ARVCF	-0.0522313	0.164019	-0.175071	-0.4699	0.21625	-0.122839	-0.417669	-0.339089	-0.633919	-0.294829	0.0577315
ENSG00000110844.13	PRPF40B	0.232464	0.29265	0.462126	0.170929	0.0601867	0.229662	-0.0615349	0.169476	-0.121722	-0.291197	0.0578068
ENSG00000076984.17	MAP2K7	0.111925	0.118424	-0.0539765	-0.237594	0.00649904	-0.165902	-0.349519	-0.172401	-0.356018	-0.183618	0.0578506
ENSG00000159692.15	CTBP1	0.109876	0.198147	-0.0689349	-0.0935766	0.0882715	-0.178811	-0.203452	-0.267082	-0.291724	-0.0246416	0.0578506
ENSG00000088451.11	TGDS	-0.165408	-0.014283	-0.398501	-0.139647	0.151125	-0.233093	0.0257614	-0.384218	-0.125364	0.258854	0.0579368
ENSG00000106615.10	RHEB	-0.00700119	-0.0155011	-0.202339	0.0395404	-0.00849994	-0.195338	0.0465416	-0.186838	0.0550415	0.241879	0.0579368
ENSG00000162384.14	CZIB	0.248656	0.134167	0.23708	0.2118	-0.114489	-0.0115759	-0.0368565	0.102913	0.0776327	-0.0252806	0.0579368
ENSG00000108557.19	RAI1	-0.15497	-0.0118588	-0.104022	-0.350639	0.143111	0.050948	-0.19567	-0.0921628	-0.338781	-0.246618	0.0579484
ENSG00000111412.6	C12orf49	-0.146726	-0.0974501	0.00447388	0.0913643	0.0492756	0.1512	0.23809	0.101924	0.188814	0.0868905	0.0579484
ENSG00000113312.11	TTC1	0.19317	0.0594395	0.0190239	0.200891	-0.133731	-0.174146	0.00772084	-0.0404156	0.141451	0.181867	0.0579484
ENSG00000122512.16	PMS2	-0.31168	-0.251846	-0.226809	-0.146531	0.0598334	0.0848702	0.165149	0.0250368	0.105315	0.0802784	0.0579484
ENSG00000130227.17	XPO7	-0.205583	-0.0673263	0.0778385	0.00362992	0.138257	0.283422	0.209213	0.145165	0.0709563	-0.0742085	0.0579484
ENSG00000130299.17	GTPBP3	-0.0587437	0.0352118	-0.186546	-0.274997	0.0939555	-0.127802	-0.216254	-0.221757	-0.310209	-0.0884517	0.0579484
ENSG00000162062.15	TEDC2	0.24299	0.323753	-0.0209452	-0.0415825	0.0807626	-0.263935	-0.284572	-0.344698	-0.365335	-0.0206373	0.0579484
ENSG00000254995.4	STX16-NPEPL1	-0.184852	-0.0462292	-0.119375	-0.305755	0.138622	0.0654771	-0.120903	-0.0731454	-0.259526	-0.18638	0.0579484
ENSG00000256053.7	COA8	0.158586	0.0643421	-0.15621	-0.0543453	-0.0942441	-0.314796	-0.212932	-0.220552	-0.118687	0.101864	0.0579484
ENSG00000146072.6	TNFRSF21	0.0133612	0.171022	0.296158	0.274709	0.15766	0.282796	0.261348	0.125136	0.103687	-0.0214485	0.0579992
ENSG00000213676.13	ATF6B	0.146693	0.0801205	0.247049	0.11868	-0.0665723	0.100357	-0.0280124	0.166929	0.0385599	-0.128369	0.0579992
ENSG00000214026.11	MRPL23	-0.0280185	0.0948723	-0.498552	-0.401647	0.122891	-0.470534	-0.373629	-0.593424	-0.49652	0.0969047	0.058133
ENSG00000101412.13	E2F1	0.191387	0.21098	0.122633	0.102274	0.0195934	-0.0687533	-0.0891128	-0.0883467	-0.108706	-0.0203595	0.0581968
ENSG00000123473.15	STIL	-0.187798	-0.141597	-0.0184973	0.089882	0.0462015	0.169301	0.27768	0.123099	0.231479	0.108379	0.0583172
ENSG00000123908.12	AGO2	-0.279568	-0.223437	0.0316705	0.06107	0.0561309	0.311238	0.340638	0.255107	0.284507	0.0293995	0.0583172
ENSG00000162961.14	DPY30	0.196732	0.0944028	-0.0350028	0.114464	-0.10233	-0.231735	-0.0822679	-0.129406	0.0200617	0.149467	0.0583588
ENSG00000148834.13	GSTO1	0.291059	0.197361	0.0655009	0.192071	-0.0936983	-0.225558	-0.0989875	-0.13186	-0.00528918	0.12657	0.0584523
ENSG00000107186.16	MPDZ	-0.34249	-0.296545	-0.0405206	-0.00073207	0.0459446	0.301969	0.341758	0.256024	0.295813	0.0397886	0.058577
ENSG00000056050.7	HPF1	0.125861	0.0151929	-0.224495	0.0199871	-0.110668	-0.350356	-0.105874	-0.239688	0.00479418	0.244482	0.0585943
ENSG00000105877.18	DNAH11	-0.0407264	-0.135812	0.177336	0.163836	-0.095086	0.218063	0.204562	0.313149	0.299648	-0.0135004	0.0586539
ENSG00000131477.11	RAMP2	0.273478	0.263165	0.458598	0.306983	-0.0103137	0.18512	0.0335044	0.195434	0.0438181	-0.151616	0.0586539
ENSG00000171311.13	EXOSC1	0.245632	0.154985	0.181982	0.199381	-0.090647	-0.0636498	-0.0462507	0.0269972	0.0443963	0.0173991	0.0586539
ENSG00000177674.16	AGTRAP	0.117208	0.149619	0.30026	0.0225071	0.032411	0.183052	-0.0947009	0.150641	-0.127112	-0.277753	0.0586539
ENSG00000138018.18	SELENOI	-0.306545	-0.280982	-0.127606	-0.0438229	0.0255632	0.17894	0.262723	0.153376	0.237159	0.0837829	0.0588072
ENSG00000088280.19	ASAP3	-0.0988348	-0.0879797	0.103726	-0.136446	0.0108551	0.202561	-0.0376116	0.191706	-0.0484667	-0.240172	0.0589735
ENSG00000101246.20	ARFRP1	0.182606	0.194754	-0.0982333	-0.150949	0.0121477	-0.28084	-0.333556	-0.292987	-0.345703	-0.0527161	0.0589735
ENSG00000101882.10	NKAP	0.0803628	-0.0161022	-0.204241	-0.104667	-0.0964649	-0.284604	-0.185029	-0.188139	-0.0885644	0.0995745	0.0589735
ENSG00000173898.13	SPTBN2	-0.188192	0.0253453	-0.100949	-0.308758	0.213537	0.0872429	-0.120566	-0.126294	-0.334103	-0.207809	0.0589735
ENSG00000174917.8	MICOS13	0.311	0.275504	0.108925	-0.0328612	-0.0354962	-0.202076	-0.343862	-0.16658	-0.308365	-0.141786	0.0590147
ENSG00000170653.19	ATF7	-0.358372	-0.392427	0.0133509	-0.11602	-0.0340548	0.371723	0.242352	0.405778	0.276407	-0.129371	0.0590467
ENSG00000286007.1	AC113189.9	-0.307033	-0.408899	-0.110903	-1.61291	-0.101866	0.196131	-1.30588	0.297997	-1.20401	-1.50201	0.0590813
ENSG00000081059.20	TCF7	-0.0382818	0.0218268	0.240403	0.134561	0.0601086	0.278685	0.172843	0.218576	0.112734	-0.105842	0.0591429
ENSG00000168137.16	SETD5	-0.181024	-0.090555	0.0397206	0.0828342	0.0904685	0.220744	0.263858	0.130276	0.173389	0.0431135	0.0591429
ENSG00000134326.11	CMPK2	-0.0647581	0.0229343	0.164181	-0.221663	0.0876924	0.228939	-0.156905	0.141246	-0.244597	-0.385844	0.0592074
ENSG00000178502.6	KLHL11	-0.136365	-0.0590189	0.0499494	0.202236	0.0773464	0.186315	0.338602	0.108968	0.261255	0.152287	0.0592383
ENSG00000099203.7	TMED1	0.192803	0.174005	0.00236367	-0.159662	-0.0187979	-0.19044	-0.352466	-0.171642	-0.333668	-0.162026	0.059253
ENSG00000280789.2	PAGR1	0.11142	0.0652985	-0.0736995	-0.12118	-0.046122	-0.18512	-0.232601	-0.138998	-0.186479	-0.0474808	0.059253
ENSG00000141510.17	TP53	-0.00862069	0.0166314	0.203589	0.0508277	0.0252521	0.21221	0.0594484	0.186957	0.0341964	-0.152761	0.0592741
ENSG00000054793.14	ATP9A	-0.274412	-0.196045	0.0086754	-0.0843273	0.078367	0.283088	0.190085	0.204721	0.111718	-0.0930027	0.0592785
ENSG00000182492.16	BGN	0.0973857	0.173866	0.275355	0.0437099	0.0764803	0.177969	-0.0536758	0.101489	-0.130156	-0.231645	0.0592785
ENSG00000204392.11	LSM2	0.245884	0.203631	0.129618	0.222315	-0.0422532	-0.116267	-0.0235694	-0.0740134	0.0186837	0.0926972	0.0592785
ENSG00000160953.16	PWWP3A	-0.0203622	0.0426167	-0.163271	-0.251246	0.0629789	-0.142909	-0.230884	-0.205888	-0.293863	-0.0879748	0.0593285
ENSG00000179134.15	SAMD4B	-0.173456	-0.0117898	0.105337	-0.0214679	0.161666	0.278793	0.151988	0.117127	-0.0096781	-0.126805	0.0593425
ENSG00000198951.12	NAGA	-0.032091	0.0610583	0.185902	0.0473682	0.0931493	0.217993	0.0794592	0.124844	-0.0136901	-0.138534	0.0594169
ENSG00000256294.8	ZNF225	0.0170955	-0.167223	-0.513603	-0.252995	-0.184318	-0.530698	-0.270091	-0.34638	-0.0857726	0.260607	0.0594535
ENSG00000125991.19	ERGIC3	0.221592	0.178812	0.0966873	0.182103	-0.0427808	-0.124905	-0.0394894	-0.0821242	0.00329141	0.0854156	0.0594734
ENSG00000166889.14	PATL1	-0.227157	-0.125709	0.0762982	-0.0105462	0.101448	0.303455	0.216611	0.202007	0.115163	-0.0868444	0.0595673
ENSG00000284194.2	SCO2	0.192987	0.320153	-0.275584	-0.23388	0.127166	-0.468571	-0.426867	-0.595737	-0.554033	0.041704	0.0596322
ENSG00000243207.6	PPAN-P2RY11	0.0116334	0.129945	-0.228055	-0.209674	0.118312	-0.239688	-0.221307	-0.358	-0.339619	0.0183812	0.0596635
ENSG00000100348.10	TXN2	0.22418	0.148072	0.0561596	0.0443253	-0.0761078	-0.168021	-0.179855	-0.0919129	-0.103747	-0.0118343	0.0597008
ENSG00000099953.10	MMP11	0.125845	0.0199317	0.202891	-0.181394	-0.105913	0.0770463	-0.307239	0.182959	-0.201325	-0.384285	0.0597135
ENSG00000132591.12	ERAL1	0.217424	0.131402	0.155373	0.191076	-0.0860216	-0.0620504	-0.0263477	0.0239711	0.0596738	0.0357027	0.0597135
ENSG00000117691.10	NENF	0.315255	0.248728	0.220787	0.264045	-0.0665275	-0.0944682	-0.0512105	-0.0279407	0.015317	0.0432577	0.0597894
ENSG00000151135.10	TMEM263	-0.113393	-0.229589	-0.172994	-0.0991621	-0.116196	-0.0596012	0.0142307	0.0565948	0.130427	0.0738318	0.0597894
ENSG00000186111.9	PIP5K1C	-0.0961594	0.00337817	-0.0880991	-0.363741	0.0995375	0.00806025	-0.267582	-0.0914773	-0.367119	-0.275642	0.0597894
ENSG00000136942.15	RPL35	0.338066	0.138187	0.127462	0.134029	-0.199879	-0.210604	-0.204037	-0.0107243	-0.00415714	0.00656714	0.0599182
ENSG00000137449.16	CPEB2	-0.471254	-0.496725	-0.16269	-0.123073	-0.0254706	0.308564	0.348181	0.334035	0.373652	0.0396167	0.0599996
[truncated: 12,012 more rows]
