# Supplementary material for: Global Transcriptomic Analysis of Topical Sodium Alginate Protection against Peptic Damage in an In Vitro Model of Treatment-Resistant Gastroesophageal Reflux Disease
Source: Int J Mol Sci. 2024 Oct 5;25(19):10714. doi: 10.3390/ijms251910714 (PMC11605242; doi:10.3390/ijms251910714)
Supplement: Supplementary file 1 [file ijms-25-10714-s001.zip › Supporting Table S3. IPA Analysis.xlsx]

## Sheet: Sheet1
SUPPORTING TABLE S3.
Ingenuity Pathway Analysis of Significant DE Transcripts
GA + PA vs. Placebo + PA				GDA + PA vs. Placebo + PA
Top Canonical Pathways	P-value	Overlap		Top Canonical Pathways	P-value	Overlap
Collagen degradation	1.81e-05	8.2 % 5/61		Assembly of collagen fibrils and other multimeric structures	4.09e-06	11.5 % 7/61
Collagen chain trimerization	8.65e-05	9.1 % 4/44		Collagen degradation	4.95e-05	9.8 % 6/61
Keratinization	0.000148	3.3 % 7/214		Collagen chain trimerization	0.000107	11.4 % 5/44
Top Diseases	P-value range	#Molecules		Top Diseases	P-value range	#Molecules
Cancer	4.45E-02 - 1.60E-12	124		Cancer	3.19E-02 - 8.31E-27	254
Endocrine System Disorders	4.16E-02 - 1.60E-12	113		Endocrine System Disorders	3.19E-02 - 8.31E-27	232
Gastrointestinal Disease	4.33E-02 - 3.59E-06	94		Gastrointestinal Disease	3.19E-02 - 2.23E-11	222
Molecular and cellular functions	P-value range	#Molecules		Molecular and cellular functions	P-value range	#Molecules
Energy Production	1.06E-02 - 1.66E-04	2		Cellular Development	3.03E-02 - 9.95E-06	86
Lipid Metabolism	4.41E-02 - 1.66E-04	9		Cell Morphology	3.12E-02 - 9.87E-05	50
Small Molecule Biochemistry	4.41E-02 - 1.66E-04	14		Cellular Assembly and Organization	3.19E-02 - 9.87E-05	50
Cell Morphology	4.16E-02 - 1.15E-03	13		Gene Expression	3.15E-02 - 1.22E-04	63
Cell-To-Cell Signaling and Interaction	3.65E-02 - 1.22E-03	9		Cellular Function and Maintenance	3.12E-02 - 1.13E-03	67
Top Networks		Score		Top Networks		Score
Digestive System Development and Function, Organ Morphology, Organismal Development		40		Gastrointestinal Disease, Organismal Injury and Abnormalities, Dermatological Diseases and Conditions		44
Gastrointestinal Disease, Organismal Injury and Abnormalities, Dermatological Diseases and Conditions		37		Cancer, Gastrointestinal Disease, Organismal Injury and Abnormalities		44
Top Upstream Regulators	P-value range			Top Upstream Regulators	P-value range
TLR5	2.9e-05			miR-3648 (miRNAs w/seed GCCGCGG)	1.25e-09
TY52156	7.42e-05			Firre	1.45e-07
POU2F3	0.000148			SMYD3	1.79e-06
SMYD3	0.000152			BRAF	7.12e-06
PD 153035	0.000152			IL4	2.39e-05
Placebo + PA vs. Sham + Sham				GA + PA vs. Sham + Sham
Top Canonical Pathways	P-value	Overlap		Top Canonical Pathways	P-value	Overlap
Keratinization	2.96e-09	3.3 % 7/214		Keratinization	4.04e-06	2.8 % 6/214
Collagen degradation	0.00211	3.3 % 2/61		MIF-mediated Glucocorticoid Regulation	0.00233	5.6 % 2/36
Wound Healing Signaling Pathway	0.00272	1.2 % 3/252		MIF Regulation of Innate Immunity	0.00346	4.5 % 2/44
Top Diseases	P-value range	#Molecules		Top Diseases	P-value range	#Molecules
Gastrointestinal Disease	4.05E-02 - 3.59E-09	19		Gastrointestinal Disease	4.87E-02 - 1.37E-07	15
Organismal Injury and Abnormalities	4.80E-02 - 3.59E-09	27		Organismal Injury and Abnormalities	4.91E-02 - 1.37E-07	47
Dermatological Diseases and Conditions	4.59E-02 - 1.12E-06	20		Cancer	4.91E-02 - 7.43E-05	46
Molecular and cellular functions	P-value range	#Molecules		Molecular and cellular functions	P-value range	#Molecules
Cell Morphology	4.95E-02 - 2.67E-05	11		Cellular Growth and Proliferation	3.71E-02 - 1.68E-03	10
Cellular Development	4.80E-02 - 1.46E-04	21		Carbohydrate Metabolism	1.97E-02 - 1.99E-03	3
Cellular Growth and Proliferation	4.80E-02 - 1.46E-04	20		Cell Cycle	3.52E-02 - 1.99E-03	3
Cell Death and Survival	4.89E-02 - 4.08E-04	18		Cell Death and Survival	4.85E-02 - 1.99E-03	8
Cellular Assembly and Organization	4.66E-02 - 4.45E-04	14		Cell Morphology	4.83E-02 - 1.99E-03	9
Top Networks		Score		Top Networks		Score
Gastrointestinal Disease, Organismal Injury and Abnormalities, Cell Morphology		38		Gastrointestinal Disease, Organismal Injury and Abnormalities, Dermatological Diseases and Conditions		49
Cellular Development, Cellular Growth and Proliferation, Connective Tissue Development and Function		31		Hereditary Disorder, Metabolic Disease, Organismal Injury and Abnormalities		22
Top Upstream Regulators	P-value range			Top Upstream Regulators	P-value range
EFNA3	1.34e-07			PAX1	1.58e-06
POU2F3	6.23e-06			GRB2	3.26e-06
EFNA4	1.2e-05			SOX7	7.2e-06
PAX1	1.47e-05			TLR5	9.08e-06
SPRR5	1.55e-05			POU2F3	2e-05
GDA + PA vs. Sham + Sham				GDA + PA vs. GA + PA
Top Canonical Pathways	P-value	Overlap		Top Canonical Pathways	P-value	Overlap
Collagen degradation	2.1e-05	8.2 % 5/61		MIF Regulation of Innate Immunity	2.53e-07	9.1 % 4/44
Assembly of collagen fibrils and other multimeric structures	2.1e-05	8.2 % 5/61		Role of MAPK Signaling in Inhibiting the Pathogenesis of Influenza	2.72e-06	5.1 % 4/79
Keratinization	2.38e-05	3.7 % 8/214		IL-17A Signaling in Fibroblasts	4e-06	4.6 % 4/87
Top Diseases	P-value range	#Molecules		Top Diseases	P-value range	#Molecules
Cancer	3.47E-02 - 7.29E-13	129		Gastrointestinal Disease	7.43E-03 - 1.15E-10	24
Endocrine System Disorders	3.17E-02 - 7.29E-13	119		Organismal Injury and Abnormalities	7.43E-03 - 1.15E-10	30
Organismal Injury and Abnormalities	3.51E-02 - 7.29E-13	130		Cancer	7.35E-03 - 8.85E-07	30
Molecular and cellular functions	P-value range	#Molecules		Molecular and cellular functions	P-value range	#Molecules
Cellular Development	3.38E-02 - 1.05E-06	59		Cellular Development	6.81E-03 - 3.68E-07	16
Cell Morphology	3.40E-02 - 6.03E-05	26		Cellular Growth and Proliferation	6.81E-03 - 3.68E-07	16
Gene Expression	3.23E-02 - 1.54E-04	34		Cell Death and Survival	7.43E-03 - 2.49E-05	10
Cellular Assembly and Organization	3.40E-02 - 2.93E-04	38		Gene Expression	7.17E-03 - 3.06E-05	8
Cellular Growth and Proliferation	3.38E-02 - 3.49E-04	54		Cell Morphology	6.81E-03 - 4.15E-05	9
Top Networks		Score		Top Networks		Score
Auditory and Vestibular System Development and Function, Nervous System Development and Function, Organ Morphology		40		Cell Death and Survival, Cancer, Organismal Injury and Abnormalities		22
Cellular Development, Nervous System Development and Function, Tissue Development		29		Gastrointestinal Disease, Organismal Injury and Abnormalities, Connective Tissue Disorders		16
Top Upstream Regulators	P-value range			Top Upstream Regulators	P-value range
miR-3648 (miRNAs w/seed GCCGCGG)	2.66e-10			MAPK10	2.6e-09
IL17A	2.52e-06			4-methylnitrosoamino-1-(3-pyridinyl)-1-butanone	2.65e-09
SMYD3	3.67e-06			MAP2K5	3.61e-09
FOXC1	2.61e-05			IL17A	5.5e-09
AHCY	3.03e-05			NMB	5.55e-09
29
