# Supplementary material for: Global Transcriptomic Analysis of Topical Sodium Alginate Protection against Peptic Damage in an In Vitro Model of Treatment-Resistant Gastroesophageal Reflux Disease
Source: Int J Mol Sci. 2024 Oct 5;25(19):10714. doi: 10.3390/ijms251910714 (PMC11605242; doi:10.3390/ijms251910714)
Supplement: Supplementary file 1 [file ijms-25-10714-s001.zip › Supplemantary file_DEAnalyses.xlsx]

## Sheet: Sheet1
PA= pepsin + Acid; "Sham + PA" means "Pretreatment + Treatment"
GeneId	Chromosome	GeneName	Start	End	logFC_Sham+PA_Sham	logFC_Placebo+PA_Sham	logFC_GA+PA_Sham	logFC_GDA+PA_Sham	logFC_Placebo+PA_Sham+PA	logFC_GA+PA_Sham+PA	logFC_GDA+PA_Sham+PA	logFC_GA+PA_Placebo+PA	logFC_GDA+PA_Placebo+PA	logFC_GDA+PA_GA+PA	FDR	logCPM	LR	Sham_rep1_raw	Sham_rep2_raw	Sham_rep3_raw	Sham+PA_rep1_raw	Sham+PA_rep2_raw	Sham+PA_rep3_raw	Placebo+PA_rep1_raw	Placebo+PA_rep2_raw	Placebo+PA_rep3_raw	GA+PA_rep1_raw	GA+PA_rep2_raw	GA+PA_rep3_raw	GDA+PA_rep2_raw	GDA+PA_rep3_raw	Sham_rep1_linearRPKM	Sham_rep2_linearRPKM	Sham_rep3_linearRPKM	Sham+PA_rep1_linearRPKM	Sham+PA_rep2_linearRPKM	Sham+PA_rep3_linearRPKM	Placebo+PA_rep1_linearRPKM	Placebo+PA_rep2_linearRPKM	Placebo+PA_rep3_linearRPKM	GA+PA_rep1_linearRPKM	GA+PA_rep2_linearRPKM	GA+PA_rep3_linearRPKM	GDA+PA_rep2_linearRPKM	GDA+PA_rep3_linearRPKM
ENSG00000198695.2	chrM	MT-ND6	14149	14673	0.40647	0.596754	1.09001	1.76581	0.190284	0.683544	1.35934	0.49326	1.16906	0.675797	3.22495e-32	4.99798	173.063	322	329	256	436	527	304	534	579	223	334	481	491	1376	642	33.1529	37.5256	33.2326	52.9178	48.4788	36.2663	63.7879	50.9422	41.588	64.535	75.7423	80.723	122.48	112.907
ENSG00000107872.12	chr10	FBXL15	102419189	102419414	-0.0411989	0.325322	-0.738783	-1.09291	0.366521	-0.697585	-1.05171	-1.06411	-1.41823	-0.354129	1.1774e-10	2.79996	70.46	148	139	94	121	146	119	168	164	112	57	50	45	68	45	3.08521	3.20998	2.47064	2.97343	2.71926	2.87431	4.06315	2.92146	4.229	2.22988	1.59412	1.49791	1.2255	1.60234
ENSG00000177606.7	chr1	JUN	58780791	58784047	-0.188747	-0.000493176	-0.207283	-0.736215	0.188253	-0.018536	-0.547468	-0.206789	-0.735722	-0.528932	1.1774e-10	8.92916	69.7839	10043	10470	6990	7111	10349	7847	8725	11093	5995	4732	5833	5374	6700	3750	166.675	192.495	146.266	139.119	153.455	150.895	167.998	157.322	180.216	147.379	148.056	142.415	96.1309	106.306
ENSG00000181588.16	chr19	MEX3D	1554669	1556923	-0.250516	0.181074	-0.704388	-0.784062	0.431591	-0.453871	-0.533545	-0.885462	-0.965136	-0.0796738	3.0632e-10	4.28222	67.2236	408	437	281	293	420	282	471	461	265	147	179	136	266	150	7.7382	9.18179	6.71962	6.55085	7.11714	6.19717	10.3641	7.47162	9.10381	5.23216	5.19231	4.11878	4.36157	4.8595
ENSG00000259784.1	chr16	AC093525.1	2513965	2514182	-0.18311	0.0678416	-0.654607	-0.94168	0.250952	-0.471497	-0.758569	-0.722449	-1.00952	-0.287072	6.8326e-10	5.01435	65.1109	712	719	482	539	706	517	705	775	410	297	273	235	358	255	64.5741	72.2393	55.1168	57.6259	57.2083	54.3292	74.1821	60.064	67.3534	50.5497	37.8677	34.0327	28.07	39.5039
ENSG00000170345.10	chr14	FOS	75278826	75279123	-0.182545	0.049749	0.173255	-0.43107	0.232294	0.3558	-0.248525	0.123506	-0.480819	-0.604325	9.72993e-10	7.80611	64.006	4328	4011	3175	3045	4512	3135	3666	5131	2537	2391	3489	2867	3688	1831	73.4288	75.3872	67.9175	60.8999	68.395	61.6284	72.1611	74.39	77.9645	76.1276	90.5332	77.6707	54.0942	53.0625
ENSG00000142173.15	chr21	COL6A2	46098097	46098173	0.00305899	0.187591	-0.399238	-0.507677	0.184532	-0.402297	-0.510736	-0.586828	-0.695267	-0.108439	7.3339e-09	6.42306	59.5171	1724	1658	1192	1539	1838	1400	1775	2162	1028	748	803	760	1181	803	17.4184	18.5576	15.1847	18.3299	16.5918	16.3894	20.8066	18.6664	18.8131	14.1826	12.4084	12.2613	10.3158	13.8582
ENSG00000102109.9	chrX	PCSK1N	48831096	48831455	-0.312876	0.399569	-0.975725	-1.41622	0.712445	-0.662848	-1.10334	-1.37529	-1.81579	-0.440493	8.74771e-09	2.64243	58.8765	140	148	80	98	132	80	144	148	139	43	43	38	45	39	5.65584	6.62363	4.0749	4.66708	4.76452	3.74475	6.74936	5.10933	10.1714	3.26002	2.65684	2.45133	1.57167	2.69125
ENSG00000173272.16	chr2	MZT2A	131464900	131465047	0.112286	0.363998	-0.429286	-0.604512	0.251713	-0.541572	-0.716798	-0.793285	-0.968511	-0.175226	1.98205e-08	5.12603	56.9405	769	639	388	634	803	574	796	834	501	285	319	277	465	273	10.2181	9.40612	6.50031	9.93078	9.53313	8.8373	12.2712	9.46986	12.0581	7.10677	6.48279	5.87725	5.34168	6.19623
ENSG00000127528.5	chr19	KLF2	16324817	16324998	0.0549887	0.0399954	-0.245088	-1.04324	-0.0149932	-0.300077	-1.09823	-0.285084	-1.08323	-0.79815	3.03584e-08	3.1652	55.8393	173	194	117	155	203	168	152	227	99	95	91	87	99	52	4.63393	5.75667	3.95137	4.89424	4.8582	5.21407	4.72366	5.19593	4.80326	4.77541	3.72797	3.72112	2.29256	2.37918
ENSG00000064932.16	chr19	SBNO2	1107637	1108704	-0.0889306	0.166804	-0.230391	-0.680648	0.255735	-0.141461	-0.591718	-0.397195	-0.847452	-0.450257	8.86253e-08	5.71637	53.4206	1078	1065	690	856	1115	810	1065	1257	669	527	521	556	689	419	8.8154	9.64803	7.11428	8.25177	8.14656	7.67489	10.1043	8.784	9.90938	8.08756	6.51612	7.2602	4.87106	5.85272
ENSG00000171222.10	chr20	SCAND1	35953617	35954339	0.0608861	0.294538	-0.56724	-1.02953	0.233652	-0.628126	-1.09042	-0.861778	-1.32407	-0.46229	1.11548e-07	4.30622	52.4888	492	378	211	378	454	328	494	476	259	171	160	146	194	130	13.3238	11.3402	7.20453	12.0672	10.9849	10.2921	15.5211	11.0155	12.7046	8.69048	6.62692	6.31346	4.542	6.01351
ENSG00000171223.6	chr19	JUNB	12791486	12793315	-0.00612983	0.249005	-0.372213	-0.709772	0.255135	-0.366083	-0.703642	-0.621218	-0.958777	-0.337559	1.11548e-07	7.10749	52.596	2955	2725	1738	2281	3031	2362	2944	3221	1959	1316	1274	1188	1631	1130	87.2833	89.1674	64.7265	79.4235	79.99	80.8384	100.889	81.3014	104.811	72.948	57.5534	56.0326	41.6494	57.0129
ENSG00000184897.6	chr3	H1FX	129314771	129316286	0.0300207	0.21006	-0.278049	-0.583425	0.18004	-0.30807	-0.613446	-0.488109	-0.793486	-0.305376	1.11548e-07	7.67612	52.4426	3841	4138	2750	3583	4512	3357	4379	4659	2597	1969	2064	1855	2785	1694	136.953	163.449	123.628	150.599	143.738	138.689	181.147	141.955	167.724	131.751	112.555	105.614	85.8483	103.171
ENSG00000141933.9	chr19	TPGS1	507497	507844	-0.83154	0.578876	-1.66535	-1.81849	1.41042	-0.833814	-0.986951	-2.24423	-2.39737	-0.153136	1.12617e-07	1.35036	52.2795	62	64	34	23	47	25	81	56	70	15	10	8	9	17	0.920188	1.05228	0.636242	0.402404	0.623245	0.429921	1.39477	0.710242	1.88183	0.417792	0.226993	0.189594	0.11548	0.430977
ENSG00000129932.9	chr19	DOHH	3490821	3491811	0.05272	0.182888	-0.519516	-0.879795	0.130168	-0.572236	-0.932515	-0.702404	-1.06268	-0.360279	1.37993e-07	3.87397	51.7234	299	303	194	288	320	250	346	326	178	129	119	121	164	107	6.77086	7.60118	5.53902	7.68803	6.47438	6.55959	9.09034	6.30847	7.30112	5.48208	4.12142	4.3753	3.21068	4.13882
ENSG00000221869.5	chr8	CEBPD	47736913	47738164	-0.282886	0.150811	-0.716994	-0.897124	0.433698	-0.434107	-0.614237	-0.867805	-1.04794	-0.18013	1.74002e-07	6.13045	51.1157	1629	1641	943	1069	1354	1159	1599	1495	1119	608	584	495	840	550	70.3302	78.4865	51.3323	54.4062	52.2294	57.9786	80.0941	55.1563	87.508	49.2615	38.5621	34.1253	31.3531	40.5606
ENSG00000197530.12	chr1	MIB2	1615415	1615633	0.0207418	0.364666	-0.420992	-0.572105	0.343924	-0.441733	-0.592847	-0.785657	-0.936771	-0.151114	2.62744e-07	5.02732	50.1401	653	617	417	596	658	520	768	771	474	295	264	275	421	281	4.02612	4.21429	3.24167	4.33182	3.62473	3.71485	5.49372	4.06221	5.29358	3.41334	2.48946	2.70743	2.24407	2.95938
ENSG00000105472.13	chr19	CLEC11A	50723364	50723672	-0.0708454	0.098859	-1.29815	-1.36343	0.169704	-1.2273	-1.29259	-1.39701	-1.46229	-0.065287	2.97273e-07	1.87209	49.7708	69	94	55	68	74	74	83	78	56	25	17	17	25	27	2.60091	3.92527	2.61395	3.02158	2.4922	3.232	3.62982	2.51249	3.8235	1.76848	0.980059	1.02323	0.814698	1.73844
ENSG00000177989.13	chr22	ODF3B	50529710	50530560	0.131388	0.428084	-0.538091	-1.00123	0.296696	-0.669479	-1.13262	-0.966175	-1.42932	-0.463144	5.59518e-07	2.86301	48.3476	141	148	82	134	153	134	192	177	99	67	59	43	66	49	3.31228	3.85155	2.42874	3.71076	3.21126	3.64735	5.23288	3.55316	4.21251	2.9537	2.11977	1.61297	1.3404	1.96619
ENSG00000130748.7	chr19	TMEM160	47045909	47046252	-0.035464	0.315665	-0.513616	-0.75239	0.351129	-0.478152	-0.716926	-0.829281	-1.06805	-0.238774	5.94511e-07	3.13461	48.1196	184	170	111	147	197	131	194	204	139	74	76	67	109	66	15.1845	15.5417	11.5496	14.3005	14.5253	12.5262	18.5745	14.3862	20.7776	11.4604	9.59234	8.82894	7.77662	9.30354
ENSG00000167969.13	chr16	ECI1	2239402	2240145	0.297781	0.302403	-0.164362	-0.224801	0.00462218	-0.462142	-0.522582	-0.466764	-0.527204	-0.0604396	5.95203e-07	6.0163	48.0203	1195	1006	853	1271	1514	1134	1281	1576	741	612	612	591	981	644	20.1605	18.8017	18.1443	25.2771	22.821	22.1671	25.0734	22.7207	22.6437	19.3761	15.7911	15.921	14.3081	18.5583
ENSG00000167674.15	chr19	HDGFL2	4472297	4472422	0.117118	0.194027	-0.25725	-0.340581	0.0769094	-0.374368	-0.457699	-0.451277	-0.534608	-0.0833313	7.18757e-07	6.4863	47.5346	1650	1620	1263	1592	1976	1574	1818	2150	1001	746	897	904	1335	889	20.8093	22.6336	20.0833	23.6682	22.2657	23.0007	26.601	23.171	22.8667	17.6561	17.3019	18.205	14.5558	19.1512
ENSG00000188290.10	chr1	HES4	998962	999432	-0.144154	0.214954	-0.794646	-1.194	0.359107	-0.650493	-1.04985	-1.0096	-1.40895	-0.399354	9.37513e-07	3.21959	46.8919	188	238	116	169	201	141	231	205	142	75	69	63	81	64	9.08952	12.7475	7.07131	9.63207	8.68271	7.89889	12.9577	8.46975	12.4357	6.805	5.10223	4.86378	3.3857	5.28547
ENSG00000066735.14	chr14	KIF26A	104138723	104138764	-0.24406	0.155042	-0.642903	-0.910277	0.399103	-0.398843	-0.666217	-0.797945	-1.06532	-0.267374	1.23583e-06	5.6806	46.1487	1219	1195	630	718	1070	878	1203	1210	714	442	466	375	563	413	9.75302	10.5918	6.35528	6.77189	7.64883	8.13943	11.1669	8.27283	10.3474	6.63653	5.70228	4.7909	3.89426	5.64425
ENSG00000184916.9	chr14	JAG2	105140982	105143170	-0.0242595	0.300815	-0.113443	-0.590163	0.325075	-0.0891832	-0.565903	-0.414258	-0.890978	-0.47672	1.23583e-06	3.47299	46.1736	223	198	137	167	236	172	224	277	151	113	116	116	155	83	1.88461	1.85373	1.45981	1.66373	1.78199	1.68426	2.19632	2.00046	2.31148	1.79217	1.49935	1.5654	1.13248	1.19816
ENSG00000118985.16	chr5	ELL2	95885098	95888987	-0.147624	-0.247577	-0.124224	0.222007	-0.0999527	0.0234001	0.369631	0.123353	0.469583	0.346231	1.69346e-06	6.89617	45.4123	2356	1988	1888	1683	2252	1959	1746	2144	1102	1118	1341	1388	3133	1572	17.9165	16.7479	18.1025	15.0873	15.3011	17.2614	15.4047	13.9327	15.1795	15.9552	15.5967	16.8545	20.5977	20.4198
ENSG00000228727.9	chr6	SAPCD1	31762996	31763168	0.742179	0.688236	0.849388	0.942501	-0.053943	0.107209	0.200322	0.161152	0.254265	0.0931127	1.88791e-06	2.68292	45.1094	84	67	50	122	135	95	99	148	64	78	95	70	169	81	3.33861	2.95003	2.50562	5.71605	4.79398	4.37495	4.56512	5.02668	4.60748	5.81787	5.7748	4.44257	5.80702	5.4991
ENSG00000161618.10	chr19	ALDH16A1	49453225	49453421	-0.0323693	0.241979	-0.34735	-0.558654	0.274348	-0.31498	-0.526285	-0.589328	-0.800633	-0.211304	2.54742e-06	5.11055	44.4101	711	692	427	576	757	534	708	831	478	320	327	307	481	296	8.37484	9.02981	6.34152	7.99796	7.96671	7.28806	9.67546	8.36453	10.1984	7.0736	5.89091	5.77425	4.89816	5.95551
ENSG00000100726.15	chr16	TELO2	1493344	1493605	0.020326	0.239283	-0.25438	-0.417343	0.218957	-0.274706	-0.437669	-0.493663	-0.656626	-0.162963	4.03132e-06	5.51174	43.311	937	766	638	783	973	723	946	1093	571	446	430	429	670	426	11.9482	10.8207	10.2575	11.7699	11.0854	10.6823	13.9954	11.9101	13.1885	10.6728	8.38605	8.73512	7.38613	9.2788
ENSG00000186847.6	chr17	KRT14	41582279	41582532	-2.22228	1.81906	-1.94805	-1.81953	4.04134	0.274232	0.402748	-3.76711	-3.63859	0.128516	4.03132e-06	1.36091	43.3107	43	73	17	8	11	10	32	16	258	11	7	4	14	9	1.03073	1.93851	0.51379	0.226057	0.235585	0.277742	0.889938	0.327742	11.202	0.494828	0.256628	0.153105	0.290126	0.368503
ENSG00000130675.15	chr7	MNX1	156994051	156994181	-0.0411762	0.196904	-0.291447	-0.541434	0.238081	-0.25027	-0.500257	-0.488351	-0.738338	-0.249987	4.14757e-06	3.85352	43.1848	265	286	204	251	289	228	285	347	190	114	147	154	218	116	3.3992	4.06408	3.29928	3.79537	3.31211	3.38867	4.24138	3.80359	4.4145	2.74422	2.88387	3.15429	2.41751	2.54161
ENSG00000182871.16	chr21	COL18A1	45405165	45405241	-0.0348687	-0.0231128	-0.298086	-0.656214	0.0117559	-0.263218	-0.621345	-0.274974	-0.633101	-0.358127	4.4248e-06	4.57826	42.985	495	481	340	396	512	433	443	549	248	240	226	248	345	189	3.16122	3.40299	2.73771	2.98122	2.92143	3.20406	3.28235	2.99609	2.86879	2.87637	2.20742	2.52901	1.9048	2.06173
ENSG00000103326.12	chr16	CAPN15	527712	528029	-0.283402	0.159427	-0.447151	-0.79791	0.442829	-0.163749	-0.514508	-0.606578	-0.957338	-0.350759	4.76361e-06	4.82193	42.768	553	687	379	413	568	413	618	667	399	284	248	255	393	204	3.7402	5.14745	3.23197	3.29283	3.43237	3.23656	4.84942	3.85504	4.88809	3.60472	2.56536	2.75397	2.29796	2.35679
ENSG00000171401.15	chr17	KRT13	41500981	41501362	-2.12651	1.96393	-2.36494	-1.85474	4.09044	-0.238435	0.271765	-4.32887	-3.81867	0.5102	6.38995e-06	0.420304	42.0628	21	28	13	7	3	4	26	7	130	1	6	1	5	5	0.389676	0.575583	0.304149	0.15312	0.0497372	0.086002	0.559744	0.110998	4.36943	0.0348231	0.17028	0.0296302	0.0802113	0.15848
ENSG00000198830.11	chr1	HMGN2	26472440	26472627	0.0571453	0.089188	-0.221856	-0.208082	0.0320427	-0.279001	-0.265227	-0.311044	-0.29727	0.0137736	6.38995e-06	8.27856	42.0332	6113	5526	4331	5388	6743	5215	5469	7221	3488	2750	3383	3034	5777	3061	103.616	103.764	92.5587	107.658	102.117	102.421	107.55	104.593	107.089	87.4755	87.7001	82.1176	84.6552	88.6246
ENSG00000104899.8	chr19	AMH	2249309	2249744	0.131141	0.393178	-0.281288	-0.474435	0.262037	-0.412428	-0.605575	-0.674465	-0.867612	-0.193147	6.55073e-06	3.86725	41.9237	299	235	181	284	304	225	332	354	196	134	128	129	203	122	6.24741	5.43954	4.76832	6.99515	5.67516	5.44722	8.04819	6.3207	7.41791	5.25432	4.0904	4.30396	3.66695	4.35421
ENSG00000134531.10	chr12	EMP1	13196723	13196872	-0.17371	-0.104784	0.0710709	0.347768	0.0689262	0.244781	0.521478	0.175855	0.452552	0.276697	6.8081e-06	5.09956	41.7871	662	551	480	454	616	502	525	636	334	332	422	441	958	444	4.5683	4.21225	4.17635	3.6932	3.79799	4.01388	4.20327	3.75049	4.17485	4.2995	4.45386	4.85943	5.71535	5.2336
ENSG00000196456.13	chr7	ZNF775	150368790	150368941	0.0241568	0.319708	-0.457924	-1.02017	0.295552	-0.48208	-1.04433	-0.777632	-1.33988	-0.562246	9.08508e-06	2.11058	41.1277	85	88	51	68	101	70	100	97	65	35	36	38	41	29	1.80817	2.07381	1.36788	1.70522	1.91963	1.72537	2.46804	1.7633	2.50456	1.39724	1.17125	1.29079	0.754024	1.05375
ENSG00000127586.17	chr16	CHTF18	788046	788116	0.173155	0.352736	-0.144779	-0.439806	0.179581	-0.317935	-0.612961	-0.497516	-0.792542	-0.295027	9.71419e-06	6.14938	40.9342	1408	1233	824	1305	1582	1167	1528	1745	890	724	679	664	956	620	12.8647	12.4803	9.49254	14.0559	12.9145	12.3547	16.1976	13.6247	14.7294	12.4142	9.48842	9.68757	7.55154	9.67629
ENSG00000180900.19	chr8	SCRIB	143790920	143791308	-0.0716885	0.144938	-0.349892	-0.510895	0.216627	-0.278204	-0.439206	-0.494831	-0.655833	-0.161003	1.23998e-05	6.59882	40.3702	2027	1856	1366	1520	2145	1568	1963	2259	1226	980	825	917	1462	855	16.6363	16.8751	14.1355	14.7061	15.7292	14.9112	18.692	15.8436	18.226	15.0943	10.3558	12.0177	10.3736	11.9864
ENSG00000025708.14	chr22	TYMP	50525752	50525918	0.188679	0.352798	-0.249144	-0.449817	0.164119	-0.437823	-0.638496	-0.601942	-0.802615	-0.200673	1.26184e-05	4.2631	40.2829	363	330	241	354	439	319	434	462	234	177	202	145	256	171	5.45041	5.48911	4.56245	6.26579	5.88929	5.5498	7.56038	5.92786	6.36408	4.98746	4.63875	3.47649	3.3231	4.3857
ENSG00000165655.17	chr10	ZNF503	75397830	75400374	-0.257788	0.0698514	-0.610327	-0.787516	0.32764	-0.352539	-0.529728	-0.680179	-0.857367	-0.177188	1.29189e-05	4.61163	40.1841	571	531	345	388	520	356	520	522	351	239	190	195	337	192	9.63015	9.92104	7.33626	7.71398	7.83567	6.95682	10.1749	7.52317	10.7226	7.56447	4.90093	5.25148	4.91369	5.53119
ENSG00000142156.14	chr21	COL6A1	45981737	45981947	-0.0251395	0.0562837	-0.216838	-0.413944	0.0814231	-0.191699	-0.388805	-0.273122	-0.470228	-0.197106	1.40948e-05	7.68581	39.9529	4157	3858	2946	3311	4463	3494	3750	4682	2367	1981	2165	2148	3180	1961	42.0552	43.2382	37.5778	39.4865	40.3406	40.9569	44.0152	40.4767	43.3746	37.6104	33.4985	34.6996	27.813	33.8874
ENSG00000179532.12	chr11	DNHD1	6497260	6497331	0.0763957	-0.091226	0.437217	0.45639	-0.167622	0.360822	0.379994	0.528443	0.547616	0.0191725	1.53059e-05	4.28475	39.7325	323	283	257	283	401	275	262	360	158	260	231	291	544	234	0.889466	0.863334	0.892315	0.918678	0.986614	0.877452	0.837066	0.847155	0.788099	1.34364	0.972896	1.27959	1.29511	1.10069
ENSG00000160888.7	chr19	IER2	13150411	13150552	0.00538225	0.240347	-0.0732742	-0.419987	0.234965	-0.0786565	-0.42537	-0.313621	-0.660334	-0.346713	1.58516e-05	7.76357	39.5877	4016	4225	2726	3376	4687	3464	4219	5090	2818	2023	2624	2333	3188	1934	70.5032	82.1689	60.3392	69.8663	73.5167	70.4623	85.9323	76.3601	89.6094	66.6491	70.4542	65.4004	48.3854	57.9952
ENSG00000168061.15	chr11	SAC3D1	65040901	65041106	0.0153513	0.126292	-0.406525	-0.527919	0.110941	-0.421877	-0.543271	-0.532818	-0.654212	-0.121394	1.58516e-05	4.22359	39.5676	364	341	287	363	373	309	388	465	193	141	194	169	265	170	11.1036	11.5234	11.0383	13.0532	10.1659	10.9215	13.7317	12.1213	10.6639	8.07168	9.05087	8.23186	6.98856	8.8579
ENSG00000105373.19	chr19	NOP53	47745546	47745783	0.11177	0.183776	-0.268742	-0.357386	0.0720062	-0.380512	-0.469156	-0.452518	-0.541162	-0.0886442	1.7291e-05	7.16025	39.2549	2739	2624	1939	2643	3197	2394	2960	3365	1590	1277	1399	1368	2088	1419	27.8452	29.5521	24.8539	31.6742	29.0387	28.1998	34.9125	29.2332	29.2787	24.3631	21.7522	22.2072	18.3514	24.6412
ENSG00000130881.14	chr19	LRP3	33177603	33177729	-0.136878	0.167311	-0.421537	-0.668735	0.304189	-0.28466	-0.531857	-0.588849	-0.836046	-0.247197	1.7291e-05	4.99572	39.2882	704	642	426	519	661	497	684	695	452	315	291	268	440	260	7.11817	7.19112	5.4308	6.18605	5.97136	5.82259	8.02386	6.00502	8.27812	5.97709	4.50004	4.32694	3.84618	4.49045
ENSG00000131188.12	chr5	PRR7	177446445	177446662	-0.265418	0.460081	-0.892255	-0.962748	0.725499	-0.626837	-0.697331	-1.35234	-1.42283	-0.0704934	1.7291e-05	2.53585	39.2647	143	128	55	87	97	93	172	129	102	33	45	38	56	45	4.4094	4.37239	2.13828	3.16237	2.67233	3.32269	6.15323	3.39912	5.69692	1.90959	2.12218	1.87101	1.49284	2.37015
ENSG00000128965.13	chr15	CHAC1	40952962	40953814	0.124759	0.342747	0.228266	-0.214442	0.217988	0.103508	-0.339201	-0.11448	-0.557189	-0.442708	1.73182e-05	5.55078	39.21	745	718	665	773	984	690	876	1165	553	569	592	512	765	415	19.6343	20.9628	22.0973	24.0153	23.1702	21.0704	26.7852	26.2373	26.3986	28.142	23.8621	21.5466	17.4302	18.6822
ENSG00000085644.14	chr16	ZNF213	3129777	3130056	-0.237832	0.132921	-0.0562101	-0.477647	0.370753	0.181622	-0.239815	-0.189131	-0.610567	-0.421436	1.92125e-05	4.8566	38.9509	596	513	428	438	548	380	530	665	389	324	338	326	468	242	5.00093	4.76856	4.528	4.3324	4.10829	3.69447	5.15955	4.76825	5.91222	5.10191	4.33759	4.36789	3.39493	3.46849
ENSG00000118046.15	chr19	STK11	1177558	1177811	0.070614	0.180364	-0.198017	-0.330535	0.10975	-0.268631	-0.401149	-0.378381	-0.510899	-0.132518	2.0553e-05	5.77673	38.769	1049	994	736	945	1197	909	1094	1270	629	480	585	558	865	527	6.5235	6.8479	5.77087	6.92767	6.65082	6.54988	7.89322	6.74905	7.08521	5.60183	5.56402	5.54102	4.65053	5.59805
ENSG00000130589.16	chr20	HELZ2	63558086	63559370	-0.33942	-0.0227659	-0.267873	-0.765948	0.316654	0.0715471	-0.426529	-0.245107	-0.743182	-0.498076	2.0912e-05	7.47564	38.6168	3849	3993	2577	2465	3697	2500	3443	3878	2232	2103	1808	1795	2690	1282	17.2429	19.8165	14.5557	13.0175	14.7975	12.9767	17.8949	14.8458	18.1114	17.6801	12.3876	12.8403	10.4182	9.81003
ENSG00000165804.16	chr14	ZNF219	21090077	21091140	-0.0696998	0.245744	-0.41577	-0.672305	0.315444	-0.346071	-0.602606	-0.661515	-0.91805	-0.256535	2.0912e-05	4.41621	38.6284	463	428	263	361	442	338	480	476	305	199	192	181	271	178	3.75609	3.84649	2.69011	3.45233	3.20371	3.17714	4.51781	3.29986	4.4818	3.02964	2.38223	2.34468	1.90066	2.46658
ENSG00000276043.5	chr19	UHRF1	4903080	4903645	-0.259225	-0.0780798	-0.204711	-0.467474	0.181145	0.0545139	-0.208249	-0.126631	-0.389394	-0.262763	2.0912e-05	6.22354	38.6818	1525	1484	1192	1063	1520	1113	1342	1584	844	734	832	881	1330	643	16.0217	17.2719	15.7897	13.1651	14.2679	13.5487	16.3577	14.2209	16.0612	14.4717	13.3687	14.7797	12.0801	11.5391
ENSG00000007080.11	chr19	CCDC124	17933015	17933048	0.0272473	0.176933	-0.432079	-0.442511	0.149685	-0.459326	-0.469758	-0.609011	-0.619444	-0.0104323	2.94919e-05	6.0011	37.856	1297	1163	938	1178	1392	1044	1346	1437	816	563	565	549	859	657	42.208	41.9277	38.4872	45.1909	40.4735	39.3659	50.8197	39.9619	48.0997	34.3833	28.121	28.5284	24.1674	36.5209
ENSG00000160360.13	chr9	GPSM1	136327476	136327763	-0.0426371	0.148826	-0.208584	-0.519891	0.191463	-0.165946	-0.477254	-0.35741	-0.668718	-0.311308	3.04567e-05	4.6209	37.7516	473	440	375	368	530	417	499	545	306	232	248	268	349	220	4.97613	5.12801	4.97417	4.56382	4.98176	5.08313	6.09064	4.8996	5.83108	4.58039	3.99034	4.50211	3.17422	3.95343
ENSG00000268861.7	chr19	AC008878.3	7382834	7382894	-0.250696	0.0208787	-0.184771	-0.495215	0.271575	0.0659248	-0.24452	-0.20565	-0.516094	-0.310444	3.1576e-05	4.9959	37.6396	683	617	463	437	638	479	571	727	393	314	358	366	518	282	11.3074	11.316	9.66454	8.52851	9.4371	9.18843	10.9675	10.2851	11.785	9.75562	9.06468	9.67549	7.414	7.97465
ENSG00000040608.14	chr22	RTN4R	20241415	20243110	-0.137505	0.304926	-0.52402	-0.874447	0.442431	-0.386515	-0.736942	-0.828947	-1.17937	-0.350427	3.56893e-05	4.59419	37.3462	508	540	293	349	522	401	571	558	382	243	190	178	251	191	8.78415	10.3442	6.38796	7.11396	8.06459	8.03423	11.4552	8.24525	11.9646	7.88544	5.02478	4.9148	3.75224	5.64144
ENSG00000175602.4	chr11	CCDC85B	65890673	65891635	-0.141686	0.314567	-0.927999	-1.33111	0.456253	-0.786314	-1.18943	-1.24257	-1.64568	-0.403115	3.60807e-05	4.0825	37.2884	418	462	130	288	385	267	453	367	291	118	111	116	130	106	23.4625	28.7281	9.20027	19.0564	19.3079	17.365	29.5004	17.6035	29.5862	12.4298	9.52904	10.397	6.30845	10.1631
ENSG00000125534.10	chr20	PPDPF	63520765	63520894	-0.0871276	0.225229	-0.313214	-0.752337	0.312357	-0.226086	-0.66521	-0.538443	-0.977567	-0.439124	3.67803e-05	7.52811	37.2136	3869	3935	2257	2916	4041	2916	4443	4000	2418	1912	1746	1666	2248	1432	198.607	223.773	146.079	176.455	185.337	173.439	264.609	175.465	224.828	184.191	137.078	136.559	99.764	125.563
ENSG00000179085.7	chr1	DPM3	155139891	155140245	0.384643	0.407985	-0.0512334	-0.17975	0.0233419	-0.435876	-0.564393	-0.459218	-0.587735	-0.128516	4.21705e-05	4.19307	36.8916	311	271	230	358	439	314	395	427	206	180	192	152	281	173	27.0268	26.0897	25.2012	36.6748	34.0859	31.6175	39.8257	31.71	32.4264	29.3556	25.519	21.0925	21.1116	25.6804
ENSG00000181649.8	chr11	PHLDA2	2928273	2928667	0.254609	0.369443	-0.639222	-0.434443	0.114833	-0.893831	-0.689052	-1.00866	-0.803885	0.204779	5.32357e-05	1.99858	36.3669	75	68	48	85	86	67	89	96	50	32	29	21	60	31	4.40655	4.426	3.5558	5.88716	4.51452	4.56117	6.06678	4.81994	5.32113	3.52834	2.60593	1.97018	3.04768	3.11114
ENSG00000130758.8	chr19	MAP3K10	40191426	40192713	-0.00165166	0.126416	-0.340764	-0.426401	0.128068	-0.339112	-0.424749	-0.46718	-0.552817	-0.0856373	5.45294e-05	4.41871	36.2741	448	382	298	349	444	382	414	520	242	194	208	193	321	208	4.95824	4.68358	4.15838	4.55328	4.39044	4.89865	5.31595	4.91797	4.85134	4.02935	3.52079	3.4108	3.07139	3.93218
ENSG00000162302.13	chr11	RPS6KA4	64359148	64359290	0.0397598	0.18316	-0.174164	-0.322513	0.1434	-0.213924	-0.362272	-0.357324	-0.505672	-0.148348	5.45294e-05	5.42028	36.2513	827	758	584	690	917	726	811	990	528	401	441	444	684	413	11.7421	11.9228	10.4547	11.5489	11.6329	11.9438	13.3596	12.0119	13.5792	10.6849	9.57653	10.0664	8.39613	10.0164
ENSG00000129968.15	chr19	ABHD17A	1876810	1877425	0.0086884	0.354867	-0.457529	-0.657089	0.346178	-0.466218	-0.665777	-0.812396	-1.01196	-0.19956	5.73742e-05	4.96465	36.1123	720	572	362	538	669	511	714	678	508	288	259	242	372	264	6.33957	5.57942	4.01878	5.58418	5.26295	5.21329	7.29385	5.10141	8.10192	4.75886	3.48782	3.40246	2.83172	3.97056
ENSG00000130312.6	chr19	MRPL34	17292609	17292854	0.0406593	0.204246	-0.335006	-0.288559	0.163586	-0.375665	-0.329218	-0.539251	-0.492805	0.0464466	5.79944e-05	4.8599	36.0583	581	508	398	461	679	468	572	669	372	266	266	254	482	288	18.627	18.0425	16.0883	17.4228	19.4497	17.3851	21.2762	18.3285	21.6027	16.0041	13.043	13.0032	13.3597	15.7718
ENSG00000224051.7	chr1	CPTP	1324756	1325102	0.0964017	0.324499	-0.214392	-0.331106	0.228097	-0.310793	-0.427508	-0.53889	-0.655605	-0.116715	6.10249e-05	4.8835	35.92	574	519	363	511	617	491	636	681	389	283	285	266	459	271	12.1436	12.1637	9.68276	12.744	11.6626	12.0359	15.6107	12.3116	14.9067	11.2358	9.2216	8.98599	8.39513	9.79318
ENSG00000196159.11	chr4	FAT4	125316399	125321586	-0.703903	-0.561046	-0.12757	0.00470477	0.142857	0.576334	0.708608	0.433476	0.565751	0.132274	6.33819e-05	3.68495	35.8096	265	257	242	116	236	149	151	229	116	155	154	161	386	133	0.871356	0.936156	1.00328	0.449632	0.693326	0.567675	0.576047	0.643456	0.690883	0.956455	0.774458	0.845329	1.09728	0.747002
ENSG00000103260.9	chr16	METRN	715118	715393	0.0438209	0.363686	-0.251574	-0.53149	0.319865	-0.295394	-0.575311	-0.61526	-0.895176	-0.279917	6.5406e-05	4.89265	35.7132	569	586	345	513	608	483	693	686	412	288	275	271	384	257	8.33736	9.51217	6.37373	8.86102	7.95968	8.20025	11.781	8.58962	10.9348	7.9194	6.16278	6.34068	4.86439	6.43235
ENSG00000079313.15	chr19	REXO1	1815248	1816154	0.0685197	0.186848	-0.350864	-0.362295	0.118328	-0.419384	-0.430815	-0.537711	-0.549142	-0.0114311	6.57171e-05	4.78804	35.6591	557	487	380	463	593	501	575	604	343	260	245	238	452	253	5.39664	5.22713	4.64206	5.2881	5.13333	5.62432	6.4635	5.0008	6.01949	4.72743	3.63046	3.6821	3.78606	4.18706
ENSG00000185838.14	chr22	GNB1L	19783223	19788960	0.0347924	0.309597	-0.472918	-0.578803	0.274804	-0.50771	-0.613595	-0.782514	-0.888399	-0.105885	6.57171e-05	3.32374	35.6445	215	182	120	159	215	177	227	273	114	99	78	69	132	85	1.66283	1.55936	1.17017	1.44963	1.48568	1.58616	2.03689	1.80429	1.59703	1.43691	0.92264	0.852136	0.882601	1.12292
ENSG00000126243.8	chr19	LRFN3	35935358	35935782	-0.043825	0.183576	-0.332668	-0.577437	0.227401	-0.288843	-0.533612	-0.516244	-0.761013	-0.244769	7.37759e-05	3.70174	35.3714	278	226	185	226	263	208	246	286	196	113	127	126	193	103	3.71585	3.34648	3.11777	3.561	3.14084	3.22137	3.81488	3.26673	4.74534	2.8345	2.59624	2.68927	2.23024	2.35164
ENSG00000183770.7	chr3	FOXL2	138944224	138947137	0.0878421	0.425551	-0.347941	-0.413184	0.337709	-0.435783	-0.501026	-0.773493	-0.838735	-0.0652424	7.80295e-05	2.59392	35.2246	104	110	76	83	145	97	139	152	80	47	59	47	90	50	1.92916	2.26044	1.77749	1.81494	2.40314	2.08483	2.99145	2.40942	2.68796	1.63613	1.67384	1.39214	1.44331	1.58426
ENSG00000128309.16	chr22	MPST	37019635	37019774	0.199399	0.207119	-0.347917	-0.327712	0.0077201	-0.547316	-0.527111	-0.555036	-0.534831	0.0202056	7.86271e-05	5.19984	35.1804	718	639	487	733	849	624	789	858	389	295	342	331	520	380	5.7412	5.66037	4.90982	6.90927	6.06543	5.78132	7.31959	5.86272	5.63411	4.42674	4.18246	4.22626	3.5947	5.19018
ENSG00000070047.12	chr11	PHRF1	576470	576592	-0.168204	-0.0361086	-0.35499	-0.429667	0.132095	-0.186786	-0.261463	-0.318881	-0.393558	-0.0746766	7.908e-05	4.97174	35.1407	675	581	496	489	645	500	576	747	321	301	321	295	527	303	6.30704	6.014	5.84335	5.38617	5.38465	5.41322	6.24418	5.96452	5.4328	5.27803	4.58727	4.40143	4.25709	4.83598
ENSG00000173621.9	chr11	LRFN4	66856647	66856864	0.0344472	0.207543	-0.516612	-0.651502	0.173096	-0.55106	-0.685949	-0.724156	-0.859046	-0.13489	8.09758e-05	4.59188	35.0633	558	462	288	407	550	431	557	489	332	209	203	190	310	203	9.77063	8.96182	6.35828	8.40103	8.60453	8.74439	11.3155	7.31696	10.5299	6.86781	5.43641	5.31242	4.69279	6.07162
ENSG00000104863.12	chr19	LIN7B	49114324	49114441	0.316944	0.466686	-0.108784	-0.43798	0.149742	-0.425728	-0.754925	-0.57547	-0.904667	-0.329197	8.34949e-05	2.38546	34.9716	92	76	65	98	127	80	115	141	54	49	55	41	74	37	2.83681	2.59611	2.52706	3.56221	3.49883	2.85823	4.11408	3.71532	3.01602	2.83545	2.59378	2.01872	1.97268	1.94879
ENSG00000167685.15	chr19	ZNF444	56132599	56132778	0.249932	0.381645	-0.0227912	-0.232854	0.131712	-0.272723	-0.482786	-0.404436	-0.614499	-0.210063	8.55532e-05	4.14032	34.8935	305	273	228	340	371	290	354	417	225	164	173	195	270	166	2.30804	2.28861	2.17539	3.03301	2.50839	2.54276	3.10799	2.69658	3.08407	2.32901	2.00225	2.35629	1.7664	2.14572
ENSG00000151012.13	chr4	SLC7A11	138164097	138172017	-0.334505	-0.406721	-0.264069	0.0489896	-0.0722157	0.0704355	0.383494	0.142651	0.45571	0.313059	8.62701e-05	5.81501	34.8496	1057	1089	1041	701	1090	889	775	1031	506	553	617	623	1525	664	5.92376	6.76108	7.35583	4.63117	5.4579	5.77283	5.03913	4.93759	5.13654	5.81609	5.28854	5.57521	7.38879	6.3564
ENSG00000167700.9	chr8	MFSD3	144509070	144510015	0.106233	0.331166	-0.299114	-0.440315	0.224934	-0.405347	-0.546548	-0.630281	-0.771481	-0.141201	8.96127e-05	4.08924	34.7433	345	286	217	311	359	279	382	411	214	153	173	133	223	163	10.2072	9.37385	8.09477	10.8467	9.4898	9.56433	13.1124	10.3911	11.4683	8.49496	7.82817	6.2833	5.7039	8.23748
ENSG00000105404.11	chr19	RABAC1	41956681	41956890	0.0500351	0.238435	-0.321083	-0.481719	0.188399	-0.371118	-0.531754	-0.559518	-0.720154	-0.160636	9.05697e-05	5.70291	34.6856	1069	999	642	924	1200	804	1129	1126	697	448	487	506	724	474	29.9396	30.9955	22.6705	30.5063	30.0279	26.0908	36.6854	26.9488	35.3588	23.5466	20.8605	22.6292	17.5302	22.676
ENSG00000203618.5	chr22	GP1BB	19722945	19723579	0.108306	0.334623	-0.390272	-0.519839	0.226317	-0.498578	-0.628145	-0.724896	-0.854462	-0.129567	9.05697e-05	3.39154	34.6698	208	188	131	194	234	165	236	237	147	100	87	80	140	91	7.23964	7.24898	5.74888	7.95986	7.27688	6.65428	9.53009	7.04913	9.26761	6.53186	4.63127	4.44625	4.21272	5.41023
ENSG00000188157.15	chr1	AGRN	1020120	1020373	-0.193723	0.124597	-0.282774	-0.635871	0.31832	-0.0890509	-0.442148	-0.407371	-0.760468	-0.353097	9.29396e-05	7.59701	34.5901	4426	3849	2531	2819	4030	2992	4021	4173	2615	2072	1908	1859	2835	1552	22.2323	21.4183	16.0296	16.6923	18.0865	17.414	23.4335	17.9124	23.7926	19.5319	14.6581	14.9108	12.3114	13.3163
ENSG00000182272.12	chr11	B4GALNT4	369499	369954	0.00611806	0.24161	-0.230967	-0.439164	0.235492	-0.237085	-0.445282	-0.472577	-0.680774	-0.208197	0.000107876	4.97752	34.25	636	577	404	511	659	522	681	766	369	318	293	303	465	284	8.4696	8.51231	6.78337	8.02189	7.84093	8.05453	10.5217	8.71702	8.90081	7.94724	5.96762	6.44316	5.35352	6.46018
ENSG00000049089.15	chr1	COL9A2	40300489	40301381	0.213354	0.322296	-0.281839	-0.27073	0.108942	-0.495193	-0.484084	-0.604135	-0.593026	0.0111091	0.000121314	4.33574	33.9527	389	361	226	360	468	351	406	538	227	163	193	179	290	209	4.98858	5.12862	3.65422	5.44227	5.36228	5.21553	6.04067	5.89581	5.27291	3.92282	3.7854	3.66548	3.21519	4.57819
ENSG00000185347.17	chr14	TEDC1	105489855	105489985	0.0858814	0.276568	-0.428027	-0.557297	0.190687	-0.513908	-0.643179	-0.704595	-0.833866	-0.12927	0.000121314	5.38586	33.9571	943	749	500	786	941	679	961	985	530	380	346	344	498	392	7.61012	6.69618	5.08755	7.47743	6.78493	6.34912	8.99776	6.79281	7.74734	5.75502	4.27055	4.4329	3.47448	5.40364
ENSG00000176928.6	chr5	GCNT4	75025346	75030899	-0.237047	-0.171502	-0.052672	0.265265	0.0655455	0.184375	0.502313	0.11883	0.436767	0.317937	0.000123661	4.55997	33.8882	431	398	383	293	458	335	355	473	209	227	289	272	651	300	3.82171	3.90957	4.28191	3.06265	3.62845	3.44182	3.65208	3.58406	3.35678	3.77737	3.91927	3.85123	4.99047	4.54383
ENSG00000074855.11	chr19	ANO8	17323223	17323884	-0.173028	-0.0198003	-0.0928771	-0.585297	0.153228	0.0801509	-0.412269	-0.0730768	-0.565497	-0.49242	0.000126792	4.41834	33.8116	438	426	302	335	416	330	373	475	245	242	257	232	326	173	4.73037	5.09678	4.11231	4.26497	4.01412	4.12951	4.6737	4.38377	4.79274	4.90478	4.24504	4.00091	3.04382	3.19145
ENSG00000099795.7	chr19	NDUFB7	14566078	14566265	0.361213	0.322561	-0.133257	-0.26802	-0.0386524	-0.49447	-0.629233	-0.455818	-0.59058	-0.134762	0.00013175	5.97297	33.7069	1188	926	812	1299	1450	1153	1263	1517	711	638	561	566	851	627	120.029	103.645	103.439	154.714	130.893	134.978	148.049	130.976	130.118	120.969	86.6885	91.3141	74.333	108.208
ENSG00000103254.10	chr16	ANTKMT	720581	721702	0.0464561	0.417334	-0.599303	-0.809554	0.370877	-0.645759	-0.85601	-1.01664	-1.22689	-0.210251	0.000132122	3.19023	33.6778	210	189	82	165	199	147	213	201	160	64	70	75	97	70	5.93685	5.91922	2.92287	5.49884	5.02651	4.81524	6.98631	4.85587	8.19321	3.39547	3.02665	3.3857	2.37077	3.3803
ENSG00000065268.10	chr19	WDR18	984271	984563	0.0118186	0.254844	-0.304104	-0.537011	0.243025	-0.315922	-0.54883	-0.558947	-0.791855	-0.232908	0.000145864	5.22548	33.4049	790	693	472	649	810	591	803	842	513	374	340	331	494	335	18.1173	17.6061	13.6479	17.5453	16.5969	15.7042	21.3655	16.501	21.3098	16.0961	11.9254	12.1211	9.79429	13.1229
ENSG00000107281.10	chr9	NPDC1	137039463	137039864	0.210986	0.400436	-0.131233	-0.411337	0.18945	-0.342219	-0.622323	-0.531669	-0.811773	-0.280104	0.000145864	5.03586	33.4001	680	524	366	573	728	580	767	760	409	308	303	336	428	295	13.5134	11.5359	9.17056	13.4233	12.926	13.3551	17.6841	12.9063	14.7223	11.4866	9.20929	10.6622	7.35327	10.0138
ENSG00000182095.14	chr7	TNRC18	5306790	5308312	-0.174564	-0.00696371	-0.364737	-0.496168	0.1676	-0.190173	-0.321604	-0.357773	-0.489204	-0.131431	0.000145864	7.08258	33.4296	2833	2839	1983	1950	3044	2151	2522	3042	1613	1363	1267	1314	2239	1216	12.1806	13.5223	10.7498	9.88337	11.6934	10.7158	12.5805	11.1767	12.5618	10.9977	8.33153	9.02124	8.32253	8.93048
ENSG00000122386.10	chr16	ZNF205	3112560	3112682	0.126103	0.201012	-0.16242	-0.519766	0.0749092	-0.288523	-0.645869	-0.363433	-0.720778	-0.357345	0.000148579	3.83239	33.3388	270	260	183	275	314	224	275	337	168	126	153	148	185	128	6.26373	6.68202	5.35277	7.52059	6.50841	6.02117	7.40173	6.68086	7.05952	5.48559	5.4286	5.48253	3.71041	5.07224
ENSG00000167880.7	chr17	EVPL	76004502	76004704	0.0553373	0.202376	-0.221447	-0.3033	0.147038	-0.276784	-0.358637	-0.423823	-0.505675	-0.0818526	0.000150957	5.39017	33.2832	881	667	578	694	925	690	814	1033	485	407	400	406	677	408	6.34105	5.31835	5.24531	5.88836	5.94844	5.75437	6.79737	6.35359	6.32301	5.49747	4.40324	4.66618	4.21264	5.01609
ENSG00000196544.8	chr17	BORCS6	8188345	8190180	0.119303	0.274685	-0.281959	-0.521287	0.155382	-0.401263	-0.640591	-0.556645	-0.795973	-0.239328	0.000154364	3.29505	33.1926	182	181	126	169	225	163	217	234	113	89	88	92	123	91	5.35826	5.90332	4.67715	5.86528	5.91849	5.56037	7.41214	5.8871	6.02598	4.91729	3.96244	4.32504	3.13068	4.5763
ENSG00000197728.11	chr12	RPS26	56041351	56041396	0.317822	0.253357	0.354596	0.434815	-0.0644646	0.0367739	0.116993	0.101239	0.181458	0.080219	0.000154364	7.03981	33.2001	2136	1702	1620	2366	2636	2089	2174	2647	1354	1460	1594	1617	3038	1667	56.239	49.6434	53.7786	73.4346	62.0094	63.7292	66.409	59.5557	64.5731	72.1394	64.1877	67.9823	69.152	74.9708
ENSG00000092758.18	chr20	COL9A3	62816244	62816317	0.141963	0.318483	-0.436498	-0.599607	0.17652	-0.578461	-0.74157	-0.754982	-0.91809	-0.163108	0.000157085	2.54957	33.055	112	103	76	108	131	97	147	132	66	44	46	54	74	48	1.25057	1.27407	1.06995	1.42155	1.30688	1.25495	1.90431	1.2595	1.33485	0.92199	0.785553	0.962795	0.714336	0.915486
ENSG00000109756.9	chr4	RAPGEF2	159103013	159104231	-0.666858	-0.469544	-0.158898	-0.168598	0.197315	0.507961	0.498261	0.310646	0.300946	-0.00970011	0.000157085	4.61574	33.0367	504	510	461	239	413	333	306	456	250	271	312	308	662	230	2.05221	2.30052	2.36674	1.1472	1.50251	1.57108	1.44558	1.58668	1.84386	2.07082	1.943	2.00259	2.33039	1.5997
ENSG00000160256.13	chr21	FAM207A	44940012	44940186	0.165036	0.190329	-0.369138	-0.336857	0.0252927	-0.534174	-0.501893	-0.559466	-0.527185	0.0322809	0.000157085	4.62075	33.0937	479	434	332	450	562	445	482	569	294	229	213	199	349	258	18.4941	18.5632	16.1619	20.4814	19.3869	19.9077	21.5911	18.7734	20.5609	16.5927	12.5778	12.2687	11.6494	17.0152
ENSG00000167995.16	chr11	BEST1	61950063	61950427	0.585853	0.121823	0.050516	0.492493	-0.464031	-0.535337	-0.0933608	-0.0713067	0.37067	0.441977	0.000157085	2.89433	33.0991	118	99	86	141	196	141	97	126	89	57	74	80	181	94	0.734154	0.682348	0.674624	1.03413	1.08953	1.01646	0.700178	0.669899	1.00298	0.665524	0.704149	0.794777	0.973564	0.998973
ENSG00000214827.11	chrX	MTCP1	155064034	155065399	0.206157	0.200865	-0.307847	-0.236432	-0.00529233	-0.514004	-0.44259	-0.508712	-0.437297	0.0714142	0.000157085	3.93087	33.057	269	252	224	302	335	263	285	379	162	107	160	139	241	160	5.90594	6.12919	6.20074	7.81617	6.5714	6.69047	7.25961	7.11066	6.44242	4.40864	5.3726	4.87306	4.57441	6.00036
ENSG00000235034.7	chr19	C19orf81	50649445	50649511	-0.305683	0.740434	-1.3524	-1.60121	1.04612	-1.04671	-1.29553	-2.09283	-2.34165	-0.248815	0.000157085	0.817046	33.0307	47	38	10	17	34	28	52	36	47	9	6	9	11	8	2.86095	2.56248	0.767486	1.21986	1.84913	1.97485	3.67237	1.87261	5.18211	1.02811	0.558587	0.874792	0.578876	0.831807
ENSG00000218336.9	chr4	TENM3	182143987	182144161	-0.498612	-0.338138	-0.0505095	-0.0599454	0.160473	0.448102	0.438666	0.287629	0.278193	-0.00943593	0.000163653	5.27109	32.9237	752	781	650	412	696	529	530	717	391	448	502	467	997	400	3.38454	3.89402	3.68853	2.18589	2.79877	2.75868	2.76751	2.75762	3.18754	3.78393	3.45552	3.35621	3.87934	3.07512
ENSG00000092969.12	chr1	TGFB2	218345336	218347047	-0.0305924	-0.169431	-0.113024	0.32366	-0.138839	-0.0824317	0.354253	0.0564074	0.493092	0.436684	0.000183031	6.48774	32.6664	1838	1366	1316	1378	1729	1503	1366	1628	820	877	901	1012	2394	1238	16.4216	13.5203	14.8246	14.5134	13.802	15.5594	14.1596	12.4296	13.2703	14.7046	12.3118	14.4378	18.4916	18.8934
ENSG00000183092.16	chr14	BEGAIN	100537147	100539315	-0.155535	0.021525	-0.337934	-0.66625	0.17706	-0.1824	-0.510715	-0.359459	-0.687775	-0.328315	0.000183723	4.2005	32.6386	407	366	259	298	381	288	374	390	220	177	178	189	250	159	2.79257	2.78199	2.24062	2.41032	2.33566	2.28963	2.97723	2.28669	2.73419	2.27911	1.86791	2.07072	1.48296	1.86349
ENSG00000178685.14	chr8	PARP10	143977153	143977830	0.176119	0.285247	-0.144261	-0.370314	0.109128	-0.32038	-0.546433	-0.429508	-0.655561	-0.226053	0.00020482	6.36639	32.3882	1666	1319	1059	1540	1903	1320	1796	2012	902	780	873	779	1121	789	14.9268	13.0919	11.9632	16.2653	15.2337	13.7034	18.6694	15.4047	14.6385	13.115	11.9628	11.145	8.68317	12.0751
ENSG00000069011.16	chr5	PITX1	135027734	135029321	-0.0966267	0.169177	-0.385271	-0.672709	0.265804	-0.288645	-0.576082	-0.554448	-0.841886	-0.287438	0.00021073	6.09185	32.3084	1493	1356	917	1190	1364	1091	1382	1490	996	715	607	573	866	583	23.4463	23.5906	18.1569	22.0298	19.1383	19.8519	25.1799	19.9956	28.3316	21.0719	14.5791	14.3687	11.7574	15.6388
ENSG00000074071.14	chr16	MRPS34	1771890	1772513	0.0672606	0.142763	-0.315251	-0.445446	0.0755023	-0.382511	-0.512707	-0.458014	-0.588209	-0.130195	0.000211704	5.72504	32.2794	981	1001	774	920	1180	927	1085	1176	621	420	521	550	696	537	48.3378	54.6409	48.0859	53.4387	51.9489	52.9251	62.0268	49.5176	55.4252	38.8375	39.263	43.2744	29.6489	45.1974
ENSG00000137218.10	chr6	FRS3	41770176	41771533	0.238795	0.214223	0.182962	-0.429031	-0.0245719	-0.0558337	-0.667827	-0.0312618	-0.643255	-0.611993	0.000219749	3.05648	32.1812	149	128	107	147	175	153	154	179	93	88	104	101	120	64	2.81805	2.68187	2.55156	3.2774	2.95717	3.35288	3.37921	2.89301	3.18598	3.12341	3.00832	3.05024	1.96212	2.06758
ENSG00000103024.7	chr16	NME3	1770286	1770766	0.0655031	0.33736	-0.301072	-0.781695	0.271857	-0.366575	-0.847198	-0.638432	-1.11906	-0.480623	0.000223676	3.62463	32.1246	238	248	146	254	263	170	265	308	174	134	100	104	138	91	8.90295	10.2772	6.88602	11.2006	8.79	7.36834	11.501	9.84558	11.7897	9.40687	5.72117	6.21213	4.4629	5.81459
ENSG00000124942.14	chr11	AHNAK	62433542	62433891	-0.433889	-0.445627	-0.0404777	0.127327	-0.0117371	0.393412	0.561217	0.405149	0.572954	0.167805	0.00022482	9.26678	32.0951	11983	11053	11092	6508	11772	8711	6896	11671	5568	6923	7097	8335	18371	6985	33.2747	34.0012	38.8344	21.3032	29.2062	28.0272	22.2166	27.6943	28.0056	36.0766	30.1405	36.9576	44.1024	33.1311
ENSG00000182154.8	chr9	MRPL41	137551879	137551978	0.168145	0.205764	-0.396224	-0.442335	0.0376189	-0.564369	-0.61048	-0.601988	-0.648099	-0.0461108	0.000225822	4.58361	32.0671	475	454	299	496	519	413	479	528	312	220	200	198	333	226	44.1159	46.7115	35.0132	54.3042	43.0671	44.4443	51.6142	41.9053	52.4872	38.3449	28.4092	29.3641	26.7379	35.8535
ENSG00000285437.1	chr7	POLR2J3	102562133	102562212	-0.858122	-0.123811	0.239538	0.155996	0.734311	1.09766	1.01412	0.363349	0.279806	-0.0835425	0.000254439	2.27988	31.7951	93	74	89	44	61	44	60	108	57	83	62	57	107	73	0.698678	0.615874	0.843029	0.38967	0.409449	0.383011	0.52297	0.693348	0.775651	1.17019	0.712383	0.683784	0.694958	0.93678
ENSG00000187608.10	chr1	ISG15	1001138	1001281	0.387243	0.401985	-0.0913415	-0.359751	0.0147421	-0.478585	-0.746994	-0.493327	-0.761736	-0.268409	0.000258951	7.88584	31.7214	4431	3941	2558	5090	5766	3949	5285	5934	2585	2311	2390	2065	2837	2228	276.253	272.194	201.078	374.088	321.186	285.271	382.281	316.145	291.92	270.389	227.893	205.578	152.914	237.269
ENSG00000256537.5	chr12	SMIM10L1	11171194	11176016	0.00827017	0.0962092	-0.313107	-0.292781	0.087939	-0.321377	-0.301051	-0.409317	-0.38899	0.0203268	0.000258951	4.43637	31.7239	409	399	318	371	448	367	409	517	230	168	233	209	378	212	4.58386	4.95389	4.49359	4.90153	4.48603	4.76582	5.31817	4.95144	4.66909	3.53346	3.99384	3.74028	3.66252	4.05849
ENSG00000076826.9	chr19	CAMSAP3	7595902	7596150	0.134269	0.21694	-0.0998574	-0.489538	0.0826716	-0.234126	-0.623807	-0.316798	-0.706478	-0.389681	0.000263099	3.88412	31.6697	296	234	200	255	322	260	288	320	190	155	164	136	208	123	3.30235	2.8921	2.81332	3.35368	3.20969	3.361	3.72782	3.05081	3.83956	3.24524	2.79835	2.42281	2.00621	2.344
ENSG00000285025.1	chr22	AL022312.1	39504231	39504443	-0.630006	-0.439809	-0.203419	-0.80655	0.190197	0.426587	-0.176544	0.23639	-0.366741	-0.603131	0.000267665	2.37754	31.6153	102	123	101	61	94	67	80	110	42	51	67	73	83	38	25.8848	34.5793	32.3166	18.2484	21.3132	19.7008	23.5541	23.8546	19.306	24.2884	26.0045	29.5814	18.2098	16.4721
ENSG00000147799.11	chr8	ARHGAP39	144529179	144530616	-0.138565	0.0234483	-0.269029	-0.939273	0.162013	-0.130463	-0.800708	-0.292477	-0.962721	-0.670244	0.000271706	2.94708	31.5658	162	154	114	126	176	109	160	156	95	85	67	86	94	50	1.79147	1.8866	1.58949	1.64253	1.73893	1.39664	2.05279	1.47418	1.90289	1.76399	1.13317	1.5186	0.898675	0.944462
ENSG00000205220.12	chr16	PSMB10	67934506	67934671	0.436677	0.344684	-0.148241	-0.225165	-0.0919934	-0.584918	-0.661842	-0.492925	-0.569848	-0.0769233	0.0002743	4.08169	31.5281	311	275	181	359	396	320	349	426	165	143	170	148	234	170	10.3387	10.1275	7.5865	14.0685	11.7618	12.3259	13.4605	12.1017	9.9354	8.92121	8.64333	7.85627	6.72514	9.65326
ENSG00000102189.17	chr12	EEA1	92770637	92776133	-0.634389	-0.420973	-0.415601	-0.356252	0.213416	0.218788	0.278137	0.00537229	0.0647208	0.0593485	0.000279817	4.40599	31.4511	489	437	409	211	400	301	283	433	232	199	243	232	488	202	2.60416	2.57814	2.74625	1.32462	1.90325	1.85733	1.74854	1.97052	2.23792	1.98882	1.97921	1.97286	2.24677	1.83751
ENSG00000169594.13	chr15	BNC1	83255903	83258126	-0.170711	-0.106256	0.0731716	0.256869	0.0644545	0.243882	0.42758	0.179428	0.363126	0.183698	0.000279817	5.67065	31.4569	949	827	762	688	945	737	780	985	487	536	632	627	1423	585	10.698	10.3278	10.8305	9.14271	9.51797	9.62649	10.2015	9.48869	9.94403	11.3393	10.8963	11.2864	13.8683	11.2645
ENSG00000170549.4	chr5	IRX1	3595832	3596381	-0.171414	-0.0679219	-0.493954	-0.930404	0.103492	-0.32254	-0.75899	-0.426032	-0.862483	-0.436451	0.000287452	3.04633	31.3768	172	193	118	126	198	128	158	161	110	78	79	72	104	58	4.46982	5.55629	3.86636	3.85995	4.5973	3.85421	4.76376	3.57537	5.17787	3.80399	3.1399	2.98775	2.33655	2.5746
ENSG00000105137.13	chr19	SYDE1	15107401	15107521	0.0888311	0.186965	0.022593	-0.274863	0.0981334	-0.0662381	-0.363694	-0.164371	-0.461827	-0.297456	0.000288922	5.70064	31.349	993	838	707	824	1098	901	972	1207	578	556	587	580	884	463	13.5407	12.659	12.1554	13.2455	13.3773	14.2357	15.3776	14.0648	14.2763	14.2282	12.2421	12.629	10.4214	10.7843
ENSG00000126003.7	chr20	PLAGL2	32192504	32197682	-0.360349	-0.241706	0.0183999	0.08879	0.118644	0.378749	0.449139	0.260106	0.330496	0.0703901	0.000292356	5.43049	31.307	884	716	707	544	759	587	614	799	435	486	532	550	1180	458	8.44827	7.58044	8.5191	6.12864	6.48087	6.50006	6.80793	6.52523	7.53012	8.71636	7.77597	8.39321	9.74941	7.47656
ENSG00000155090.15	chr8	KLF10	102648784	102650391	-0.103132	-0.21363	-0.112163	0.338194	-0.110498	-0.00903057	0.441326	0.101468	0.551824	0.450356	0.000300132	8.33669	31.2345	6677	4819	5023	4929	5836	5232	4915	5307	3091	3093	3317	3821	8926	4536	94.4559	75.5215	89.5921	82.1971	73.7631	85.759	80.6683	64.155	79.2034	82.1129	71.7664	86.3128	109.166	109.608
ENSG00000116717.13	chr1	GADD45A	67685201	67685538	-0.0297171	0.0558284	-0.23783	-0.371812	0.0855455	-0.208113	-0.342095	-0.293659	-0.42764	-0.133982	0.000301374	6.78949	31.1998	2061	2202	1602	1761	2478	1809	2042	2633	1189	871	1272	1217	1869	1025	57.8725	68.4979	56.7173	58.2913	62.1687	58.8568	66.5245	63.1799	60.4746	45.8982	54.6272	54.5676	45.3716	49.163
ENSG00000184363.10	chr11	PKP3	392614	392708	0.0981148	0.248674	-0.234098	-0.340638	0.150559	-0.332213	-0.438752	-0.482773	-0.589312	-0.106539	0.000301374	4.88385	31.1809	587	489	401	551	594	496	583	727	358	268	284	286	418	302	8.36087	7.71592	7.20139	9.25155	7.5592	8.18576	9.63414	8.84873	9.2362	7.1636	6.1867	6.50473	5.14719	7.34752
ENSG00000243696.5	chr3	AC006254.1	52813282	52813490	0.453545	0.304618	0.549083	0.413174	-0.148928	0.0955378	-0.0403711	0.244465	0.108557	-0.135909	0.000301374	3.63412	31.1764	190	155	139	217	270	208	211	250	112	139	171	166	296	124	1.62144	1.46536	1.49562	2.18301	2.05867	2.05672	2.08911	1.82314	1.73126	2.2261	2.23188	2.26206	2.18383	1.80755
ENSG00000130203.10	chr19	APOE	44905791	44905841	0.09326	0.331215	-0.346017	-0.540912	0.237955	-0.439276	-0.634172	-0.677231	-0.872127	-0.194896	0.000315789	4.52896	31.0607	500	418	262	446	457	389	529	534	312	222	192	196	297	201	12.5473	11.6204	8.2897	13.1936	10.2464	11.3108	15.4016	11.4513	14.1818	10.4548	7.36899	7.8539	6.44342	8.61581
ENSG00000078808.17	chr1	SDF4	1216908	1217688	0.0570079	0.0292339	-0.164387	-0.323616	-0.0277741	-0.221395	-0.380624	-0.193621	-0.35285	-0.159229	0.000323788	7.12975	30.9914	2600	2507	2136	2466	3107	2341	2511	3151	1448	1318	1547	1480	2246	1393	29.6184	31.638	30.6795	33.1155	31.6232	30.8997	33.1869	30.674	29.8782	28.1765	26.953	26.9216	22.1197	27.1057
ENSG00000120709.11	chr5	FAM53C	138331935	138331969	-0.246689	-0.0832411	0.109717	0.000541368	0.163448	0.356406	0.247231	0.192958	0.0837825	-0.109176	0.000333873	6.91188	30.8943	2308	2097	1785	1558	2218	1709	1853	2407	1274	1363	1556	1561	2809	1256	17.6933	17.809	17.2533	14.0796	15.1919	15.1803	16.4809	15.7683	17.6905	19.6089	18.2436	19.1085	18.6169	16.4469
ENSG00000197766.8	chr19	CFD	859664	859765	-0.240673	0.370095	-0.945402	-1.23946	0.610768	-0.704729	-0.998785	-1.3155	-1.60955	-0.294056	0.000333873	1.86558	30.9087	93	83	35	63	56	62	80	73	83	24	27	21	39	18	4.14768	4.10078	1.96811	3.31217	2.23145	3.20389	4.13946	2.78214	6.70498	2.00871	1.84168	1.49552	1.50372	1.37125
ENSG00000198598.6	chr12	MMP17	131828393	131828653	-0.0454449	0.199237	-0.330514	-0.626075	0.244682	-0.285069	-0.58063	-0.529751	-0.825312	-0.295561	0.000335905	4.09986	30.8657	368	319	228	290	353	279	357	392	231	184	156	141	221	148	4.96921	4.77195	3.8818	4.61623	4.25883	4.36523	5.59292	4.52334	5.65	4.66273	3.22175	3.04024	2.57996	3.41367
ENSG00000169783.12	chr15	LINGO1	77613027	77615900	-0.115096	0.0855455	-0.141574	-0.483634	0.200641	-0.0264785	-0.368538	-0.22712	-0.56918	-0.34206	0.000336991	4.98683	30.8432	657	583	448	492	645	493	570	705	407	345	343	332	513	263	7.24464	7.12174	6.22857	6.39539	6.35459	6.29887	7.29219	6.64315	8.12911	7.13928	5.7846	5.84574	4.89046	4.95368
ENSG00000104881.16	chr19	PPP1R13L	45379638	45380228	-0.145409	0.10511	-0.207505	-0.470169	0.250519	-0.0620961	-0.32476	-0.312615	-0.575279	-0.262664	0.000338641	5.51887	30.8173	939	843	682	656	947	735	882	973	610	463	455	506	788	369	10.0947	10.0398	9.24427	8.31349	9.09611	9.15548	11.0009	8.93874	11.8784	9.34102	7.48115	8.68621	7.3238	6.77605
ENSG00000112419.14	chr6	PHACTR2	143536845	143537207	-0.469651	-0.401112	-0.0882458	-0.0661113	0.0685387	0.381405	0.40354	0.312866	0.335001	0.0221345	0.000357489	5.13566	30.6866	653	696	651	392	638	504	458	660	335	396	448	427	907	370	3.14478	3.71323	3.95291	2.22543	2.7452	2.81237	2.55902	2.71616	2.92226	3.57895	3.29976	3.28364	3.77629	3.04368
ENSG00000127774.7	chr17	EMC6	3668812	3668899	0.22306	0.22104	-0.223797	-0.193705	-0.00202053	-0.446858	-0.416765	-0.444837	-0.414745	0.0300922	0.000364148	4.7521	30.632	446	486	368	489	627	478	506	616	320	211	264	275	420	291	31.2279	37.6972	32.4873	40.3614	39.2239	38.7793	41.1045	36.8572	40.584	27.7251	28.2709	30.7461	25.4236	34.8034
ENSG00000196367.13	chr7	TRRAP	98877933	98877996	-0.421249	-0.452729	0.0148645	-0.0297578	-0.0314804	0.436113	0.391491	0.467594	0.422971	-0.0446223	0.000366395	6.06997	30.6037	1204	1275	1261	737	1288	963	795	1218	614	801	847	908	1772	704	3.25859	3.82278	4.30306	2.35137	3.11455	3.01991	2.49633	2.81698	3.01002	4.06836	3.50602	3.92409	4.14618	3.25459
ENSG00000128383.13	chr22	APOBEC3A	38952741	38952850	0.246167	0.112894	-0.039779	0.594783	-0.133273	-0.285946	0.348616	-0.152672	0.48189	0.634562	0.000366753	3.13659	30.5128	146	119	117	162	178	135	134	184	79	71	91	88	232	138	3.34541	3.02071	3.38019	4.37585	3.64412	3.58422	3.56232	3.60287	3.27885	3.05308	3.18908	3.21981	4.59585	5.40128
ENSG00000151151.6	chr10	IPMK	58191517	58196698	-0.460032	-0.471461	-0.333901	-0.18531	-0.0114297	0.12613	0.274722	0.13756	0.286151	0.148591	0.000366753	4.42177	30.5322	472	406	412	251	407	332	301	403	190	182	259	251	523	224	4.18732	3.99012	4.60839	2.62493	3.226	3.41268	3.09807	3.05515	3.05312	3.03004	3.51416	3.55564	4.01122	3.39439
ENSG00000170385.10	chr1	SLC30A1	211571568	211576289	-0.194144	-0.319729	-0.355351	-0.138988	-0.125585	-0.161207	0.055156	-0.0356219	0.180741	0.216363	0.000366753	6.37405	30.5264	1724	1565	1439	1243	1660	1433	1305	1542	770	761	867	857	1921	890	15.8134	15.9026	16.6421	13.4403	13.6042	15.23	13.8877	12.0867	12.7931	13.0996	12.1628	12.5522	15.2334	13.9444
ENSG00000175265.17	chr15	GOLGA8A	34379068	34381613	0.191809	0.288533	0.474311	0.596037	0.0967241	0.282503	0.404228	0.185779	0.307504	0.121726	0.000366753	4.37785	30.5724	341	265	237	301	418	292	394	397	190	222	279	285	513	296	2.73071	2.35089	2.39292	2.84143	2.9907	2.70937	3.66057	2.71672	2.75595	3.33624	3.41706	3.64432	3.55156	4.04887
ENSG00000204681.11	chr6	GABBR1	29555629	29556350	0.087748	0.156542	0.39504	0.449758	0.0687938	0.307292	0.36201	0.238498	0.293217	0.0547185	0.000366753	4.59208	30.5188	412	352	279	324	485	355	371	518	227	287	289	341	628	296	2.62991	2.48916	2.24547	2.43803	2.76606	2.62565	2.74757	2.82558	2.62462	3.43803	2.82143	3.47575	3.46565	3.22743
ENSG00000266074.8	chr17	BAHCC1	81395475	81395635	-0.379656	-0.140874	-0.225035	-0.634835	0.238782	0.154621	-0.255179	-0.0841608	-0.493961	-0.4098	0.000366753	3.92751	30.5547	343	320	227	199	278	238	254	342	172	174	160	174	253	118	1.37611	1.42225	1.14827	0.94116	0.996509	1.10637	1.18229	1.17252	1.24993	1.31007	0.981766	1.11471	0.87753	0.808655
ENSG00000135045.7	chr9	C9orf40	74946583	74948206	-0.0445309	0.0432718	-0.493401	-0.486844	0.0878027	-0.44887	-0.442313	-0.536672	-0.530115	0.00655717	0.000367925	3.81107	30.4712	285	280	203	225	308	247	280	296	170	82	146	140	227	124	6.55265	7.13175	5.88473	6.09824	6.32702	6.58011	7.46899	5.81564	7.07976	3.5381	5.13396	5.13985	4.5121	4.86984
ENSG00000142684.9	chr1	ZNF593	26169908	26170183	0.269189	0.338909	-0.168205	-0.152183	0.0697201	-0.437394	-0.421372	-0.507114	-0.491092	0.0160216	0.000367925	4.48108	30.463	400	379	263	424	485	397	457	494	285	208	215	195	375	219	29.5375	31.0041	24.4866	36.9088	31.9986	33.9679	39.1527	31.1727	38.1203	28.8244	24.2817	22.9932	23.9401	27.6235
ENSG00000177383.5	chr3	MAGEF1	184710364	184712064	0.0690356	0.0877335	-0.228339	-0.252595	0.0186979	-0.297374	-0.32163	-0.316072	-0.340328	-0.0242558	0.000367925	6.23468	30.4868	1405	1378	1079	1348	1627	1263	1387	1805	772	634	775	807	1297	758	44.6475	48.5105	43.2315	50.4964	46.1939	46.5037	51.1362	49.0153	44.436	37.8088	37.666	40.9491	35.6321	41.1444
ENSG00000062822.14	chr19	POLD1	50384204	50384390	0.0407794	0.214909	-0.173164	-0.371314	0.17413	-0.213943	-0.412093	-0.388073	-0.586223	-0.19815	0.00036988	6.93376	30.4094	2456	2186	1589	2083	2546	2031	2412	2805	1548	1249	1213	1198	1808	1170	26.9063	26.5303	21.9487	26.9008	24.9207	25.781	30.6573	26.2599	30.7181	25.6786	20.3242	20.9572	17.124	21.8944
ENSG00000241973.11	chr22	PI4KA	20707691	20708098	-0.250394	-0.178172	0.118114	-0.0602984	0.0722219	0.368508	0.190096	0.296286	0.117874	-0.178412	0.00036988	6.93204	30.417	2265	2084	2016	1587	2328	1747	1757	2352	1243	1410	1609	1637	2824	1223	10.733	10.94	12.0449	8.86503	9.85627	9.59203	9.65955	9.52411	10.669	12.5388	11.661	12.3866	11.5691	9.89921
ENSG00000261884.2	chr16	AC040162.1	67929614	67930318	0.461384	0.360756	-0.134229	-0.22445	-0.100627	-0.595613	-0.685833	-0.494985	-0.585206	-0.0902205	0.00036988	3.86476	30.4229	271	221	161	316	340	275	298	358	149	129	148	119	192	150	2.5767	2.32784	1.9301	3.54186	2.88835	3.02964	3.28732	2.90878	2.56613	2.3018	2.15221	1.80672	1.57825	2.43616
ENSG00000130332.15	chr19	LSM7	2321520	2321822	0.192606	0.17667	-0.212337	-0.362197	-0.0159362	-0.404943	-0.554803	-0.389007	-0.538867	-0.14986	0.000389354	5.44164	30.2724	863	769	543	890	983	708	805	1025	501	415	411	420	638	413	27.668	27.3124	21.9496	33.6362	28.1577	26.3005	29.943	28.0818	29.0939	24.9689	20.1529	21.5014	17.6835	22.6172
ENSG00000163814.8	chr3	CDCP1	45082277	45086067	-0.230763	-0.171523	0.103419	0.0801227	0.0592396	0.334182	0.310885	0.274942	0.251646	-0.0232967	0.000389354	8.6421	30.2776	7650	6748	6166	5133	7499	5835	5597	7524	4101	4439	5153	5255	10128	4311	63.5388	62.0895	64.5713	50.2572	55.6489	56.1542	53.9342	53.4023	61.697	69.1904	65.4584	69.6948	72.7247	61.1612
ENSG00000170638.9	chr22	TRABD	50185915	50185976	0.0276245	0.287797	-0.321566	-0.423403	0.260173	-0.349191	-0.451027	-0.609363	-0.7112	-0.101837	0.000391353	5.48328	30.2477	871	867	562	812	911	709	1004	959	623	428	393	397	666	406	14.932	16.4659	12.1477	16.4099	13.9539	14.0835	19.9695	14.0493	19.3458	13.7698	10.3044	10.8678	9.87088	11.8891
ENSG00000105426.16	chr19	PTPRS	5158495	5159104	-0.320713	-0.0248252	-0.139105	-0.490244	0.295888	0.181608	-0.169531	-0.11428	-0.465419	-0.351139	0.000405331	5.46755	30.1377	876	909	683	561	894	633	781	952	548	456	523	525	818	342	5.52843	6.35517	5.43472	4.1736	5.04093	4.62877	5.71847	5.13414	6.26434	5.40065	5.04809	5.29063	4.46305	3.68675
ENSG00000115286.20	chr19	NDUFS7	1383527	1383608	0.049525	0.367666	-0.399824	-0.499437	0.318141	-0.449349	-0.548962	-0.76749	-0.867103	-0.0996134	0.000405331	5.30311	30.1194	843	760	433	686	860	634	923	889	584	368	343	301	496	370	6.11148	6.10377	3.95791	5.86264	5.57049	5.32565	7.7634	5.5075	7.66883	5.00669	3.80313	3.48446	3.10872	4.58186
ENSG00000169683.8	chr17	LRRC45	82023305	82023863	0.0693023	0.278485	-0.18615	-0.413613	0.209183	-0.255453	-0.482915	-0.464636	-0.692098	-0.227463	0.000405331	5.37447	30.1189	863	727	500	741	888	647	903	967	509	410	402	403	596	378	12.9471	12.0826	9.45778	13.1048	11.9028	11.2468	15.7174	12.3971	13.8317	11.5432	9.22389	9.65419	7.73015	9.68664
ENSG00000183386.10	chr1	FHL3	37996770	37997559	0.356161	0.312068	0.468501	0.264349	-0.0440928	0.11234	-0.0918118	0.156433	-0.047719	-0.204152	0.000405331	4.93908	30.1327	480	420	353	541	627	507	549	659	287	361	405	396	615	346	12.947	12.55	12.005	17.2018	15.1102	15.8453	17.1803	15.1896	14.0219	18.2733	16.7074	17.0558	14.3411	15.9413
ENSG00000107404.20	chr1	DVL1	1335276	1336515	-0.0871819	0.123633	-0.245228	-0.493158	0.210814	-0.158046	-0.405976	-0.36886	-0.616791	-0.247931	0.00040827	5.96884	30.0902	1333	1154	877	1044	1266	985	1238	1326	827	634	658	593	930	566	18.5609	17.8009	15.3967	17.1364	15.7499	15.8917	19.9996	15.7778	20.858	16.5669	14.0127	13.1848	11.1952	13.4619
ENSG00000149927.18	chr16	DOC2A	30005514	30006331	0.277872	0.397618	0.41997	0.103626	0.119746	0.142098	-0.174245	0.0223515	-0.293992	-0.316343	0.000418681	4.37718	30.0233	355	286	227	307	449	347	377	496	222	233	281	264	381	215	3.01335	2.68939	2.42944	3.07192	3.40521	3.41283	3.71274	3.5978	3.41328	3.7116	3.64801	3.57829	2.79594	3.11732
ENSG00000128011.4	chr19	LRFN1	39306568	39308542	-0.22367	0.181122	-0.36693	-0.782853	0.404792	-0.14326	-0.559183	-0.548052	-0.963975	-0.415923	0.000420996	3.27034	29.9984	211	207	118	139	208	134	206	217	140	102	88	85	134	66	3.37336	3.6662	2.37859	2.61966	2.97111	2.48227	3.82101	2.96465	4.0542	3.0603	2.15174	2.16995	1.8521	1.80237
ENSG00000186638.16	chr9	KIF24	34252381	34254520	-0.399354	-0.18588	0.0474654	-0.0213046	0.213474	0.446819	0.378049	0.233345	0.164575	-0.06877	0.000426239	3.97903	29.959	292	292	261	195	270	209	218	338	158	178	212	198	373	169	2.5744	2.85195	2.9013	2.02665	2.12683	2.13503	2.22988	2.5465	2.52318	2.94508	2.85862	2.78746	2.84304	2.54508
ENSG00000103657.14	chr15	HERC1	63608618	63609266	-0.540676	-0.434588	-0.0299569	-0.0220783	0.106088	0.510719	0.518598	0.404631	0.41251	0.00787861	0.000456177	6.28859	29.8011	1469	1532	1443	787	1399	1075	939	1440	758	948	917	1066	2189	801	4.65472	5.37769	5.76496	2.93965	3.96064	3.94679	3.45198	3.89913	4.35048	5.6372	4.44394	5.3936	5.9965	4.33535
ENSG00000130254.12	chr19	SAFB2	5586999	5587399	0.103251	0.141592	-0.262067	-0.197571	0.0383416	-0.365318	-0.300822	-0.403659	-0.339164	0.0644957	0.00046386	5.28106	29.7453	782	696	490	698	880	629	679	911	465	320	393	384	723	376	7.02392	6.92545	5.54916	7.39057	7.06206	6.54617	7.07577	6.99238	7.56524	5.39394	5.39875	5.50749	5.61425	5.76874
ENSG00000136327.7	chr14	NKX2-8	36580004	36581464	-0.326471	0.284593	-0.890769	-1.33685	0.611064	-0.564298	-1.01038	-1.17536	-1.62144	-0.44608	0.00046386	1.5683	29.7377	72	69	33	43	39	59	72	64	55	22	26	14	26	17	2.1117	2.24189	1.22032	1.48668	1.02197	2.00501	2.44999	1.60403	2.92186	1.21089	1.16627	0.655659	0.659256	0.851666
ENSG00000150347.16	chr10	ARID5B	61901684	61901730	-0.163777	-0.153156	0.0219671	0.166566	0.0106218	0.185744	0.330344	0.175123	0.319722	0.144599	0.00046386	7.35842	29.727	3093	2729	2548	2211	3126	2525	2335	3308	1576	1735	1941	2035	4222	1941	19.0854	18.6548	19.8234	16.0827	17.234	18.0529	16.7163	17.4429	17.6147	20.0911	18.3178	20.051	22.5227	20.4582
ENSG00000215845.11	chr1	TSTD1	161037631	161037826	0.462322	0.399047	0.256695	0.114766	-0.0632746	-0.205627	-0.347555	-0.142353	-0.284281	-0.141928	0.00048159	4.57661	29.6343	342	351	289	477	537	404	441	568	242	256	282	250	435	246	15.4439	17.5592	16.4546	25.3921	21.6661	21.1386	23.1047	21.9186	19.7944	21.6947	19.4763	18.0269	16.9825	18.9752
ENSG00000132005.9	chr19	RFX1	13961530	13962864	-0.133212	0.116357	-0.298151	-0.546412	0.249569	-0.164939	-0.4132	-0.414508	-0.662769	-0.248262	0.000499823	3.44434	29.5423	216	217	152	152	220	187	199	252	149	99	109	111	170	88	2.13331	2.37424	1.89279	1.76967	1.94132	2.13996	2.28026	2.12683	2.66553	1.83492	1.64647	1.75054	1.45154	1.48458
ENSG00000219438.8	chr22	TAFA5	48489460	48489704	-0.00799348	0.134802	-0.29957	-0.625035	0.142795	-0.291576	-0.617041	-0.434371	-0.759836	-0.325465	0.000515403	4.43222	29.4643	439	449	268	337	471	390	444	456	279	194	197	234	296	176	7.47858	8.47358	5.75636	6.7676	7.16889	7.6981	8.77545	6.63825	8.60907	6.20212	5.13273	6.36533	4.35941	5.12139
ENSG00000167671.12	chr19	UBXN6	4444999	4445623	0.0665309	0.164535	-0.216069	-0.358065	0.098004	-0.2826	-0.424596	-0.380604	-0.5226	-0.141995	0.000522172	5.7088	29.4239	973	918	772	912	1150	864	1058	1204	588	500	533	502	755	531	10.0237	10.4766	10.0274	11.0754	10.5849	10.3132	12.6454	10.5992	10.9721	9.66646	8.39786	8.25786	6.72422	9.34392
ENSG00000186994.11	chr19	KANK3	8322584	8322922	-0.0546932	0.241533	-0.743516	-0.983282	0.296226	-0.688823	-0.928589	-0.985049	-1.22481	-0.239766	0.000542404	1.00607	29.3303	43	36	26	32	41	33	33	58	28	15	12	15	18	16	0.646719	0.599812	0.493036	0.567344	0.550943	0.575075	0.575827	0.745433	0.762785	0.423371	0.27603	0.360237	0.234045	0.411043
ENSG00000109475.16	chr4	RPL34	108620566	108620600	0.325226	0.284527	0.112502	0.279718	-0.040699	-0.212724	-0.045508	-0.172025	-0.00480899	0.167216	0.000562735	7.01861	29.2394	2018	1902	1690	2323	2834	2216	2121	2968	1450	1203	1512	1372	2640	1641	32.1486	33.5674	33.9458	43.6255	40.3382	40.9048	39.2024	40.4053	41.8414	35.9658	36.8401	34.9016	36.3602	44.655
ENSG00000129951.18	chr19	PLPPR3	812488	813895	-0.113971	0.212198	-0.417286	-0.970866	0.326169	-0.303315	-0.856895	-0.629484	-1.18306	-0.55358	0.000563137	3.14181	29.2256	186	183	118	152	167	147	186	213	127	98	92	51	84	68	3.668	3.99791	2.93398	3.53354	2.94245	3.3589	4.25559	3.58946	4.53646	3.62682	2.7748	1.60597	1.43211	2.29058
ENSG00000142700.12	chr1	DMRTA2	50417550	50419734	-0.162062	0.00695564	-0.603053	-0.640607	0.169018	-0.440991	-0.478545	-0.610009	-0.647563	-0.0375542	0.000563749	3.57637	29.199	250	275	161	196	257	188	246	265	140	102	111	88	161	113	4.2656	5.19802	3.46357	3.94226	3.91786	3.71673	4.86975	3.86384	4.32678	3.26605	2.89661	2.39758	2.37491	3.29336
ENSG00000176619.13	chr19	LMNB2	2427638	2427993	-0.105317	0.0507764	-0.17942	-0.329472	0.156094	-0.0741023	-0.224155	-0.230196	-0.380249	-0.150052	0.000563749	8.33475	29.2009	6544	6043	4631	4850	6570	5309	5960	7230	3688	3208	3476	3457	5620	3088	65.5657	67.0736	58.5015	57.2829	58.8132	61.6326	69.2805	61.9021	66.9301	60.3186	53.2649	55.3074	48.68	52.8483
ENSG00000108256.9	chr17	NUFIP2	29255839	29264591	-0.37296	-0.293673	-0.146242	0.00437784	0.0792871	0.226718	0.377338	0.147431	0.298051	0.150619	0.000588969	7.11246	29.0815	2788	2541	2385	1643	2715	1967	1877	2718	1398	1378	1667	1655	3654	1511	13.8551	13.989	14.9439	9.62506	12.0548	11.3262	10.8221	11.5425	12.584	12.8513	12.6701	13.133	15.6988	12.8263
ENSG00000130005.13	chr19	GAMT	1397026	1397499	0.291643	0.299497	-0.00329245	-0.271309	0.00785468	-0.294935	-0.562952	-0.30279	-0.570806	-0.268017	0.000588969	3.77218	29.0903	238	203	186	273	300	230	264	313	159	146	137	136	212	121	5.35363	5.05863	5.27524	7.23909	6.02932	5.99464	6.8898	6.01657	6.47836	6.16322	4.71324	4.88495	4.12276	4.64919
ENSG00000160999.10	chr7	SH2B2	102285091	102285258	0.0459344	0.204778	-0.103679	-0.559371	0.158844	-0.149613	-0.605305	-0.308457	-0.764149	-0.455692	0.000615133	2.97284	28.9767	154	141	98	125	180	121	140	197	96	83	76	86	115	57	3.49172	3.54163	2.80158	3.34102	3.64642	3.17883	3.6828	3.81697	3.94264	3.53167	2.63548	3.11363	2.25423	2.20757
ENSG00000065054.14	chr16	SLC9A3R2	2025356	2025666	0.199153	0.184597	-0.13611	-0.550495	-0.0145564	-0.335264	-0.749649	-0.320707	-0.735092	-0.414385	0.000664758	3.51759	28.7989	200	200	164	215	254	209	243	233	131	118	118	108	147	97	3.07472	3.40621	3.17891	3.89641	3.48888	3.72294	4.33425	3.06102	3.64791	3.40441	2.77451	2.65125	1.95377	2.54723
ENSG00000185950.9	chr13	IRS2	109752695	109756308	-0.220644	-0.0958121	-0.407861	-0.35134	0.124832	-0.187217	-0.130695	-0.312049	-0.255528	0.0565211	0.000677426	6.90791	28.735	2469	2582	1817	1719	2511	1959	2034	2542	1445	1101	1190	1167	2214	1215	16.3632	18.957	15.1831	13.4299	14.8686	15.0434	15.6398	14.3965	17.3465	13.6936	12.0621	12.35	12.6855	13.7545
ENSG00000204922.5	chr11	UQCC3	62670273	62670353	0.276033	0.308209	-0.138078	-0.254518	0.0321753	-0.414111	-0.530551	-0.446286	-0.562726	-0.11644	0.000677426	4.47901	28.7386	416	343	289	394	554	385	475	521	243	206	223	207	311	231	9.38102	8.56874	8.217	10.4738	11.162	10.0596	12.4274	10.0399	9.92568	8.71781	7.69112	7.45379	6.06315	8.89794
ENSG00000145012.13	chr3	LPP	188153284	188153363	-0.537016	-0.519302	-0.000233985	-0.080188	0.0177136	0.536782	0.456828	0.519068	0.439114	-0.079954	0.000679711	6.10532	28.7162	1272	1359	1318	661	1325	942	791	1266	606	809	928	939	1933	653	2.69263	3.18694	3.51773	1.64946	2.506	2.31049	1.94266	2.29011	2.32359	3.21382	3.00445	3.17398	3.53754	2.36115
ENSG00000177600.9	chr11	RPLP2	809965	810048	0.274377	0.275528	-0.126006	-0.147812	0.00115109	-0.400383	-0.42219	-0.401534	-0.423341	-0.0218066	0.000681553	8.255	28.6988	5334	5121	3965	6025	6858	5293	6227	7241	3290	2674	3243	2938	4561	3342	176.128	187.325	165.074	234.522	202.325	202.508	238.554	204.319	196.775	165.699	163.776	154.91	130.202	188.496
ENSG00000168255.20	chr7	POLR2J3	102537918	102538525	-0.34155	0.103034	0.457512	0.456616	0.444584	0.799062	0.798166	0.354478	0.353582	-0.00089606	0.000701419	2.97272	28.6258	138	95	122	96	118	81	104	187	79	115	114	98	179	126	2.33837	1.7833	2.60647	1.91759	1.78646	1.59032	2.04456	2.70776	2.4247	3.65692	2.95438	2.65161	2.62221	3.64691
ENSG00000183072.10	chr5	NKX2-5	173232109	173233209	0.147672	0.418138	-0.36105	-0.55224	0.270466	-0.508722	-0.699912	-0.779189	-0.970378	-0.191189	0.000709731	2.31439	28.5891	87	92	60	93	99	84	129	111	62	33	46	46	65	39	2.29622	2.68998	1.99666	2.89353	2.33457	2.56885	3.95017	2.50352	2.96404	1.63453	1.85687	1.93867	1.48316	1.75825
ENSG00000198722.14	chr9	UNC13B	35161992	35162305	-0.283369	-0.13766	0.0947977	0.019954	0.145709	0.378167	0.303323	0.232458	0.157614	-0.0748437	0.000710202	4.73185	28.5762	515	459	408	329	477	387	423	540	243	285	362	346	607	300	1.55379	1.53413	1.55204	1.17012	1.28581	1.35288	1.48066	1.39223	1.32797	1.61366	1.6704	1.6669	1.58326	1.54606
ENSG00000244486.8	chr22	SCARF2	20424815	20426282	-0.113997	0.172309	-0.3267	-0.795099	0.286305	-0.212704	-0.681102	-0.499009	-0.967408	-0.468398	0.000710636	3.66735	28.5636	284	266	147	201	245	219	283	282	165	137	119	110	166	89	4.5948	4.76756	2.99864	3.83349	3.54153	4.10541	5.3121	3.8988	4.83537	4.15961	2.94458	2.84179	2.32187	2.45957
ENSG00000002330.13	chr11	BAD	64269830	64270337	0.207133	0.280221	-0.147123	-0.368899	0.0730873	-0.354257	-0.576032	-0.427344	-0.649119	-0.221775	0.000714351	5.53115	28.5411	951	793	519	849	1021	829	953	1094	542	449	494	408	642	433	30.0966	27.802	20.7092	31.6734	28.8695	30.3987	34.9914	29.5861	31.0694	26.6666	23.9107	20.618	17.5652	23.407
ENSG00000101104.12	chr20	PABPC1L	44910062	44910336	0.348568	0.42835	0.468089	0.473173	0.0797821	0.119521	0.124605	0.0397389	0.0448232	0.00508427	0.000727757	4.7088	28.4901	454	309	270	432	534	404	451	605	272	288	319	346	591	322	4.92383	3.71254	3.69206	5.52307	5.17445	5.07683	5.67486	5.60707	5.34334	5.86169	5.29133	5.99202	5.54135	5.96518
ENSG00000211455.8	chr12	STK38L	27243968	27244108	-0.0680162	-0.210079	-0.206835	0.138629	-0.142063	-0.138819	0.206646	0.00324379	0.348708	0.345465	0.00074832	5.33735	28.4193	778	671	666	621	837	664	598	801	361	345	456	435	1006	503	6.1276	5.85463	6.61369	5.76571	5.88996	6.05959	5.46441	5.3911	5.15009	5.09933	5.49292	5.47079	6.84999	6.76705
ENSG00000100241.21	chr22	SBF1	50445000	50447240	-0.0891636	0.0390599	-0.0717366	-0.403876	0.128224	0.017427	-0.314712	-0.110796	-0.442936	-0.332139	0.000756033	7.50405	28.3316	3754	3232	2604	2700	3822	2922	3281	4018	2031	2033	1966	2063	3091	1569	21.4682	20.4757	18.7759	18.2018	19.5285	19.3618	21.769	19.6356	21.0382	21.8184	17.1954	18.8387	15.282	15.3266
ENSG00000119669.5	chr14	IRF2BPL	77024543	77028708	-0.12882	0.0610287	-0.360471	-0.394345	0.189848	-0.231651	-0.265525	-0.4215	-0.455373	-0.0338738	0.000756033	7.38812	28.3619	3441	3417	2363	2615	3476	2717	3158	3486	2222	1559	1585	1632	2763	1638	44.6468	49.1153	38.657	39.997	40.296	40.8469	47.5389	38.6515	52.2212	37.9608	31.453	33.8124	30.9933	36.3028
ENSG00000139618.15	chr13	BRCA2	32315086	32315145	-0.404348	-0.458941	-0.110729	0.0410287	-0.0545934	0.293619	0.445377	0.348212	0.49997	0.151758	0.000756033	5.18517	28.3314	676	713	658	430	702	514	453	677	311	354	485	448	1064	373	2.85315	3.33375	3.50156	2.13942	2.64722	2.51365	2.21823	2.44174	2.37758	2.80391	3.13074	3.0193	3.8824	2.6891
ENSG00000144802.11	chr3	NFKBIZ	101827991	101828184	-0.332872	0.0779062	0.0992804	-0.666081	0.410778	0.432152	-0.333209	0.0213742	-0.743987	-0.765361	0.000756033	2.65768	28.3365	117	118	99	68	126	86	99	177	66	68	88	85	90	46	1.07155	1.19722	1.14319	0.73415	1.03103	0.912616	1.05194	1.38526	1.09488	1.16874	1.23264	1.24307	0.712605	0.719622
ENSG00000251357.4	chr22	AP000350.4	23862188	23862202	0.0243429	0.411078	-0.398491	-0.553788	0.386735	-0.422834	-0.578131	-0.809569	-0.964866	-0.155297	0.000756033	8.14113	28.368	6080	5700	2880	4996	5867	4462	6831	6241	4450	2680	2366	2201	3385	2552	417.064	433.151	249.086	403.99	359.576	354.644	543.644	365.836	552.912	344.998	248.222	241.084	200.742	299.02
ENSG00000270249.2	chr7	AC093668.1	102541501	102541662	-0.924829	-0.189928	0.380373	0.0864891	0.734901	1.3052	1.01132	0.5703	0.276417	-0.293884	0.000756033	1.98846	28.3804	72	53	83	42	46	28	46	89	42	72	57	53	78	60	4.27208	3.48376	6.20931	2.93769	2.4386	1.92499	3.16662	4.51263	4.51391	8.0172	5.1726	5.02149	4.00112	6.08105
ENSG00000211450.10	chr11	SELENOH	57741250	57741717	0.269509	0.299884	-0.122718	-0.010609	0.0303743	-0.392227	-0.280118	-0.422602	-0.310493	0.112109	0.000767978	6.2255	28.2871	1334	1184	953	1453	1665	1244	1477	1735	852	691	720	715	1284	851	31.2831	30.7589	28.1777	40.167	34.8854	33.8017	40.1852	34.7686	36.1902	30.4099	25.8234	26.7738	26.0315	34.0882
ENSG00000038382.20	chr5	TRIO	14143342	14143882	-0.49414	-0.361757	-0.0291109	-0.129405	0.132383	0.465029	0.364735	0.332646	0.232352	-0.100294	0.00078986	7.02121	28.2162	2579	2443	2354	1424	2433	1728	1687	2414	1331	1525	1600	1741	3385	1222	7.80539	8.19092	8.98273	5.08046	6.57903	6.0597	5.92366	6.2433	7.29657	8.66157	7.40612	8.4138	8.85693	6.31735
ENSG00000110723.12	chr11	EXPH5	108505435	108514875	-0.260432	-0.462482	-0.0530735	0.19042	-0.20205	0.207359	0.450853	0.409409	0.652903	0.243494	0.000793962	3.80665	28.1779	253	243	254	185	302	180	172	250	106	138	159	192	386	176	1.2496	1.3296	1.58176	1.07714	1.3327	1.03011	0.985618	1.05517	0.948313	1.27912	1.20108	1.51426	1.64823	1.48485
ENSG00000130255.13	chr19	RPL36	5674947	5674972	0.245801	0.179114	-0.10077	-0.196228	-0.066687	-0.346571	-0.442029	-0.279884	-0.375342	-0.0954579	0.000793962	8.32547	28.1906	5187	5590	4600	6033	7217	5878	6035	7536	3312	2909	3471	3289	4923	3372	123.459	147.396	138.046	169.274	153.476	162.107	166.654	153.279	142.789	129.938	126.354	125.003	101.302	137.093
ENSG00000167202.11	chr15	TBC1D2B	77984036	77984516	-0.290228	-0.197779	0.0281037	-0.149143	0.0924487	0.318331	0.141085	0.225883	0.0486366	-0.177246	0.000793962	7.81434	28.1732	4173	4157	3769	2878	4322	3282	3357	4511	2236	2473	3005	2853	5060	2189	23.1042	25.4969	26.3103	18.7838	21.3797	21.0545	21.5638	21.3426	22.4239	25.695	25.4457	25.2228	24.2199	20.7018
ENSG00000240972.2	chr22	MIF	23894383	23894582	0.0413142	0.386347	-0.368491	-0.53388	0.345033	-0.409805	-0.575194	-0.754838	-0.920227	-0.165389	0.000826779	8.45243	28.0759	7366	6991	3749	6228	7355	5613	8221	7669	5437	3404	2972	2779	4284	3184	545.423	573.465	350.006	543.627	486.587	481.572	706.25	485.26	729.22	473.015	336.572	328.58	274.241	402.713
ENSG00000137288.10	chr6	UQCC2	33694293	33698657	0.37812	0.229312	0.22261	0.191853	-0.148808	-0.15551	-0.186267	-0.00670217	-0.0374587	-0.0307565	0.000840796	6.06524	28.0294	1026	996	854	1263	1480	1172	1135	1472	647	667	798	794	1336	760	11.8275	12.7195	12.4126	17.1632	15.2434	15.6544	15.18	14.5006	13.5097	14.4296	14.0694	14.6156	13.3147	14.9651
ENSG00000168028.14	chr3	RPSA	39406716	39406764	0.280061	0.190594	0.267062	0.368332	-0.0894678	-0.012999	0.0882704	0.0764688	0.177738	0.101269	0.000844832	9.72205	28.0087	13874	11732	10698	15225	17207	13542	13484	18175	8214	9107	10221	9926	19127	10660	191.85	179.72	186.518	248.18	212.589	216.973	216.326	214.767	205.736	236.33	216.162	219.171	228.658	251.789
ENSG00000257341.5	chr14	AL928654.3	105487199	105487299	0.230507	0.254543	-0.0928218	-0.199371	0.0240363	-0.323329	-0.429879	-0.347365	-0.453915	-0.10655	0.000857481	4.82418	27.9665	525	438	379	539	642	466	515	688	327	279	292	270	441	292	20.1549	18.6278	18.3451	24.3928	22.0208	20.7287	22.9383	22.5707	22.7388	20.1006	17.1448	16.5515	14.6367	19.1481
ENSG00000061938.19	chr3	TNK2	195863364	195864187	0.0922613	0.211795	-0.17704	-0.231778	0.119533	-0.269301	-0.32404	-0.388834	-0.443573	-0.0547384	0.000861333	6.13908	27.9466	1425	1174	919	1195	1536	1178	1365	1690	815	702	674	688	1174	705	6.68226	6.09877	5.43354	6.60582	6.4354	6.40056	7.4263	6.77219	6.92251	6.17773	4.83388	5.15166	4.75946	5.64701
ENSG00000126461.15	chr19	SCAF1	49642209	49642242	0.0712336	0.200747	-0.148583	-0.355364	0.129513	-0.219817	-0.426597	-0.34933	-0.55611	-0.20678	0.000867349	6.44431	27.9214	1759	1511	1135	1454	1865	1497	1664	1936	1116	905	866	861	1332	817	21.2994	20.2689	17.3283	20.7546	20.177	21.0032	23.3768	20.0327	24.4772	20.5652	16.0379	16.6477	13.9439	16.8983
ENSG00000267059.2	chr19	AC005943.1	1578339	1578538	0.127548	0.253039	-0.25798	-0.283329	0.125491	-0.385528	-0.410877	-0.511019	-0.536368	-0.0253489	0.00089072	6.46832	27.8542	1833	1544	1072	1616	1900	1511	1758	2009	1154	836	808	812	1343	898	98.8826	92.2721	72.9139	102.766	91.5771	94.4464	110.029	92.6127	112.761	84.6344	66.6647	69.9461	62.6346	82.7474
ENSG00000189227.6	chr15	C15orf61	67521131	67521594	0.155714	0.370148	-0.153718	-0.152284	0.214434	-0.309432	-0.307997	-0.523866	-0.522431	0.00143443	0.000901791	3.6114	27.8175	223	205	144	201	264	202	248	304	152	113	118	113	196	130	2.53714	2.5838	2.06567	2.69579	2.68361	2.6629	3.27358	2.95561	3.13242	2.41269	2.05329	2.0529	1.92787	2.52641
ENSG00000099904.15	chr22	ZDHHC8	20129456	20129542	-0.187953	0.0355189	-0.18108	-0.588444	0.223472	0.00687328	-0.400491	-0.216599	-0.623963	-0.407364	0.000936872	5.70402	27.7255	1057	1023	789	806	1040	792	1004	1091	651	621	519	538	823	410	10.3094	11.0535	9.70273	9.26709	9.06291	8.9505	11.3612	9.0932	11.501	11.3667	7.742	8.37897	6.93967	6.83066
ENSG00000132819.17	chr20	RBM38	57391396	57391818	0.069837	0.251791	-0.100686	-0.298442	0.181954	-0.170523	-0.368279	-0.352477	-0.550232	-0.197755	0.000948085	5.38633	27.6599	768	717	574	733	883	646	807	1002	517	399	443	444	605	431	15.3924	15.9195	14.5049	17.318	15.8118	15.0017	18.765	17.1611	18.7686	15.0072	13.5792	14.2094	10.4829	14.7551
ENSG00000159069.14	chr9	FBXW5	136940435	136941171	-0.160277	0.103322	-0.335647	-0.497812	0.263599	-0.17537	-0.337535	-0.43897	-0.601135	-0.162165	0.000948085	5.4719	27.66	970	845	630	718	894	668	864	981	593	476	392	411	718	385	15.9174	15.3612	13.0347	13.8892	13.1073	12.7011	16.4493	13.7564	17.626	14.6586	9.83818	10.7694	10.1861	10.7915
ENSG00000177352.10	chr3	CCDC71	49162535	49164260	0.304572	0.252255	0.396287	0.0570379	-0.0523172	0.0917152	-0.247534	0.144032	-0.195217	-0.339249	0.000948085	4.71553	27.6706	427	339	356	430	557	467	434	554	287	315	339	338	494	259	12.8872	11.3343	13.5468	15.2985	15.0197	16.3309	15.1967	14.288	15.6895	17.8412	15.6479	16.2891	12.8895	13.3521
ENSG00000243449.6	chr4	C4orf48	2041993	2042068	-0.327732	0.683891	-0.560207	-1.21795	1.01162	-0.232474	-0.890217	-1.2441	-1.90184	-0.657743	0.000948085	1.25449	27.6864	58	45	20	36	41	24	65	59	52	27	16	11	17	15	5.80576	4.9901	2.52418	4.24799	3.66683	2.7836	7.54877	5.04681	9.42826	5.07199	2.44951	1.75822	1.47116	2.56474
ENSG00000179886.6	chr8	TIGD5	143597831	143603224	-0.13103	0.218403	-0.0821788	-0.644946	0.349433	0.0488511	-0.513916	-0.300582	-0.863349	-0.562767	0.000987888	2.85858	27.5618	141	127	105	114	139	104	139	193	85	83	80	73	80	70	1.41297	1.40988	1.32667	1.34669	1.24453	1.20757	1.61607	1.65274	1.54287	1.5609	1.22612	1.16812	0.693082	1.19821
ENSG00000071626.16	chr19	DAZAP1	1407569	1407802	0.086205	0.114883	-0.109887	-0.257789	0.0286781	-0.196092	-0.343994	-0.22477	-0.372672	-0.147902	0.00100086	6.89892	27.51	2227	2015	1748	2009	2662	2008	2247	2791	1221	1105	1391	1236	1956	1197	13.0831	13.1139	12.9476	13.913	13.9725	13.6684	15.3153	14.0115	12.9928	12.1825	12.4981	11.5947	9.93435	12.0117
ENSG00000115884.11	chr2	SDC1	20200797	20202935	-0.0552064	0.0192982	-0.123688	-0.38366	0.0745046	-0.0684816	-0.328454	-0.142986	-0.402958	-0.259972	0.00100086	5.59987	27.5093	998	843	718	803	995	777	808	1166	518	504	543	524	800	451	14.931	13.9717	13.5438	14.1619	13.3001	13.4692	14.0249	14.907	14.0373	14.1505	12.4247	12.5181	10.3473	11.5253
ENSG00000197535.14	chr15	MYO5A	52307283	52313848	-0.498237	-0.328258	-0.165512	-0.155241	0.169979	0.332724	0.342996	0.162745	0.173017	0.0102716	0.00100086	6.33681	27.5044	1700	1571	1424	870	1434	1206	1073	1687	821	816	976	1029	2006	812	7.07508	7.2431	7.47225	4.26827	5.33222	5.81559	5.181	5.99972	6.18903	6.37318	6.21241	6.8383	7.21763	5.77244
ENSG00000034713.8	chr16	GABARAPL2	75566375	75566520	0.147174	0.185887	-0.160335	-0.124008	0.0387134	-0.307509	-0.271182	-0.346222	-0.309895	0.0363272	0.00106022	5.8585	27.3613	1041	986	804	1030	1324	939	1148	1335	608	476	651	579	1082	583	18.6943	19.6156	18.2043	21.8045	21.2433	19.5384	23.9184	20.4868	19.7769	16.0416	17.88	16.603	16.7983	17.8833
ENSG00000126934.13	chr19	MAP2K2	4090321	4090708	0.0938785	0.181681	-0.0720908	-0.240394	0.0878027	-0.165969	-0.334272	-0.253772	-0.422075	-0.168303	0.00106022	7.07497	27.3637	2577	2273	1818	2318	2881	2229	2630	3027	1517	1352	1402	1475	2273	1298	26.6036	25.995	23.6634	28.2091	26.5732	26.6624	31.5001	26.7037	28.3666	26.193	22.1361	24.3146	20.2864	22.8887
ENSG00000127481.15	chr1	UBR4	19074510	19074896	-0.331573	-0.359752	0.0982276	0.22981	-0.0281793	0.429801	0.561383	0.45798	0.589562	0.131582	0.00106138	8.28192	27.3493	5257	5350	5579	3285	5998	4523	3660	5681	2814	3850	3646	4196	9458	3544	11.5226	12.9907	15.418	8.48789	11.7462	11.487	9.30737	10.6408	11.1721	15.8365	12.2225	14.6859	17.9223	13.2687
ENSG00000167522.16	chr16	ANKRD11	89267630	89268663	-0.314249	-0.176866	-0.247865	-0.357585	0.137383	0.066384	-0.0433355	-0.070999	-0.180719	-0.10972	0.00106359	7.40511	27.3353	3299	3430	2958	2218	3481	2568	2707	3684	1818	1682	1893	1921	3383	1580	9.13212	10.5184	10.324	7.23771	8.60933	8.23661	8.69379	8.7145	9.1155	8.73774	8.01434	8.49116	8.09603	7.4708
ENSG00000103245.14	chr16	CIAO3	729760	730655	0.308548	0.315605	0.0812717	-0.0828647	0.00705764	-0.227276	-0.391412	-0.234334	-0.39847	-0.164136	0.00106883	4.82454	27.3151	492	409	368	536	630	478	549	665	301	277	343	281	479	283	3.28569	3.02587	3.09862	4.21965	3.75905	3.69874	4.25369	3.79505	3.64104	3.47156	3.50335	2.99653	2.76553	3.22826
ENSG00000151967.18	chr3	SCHIP1	159839861	159840214	0.1026	0.0392532	-0.0459488	0.47904	-0.0633471	-0.148549	0.37644	-0.085202	0.439787	0.524989	0.00108938	3.40439	27.2648	179	161	145	178	200	168	159	218	101	89	104	123	290	147	1.26561	1.26107	1.29263	1.4836	1.26344	1.37632	1.3043	1.31716	1.2935	1.18092	1.12463	1.38868	1.77266	1.77536
ENSG00000133315.11	chr11	MACROD1	63998558	63998687	0.17348	0.316995	-0.215632	-0.231488	0.143516	-0.389111	-0.404967	-0.532627	-0.548483	-0.0158563	0.00109337	5.02439	27.2451	626	565	387	602	688	555	643	795	414	306	290	305	480	344	16.1439	16.1416	12.5835	18.3012	15.8525	16.584	19.2387	17.52	19.3389	14.8094	11.4382	12.5598	10.7018	15.1535
ENSG00000168209.5	chr10	DDIT4	72273924	72274060	0.0317997	0.144492	-0.116299	-0.201131	0.112692	-0.148099	-0.232931	-0.260791	-0.345623	-0.0848316	0.00109337	9.24304	27.238	11370	10465	8658	10215	12996	9479	11336	13863	6877	5774	6748	6328	10610	6143	299.216	305.091	287.277	316.893	305.57	289.035	346.111	311.756	327.809	285.157	271.598	265.914	241.391	276.138
ENSG00000011201.12	chrX	ANOS1	8528874	8533053	-0.436539	-0.348954	-0.0617566	-0.149469	0.087585	0.374783	0.28707	0.287198	0.199485	-0.0877124	0.00110116	4.57187	27.2134	501	422	427	285	404	359	336	452	226	258	340	274	569	235	3.8239	3.56818	4.10918	2.56427	2.75503	3.17488	2.97536	2.94809	3.12446	3.69549	3.96895	3.33941	3.75459	3.06378
ENSG00000125740.14	chr19	FOSB	45467995	45468712	-0.0682817	-0.143471	0.209161	-0.0208336	-0.0751895	0.277443	0.047448	0.352633	0.122638	-0.229995	0.00114774	6.9289	27.115	2321	1878	1869	1731	2429	1927	1710	2399	1152	1353	1579	1789	2521	1326	22.5929	20.2516	22.9385	19.863	21.1252	21.7342	19.3119	19.9554	20.3117	24.716	23.5075	27.8072	21.2154	22.0476
ENSG00000184986.11	chr14	TMEM121	105526583	105526653	-0.114026	0.382093	-0.715327	-1.08612	0.496118	-0.601302	-0.972098	-1.09742	-1.46822	-0.370796	0.00115337	2.61174	27.0952	136	147	57	107	122	94	156	130	109	62	36	36	55	42	3.82084	4.57512	2.01908	3.54367	3.06236	3.05993	5.08482	3.12102	5.54681	3.26885	1.54686	1.615	1.33587	2.01553
ENSG00000051596.9	chr5	THOC3	175917873	175918172	-0.0678571	0.152405	-0.366647	-0.24877	0.220262	-0.298789	-0.180913	-0.519051	-0.401175	0.117876	0.00116049	5.55564	27.0727	988	926	581	796	935	736	922	1077	594	384	471	434	830	488	15.4663	16.0585	11.4673	14.689	13.0772	13.3497	16.7452	14.4071	16.8427	11.2809	11.2766	10.8485	11.2328	13.0487
ENSG00000184634.16	chrX	MED12	71118556	71118853	-0.206656	-0.0970706	0.267163	0.139075	0.109585	0.473819	0.345731	0.364234	0.236146	-0.128088	0.00116258	5.66396	27.0596	891	823	773	584	951	746	715	956	530	625	688	700	1313	520	6.48644	6.63734	7.09523	5.01177	6.18565	6.29262	6.03901	5.9473	6.98878	8.5387	7.66028	8.13723	8.26369	6.46625
ENSG00000147813.16	chr8	NAPRT	143574785	143575345	0.216709	0.342593	-0.13062	-0.291121	0.125884	-0.347329	-0.507829	-0.473212	-0.633713	-0.160501	0.00120734	4.71606	26.9693	510	411	329	514	584	414	541	598	343	271	257	229	390	248	9.71708	8.67507	7.90351	11.5446	9.94156	9.13966	11.959	9.73644	11.8374	9.68988	7.48904	6.96709	6.42408	8.0712
ENSG00000157637.13	chr17	SLC38A10	81244811	81246673	0.0379792	0.140209	-0.159674	-0.365622	0.102229	-0.197653	-0.403601	-0.299882	-0.505831	-0.205948	0.00120778	6.48584	26.9578	1804	1590	1213	1573	1842	1499	1753	2063	1006	912	895	933	1377	855	12.3325	12.0414	10.4552	12.6763	11.2507	11.8735	13.9036	12.0516	12.4569	11.7002	9.35759	10.1846	8.13819	9.98389
ENSG00000164171.11	chr5	ITGA2	52989340	52989532	-0.39911	-0.49273	-0.0795618	-0.115525	-0.0936204	0.319548	0.283585	0.413168	0.377205	-0.0359629	0.00120778	3.98971	26.9502	308	337	266	196	310	224	184	287	148	179	202	199	400	157	2.10848	2.55572	2.29593	1.5817	1.89607	1.77676	1.46139	1.67893	1.83517	2.29961	2.11493	2.17531	2.36733	1.83585
ENSG00000197102.12	chr14	DYNC1H1	101964573	101964947	-0.274055	-0.291183	0.0336501	0.171972	-0.0171284	0.307705	0.446027	0.324833	0.463155	0.138322	0.00120921	9.10935	26.9386	9755	9633	9477	6325	10905	8258	6900	10833	5076	6249	6512	7172	15209	6531	14.3329	15.6796	17.5564	10.9551	14.3156	14.0587	11.7622	13.6016	13.5091	17.2306	14.6335	16.8266	19.3192	16.3911
ENSG00000011132.12	chr19	APBA3	3750772	3751097	-0.0192262	0.185872	-0.0827239	-0.536359	0.205098	-0.0634977	-0.517132	-0.268596	-0.722231	-0.453635	0.00121674	3.81443	26.9162	266	257	194	204	309	231	304	303	165	151	157	145	205	112	2.56938	2.75008	2.36269	2.32288	2.66675	2.58537	3.40684	2.50106	2.88688	2.73721	2.31939	2.23648	1.71191	1.84793
ENSG00000176108.9	chr17	CHMP6	80991598	80991673	0.234981	0.351716	-0.115266	-0.174132	0.116735	-0.350246	-0.409113	-0.466982	-0.525848	-0.0588665	0.00121871	3.74808	26.9037	249	211	162	240	297	228	266	341	153	138	126	119	213	136	6.35475	5.9655	5.21282	7.22038	6.77223	6.74214	7.87612	7.43681	7.07274	6.60939	4.9181	4.84949	4.69958	5.92869
ENSG00000008513.16	chr8	ST3GAL1	133454848	133459937	-0.139942	-0.101319	0.102013	0.152845	0.0386234	0.241956	0.292787	0.203332	0.254164	0.0508314	0.0012471	6.63586	26.8452	1848	1634	1487	1405	1833	1492	1447	1918	1027	1073	1264	1248	2456	1151	11.2846	11.0535	11.4486	10.1137	10.0005	10.5564	10.2514	10.0084	11.3593	12.2961	11.8048	12.1688	12.9656	12.0055
ENSG00000152082.14	chr2	MZT2B	130181737	130181797	0.0190987	0.38413	-0.382625	-0.531988	0.365031	-0.401724	-0.551087	-0.766755	-0.916118	-0.149363	0.00125753	6.10957	26.8184	1402	1397	774	1215	1424	1101	1584	1533	1096	683	570	540	817	651	41.7538	46.0904	29.0635	42.6555	37.8908	37.9926	54.7312	39.0143	59.1229	38.1727	25.9628	25.6798	21.0354	33.1169
ENSG00000160226.16	chr21	CFAP410	44328944	44330326	0.151554	0.417702	-0.197627	-0.281257	0.266148	-0.349182	-0.432811	-0.61533	-0.698959	-0.0836293	0.00129943	3.90815	26.7391	330	236	151	268	320	235	319	408	182	124	142	148	225	142	2.94206	2.33085	1.69736	2.81658	2.54896	2.42756	3.29959	3.10836	2.93904	2.07464	1.93621	2.10693	1.73421	2.16245
ENSG00000136167.14	chr13	LCP1	46125920	46127723	-0.183048	-0.0176447	-0.297746	0.386942	0.165403	-0.114698	0.56999	-0.280101	0.404587	0.684688	0.00130462	2.6772	26.7216	110	112	96	88	110	96	97	135	69	52	64	58	190	80	1.19829	1.35161	1.31855	1.13006	1.07062	1.21172	1.22595	1.25671	1.36149	1.06305	1.06629	1.0089	1.78938	1.4886
ENSG00000164713.10	chr7	BRI3	98252379	98252528	0.373352	0.284413	0.302918	0.22878	-0.0889391	-0.0704341	-0.144572	0.018505	-0.0556331	-0.0741381	0.00132241	4.98222	26.6837	483	444	398	589	698	514	521	670	348	323	389	388	656	345	5.08035	5.17363	5.27823	7.30317	6.55961	6.26431	6.35793	6.02219	6.63014	6.37577	6.25783	6.51671	5.96528	6.19849
ENSG00000125652.8	chr19	ALKBH7	6372794	6373024	0.141264	0.326902	-0.299727	-0.525825	0.185638	-0.440991	-0.667089	-0.62663	-0.852728	-0.226098	0.00133312	4.04318	26.6488	347	316	165	298	384	265	369	399	205	156	131	155	212	142	17.1607	17.3124	10.2884	17.3728	16.9673	15.185	21.172	16.8621	18.3635	14.4781	9.9084	12.2401	9.06403	11.9954
ENSG00000177565.16	chr3	TBL1XR1	177019340	177025524	-0.223448	-0.205834	-0.0713425	0.0693689	0.0176136	0.152105	0.292816	0.134491	0.275203	0.140711	0.00133312	6.46719	26.6524	1723	1537	1435	1217	1648	1360	1272	1766	860	867	1095	1050	2228	1006	8.02675	7.93221	8.42879	6.68337	6.85943	7.34104	6.87501	7.03038	7.25688	7.57979	7.80183	7.81077	8.97327	8.00522
ENSG00000185236.12	chr19	RAB11B	8389981	8390056	0.0989818	0.147043	-0.233645	-0.337643	0.0480617	-0.332627	-0.436625	-0.380688	-0.484687	-0.103998	0.00134362	6.18463	26.6232	1449	1277	995	1324	1590	1237	1404	1570	884	720	682	699	1105	721	33.9211	33.1175	29.3686	36.5375	33.2563	33.5533	38.1329	31.4076	37.4844	31.6313	24.4182	26.1293	22.3637	28.8308
ENSG00000157654.18	chr9	PALM2-AKAP2	109640788	109640866	-0.166108	-0.209193	-0.104905	0.12121	-0.0430851	0.061203	0.287318	0.104288	0.330403	0.226115	0.00135646	8.37048	26.5939	6607	5591	5253	4462	6612	5300	4802	6485	3143	3211	3697	3997	8316	4033	19.9861	18.7361	20.0351	15.9112	17.8704	18.5765	16.853	16.7636	17.2213	18.2284	17.1042	19.3067	21.748	20.8388
ENSG00000188211.9	chr11	NCR3LG1	17351800	17352039	-0.687032	-0.392223	-0.129848	-0.152795	0.294809	0.557184	0.534236	0.262375	0.239428	-0.0229471	0.00135646	3.6619	26.5854	255	256	237	113	206	173	166	252	128	130	156	176	337	117	2.16588	2.4088	2.53806	1.13142	1.56328	1.70257	1.63582	1.82906	1.96925	2.07215	2.0265	2.38703	2.4746	1.69747
ENSG00000197562.10	chr16	RAB40C	589357	589547	0.093275	0.236549	0.0222315	-0.305262	0.143274	-0.0710435	-0.398537	-0.214317	-0.541811	-0.327493	0.00137365	5.3452	26.5497	759	655	555	679	891	634	748	943	503	475	436	420	660	359	9.81031	9.37881	9.04466	10.3457	10.2895	9.49498	11.2169	10.4156	11.7762	11.5217	8.61896	8.66843	7.37506	7.92603
ENSG00000130811.12	chr19	EIF3G	10115014	10115129	0.233792	0.174812	-0.0725692	-0.120793	-0.0589797	-0.306361	-0.354585	-0.247382	-0.295606	-0.048224	0.0013988	7.33895	26.5021	2900	2548	2280	3045	3715	2764	2896	3760	1727	1570	1728	1623	2670	1748	44.9285	43.731	44.5366	55.6111	51.4232	49.6165	52.054	49.7789	48.4633	45.6465	40.9445	40.1507	35.7615	46.2579
ENSG00000204335.4	chr2	SP5	170715337	170715563	-0.160037	-0.0226074	-0.291138	-1.21872	0.13743	-0.131101	-1.05868	-0.268531	-1.19611	-0.927581	0.00141213	1.41638	26.4731	58	52	38	42	58	39	40	63	36	33	28	20	29	12	1.51163	1.50136	1.2487	1.29037	1.35058	1.17773	1.2095	1.40311	1.69948	1.61404	1.1161	0.832331	0.653424	0.534217
ENSG00000142539.9	chr19	AC020909.1	50415799	50415826	0.263712	0.39676	-0.267934	-0.290996	0.133047	-0.531646	-0.554708	-0.664694	-0.687756	-0.0230618	0.00141808	4.37631	26.4556	404	342	240	417	446	360	460	513	254	185	174	183	253	226	17.263	16.1892	12.9302	21.0049	17.0273	17.8238	22.8047	18.7321	19.6592	14.8351	11.3713	12.4864	9.34621	16.4954
ENSG00000160972.9	chr8	PPP1R16A	144477969	144478127	0.0464921	0.350459	-0.144659	-0.406734	0.303967	-0.191152	-0.453226	-0.495119	-0.757193	-0.262075	0.00141853	4.47609	26.438	474	368	261	378	458	345	497	503	303	220	213	227	310	205	4.73244	4.07024	3.28553	4.44886	4.08553	3.99107	5.75698	4.29149	5.47957	4.12205	3.25247	3.61895	2.67577	3.49608
ENSG00000178342.4	chr18	KCNG2	79863668	79864291	0.117701	0.659799	-0.382377	-1.58434	0.542098	-0.500078	-1.70204	-1.04218	-2.24414	-1.20197	0.00141853	0.426567	26.4431	27	25	9	17	29	23	34	28	26	10	9	12	10	3	0.675045	0.692429	0.283707	0.501035	0.647803	0.666286	0.986233	0.59822	1.17744	0.469194	0.344143	0.479072	0.216147	0.128118
ENSG00000088826.18	chr20	SMOX	4120980	4121184	0.517824	0.380469	-0.00922378	0.22932	-0.137354	-0.527047	-0.288503	-0.389693	-0.151149	0.238544	0.00142892	2.88047	26.4054	128	87	88	136	178	141	127	172	79	69	74	59	143	85	2.34856	1.76839	2.03579	2.94158	2.91802	2.99761	2.70351	2.69683	2.62553	2.37588	2.07659	1.7286	2.26834	2.66398
ENSG00000154727.10	chr21	GABPA	25734570	25735070	-0.376971	-0.308302	-0.130463	-0.248601	0.068669	0.246508	0.128371	0.177839	0.0597016	-0.118138	0.00142892	5.19334	26.4108	738	700	653	454	689	556	532	756	341	364	474	452	804	353	7.34787	7.72092	8.19741	5.32857	6.12915	6.41422	6.14537	6.43221	6.14974	6.80127	7.2179	7.18611	6.92057	6.00344
ENSG00000142634.13	chr1	EFHD2	15409888	15410279	0.145541	0.163829	-0.106687	-0.25725	0.0182881	-0.252227	-0.40279	-0.270516	-0.421079	-0.150563	0.00144871	5.79094	26.3592	1038	921	769	1022	1230	905	1022	1250	632	541	568	585	872	558	22.1419	21.7642	20.6825	25.6992	23.4423	22.3682	25.293	22.7857	24.4193	21.657	18.5308	19.9262	16.0811	20.3317
ENSG00000171680.22	chr1	PLEKHG5	6466092	6467572	-0.187591	0.171602	0.180743	-0.292438	0.359193	0.368334	-0.104847	0.00914077	-0.46404	-0.473181	0.00144871	3.62181	26.3658	243	187	180	170	201	189	217	295	145	145	154	165	205	115	1.86233	1.58766	1.73933	1.53585	1.37633	1.67833	1.92949	1.932	2.01287	2.08546	1.80509	2.01923	1.35827	1.50546
ENSG00000128731.17	chr15	HERC2	28111040	28112035	-0.335103	-0.257917	0.0802237	0.122786	0.0771865	0.415327	0.457889	0.338141	0.380702	0.0425619	0.00145018	5.61269	26.3487	893	837	837	524	960	688	609	978	477	561	651	620	1291	563	2.39161	2.48331	2.82633	1.65432	2.29713	2.13497	1.89229	2.23827	2.31395	2.81959	2.66654	2.65144	2.98914	2.57554
ENSG00000163428.4	chr3	LRRC58	120324509	120331408	-0.360899	-0.349475	-0.15637	-0.168123	0.0114242	0.204529	0.192776	0.193104	0.181351	-0.0117531	0.00148632	6.61622	26.2875	1954	1864	1781	1217	1887	1512	1350	1998	904	1011	1226	1156	2335	984	13.3393	14.0968	15.3296	9.79377	11.5095	11.9598	10.6924	11.6557	11.1783	12.9522	12.8005	12.6014	13.7809	11.4743
ENSG00000256100.1	chr11	AP000721.1	63974620	63974794	0.0220891	0.153263	-0.229709	-0.413857	0.131174	-0.251798	-0.435946	-0.382972	-0.56712	-0.184148	0.00150577	6.56874	26.2512	1933	1649	1357	1607	2112	1532	1855	2254	1109	1062	891	827	1487	854	186.915	176.644	165.444	183.18	182.466	171.647	208.108	186.252	194.241	192.717	131.771	127.693	124.31	141.056
ENSG00000142546.14	chr19	NOSIP	49555468	49555822	0.257646	0.270337	-0.0935885	-0.0726213	0.012691	-0.351234	-0.330267	-0.363925	-0.342958	0.0209673	0.00151437	5.46589	26.2226	820	686	560	836	983	755	872	992	499	404	442	447	749	479	9.90038	9.17546	8.5248	11.8986	10.6039	10.5621	12.2148	10.2349	10.9128	9.15383	8.16183	8.61778	7.81809	9.87857
ENSG00000187514.16	chr2	PTMA	231706895	231707228	0.00406511	-0.0477643	-0.261934	-0.210897	-0.0518294	-0.265999	-0.214962	-0.214169	-0.163133	0.051037	0.00151437	10.611	26.2242	29086	28044	25624	27115	33905	26291	26036	35064	16160	13358	17614	15716	28955	16532	465.425	497.131	516.976	511.476	484.736	487.457	483.36	479.469	468.386	401.135	431.073	401.566	400.562	451.868
ENSG00000099783.12	chr19	HNRNPM	8444767	8445111	-0.0568383	0.0450314	-0.254952	-0.170371	0.10187	-0.198114	-0.113533	-0.299984	-0.215402	0.0845814	0.00151832	8.24534	26.2089	6046	5663	4303	4929	6128	4990	5438	6758	3444	2609	3188	3195	5824	3215	58.2131	60.4039	52.2375	55.945	52.7166	55.6695	60.7468	55.6038	60.0638	47.1422	46.946	49.1217	48.4791	52.8755
ENSG00000075618.18	chr7	FSCN1	5592816	5593768	-0.0792486	0.143371	-0.205925	-0.47337	0.22262	-0.126677	-0.394121	-0.349297	-0.616741	-0.267445	0.00157085	6.24324	26.1275	1620	1428	988	1242	1512	1208	1515	1642	975	801	760	751	1141	678	23.6731	23.1172	18.2035	21.395	19.741	20.4537	25.6853	20.5044	25.8073	21.9663	16.9856	17.5239	14.4147	16.9235
ENSG00000165886.5	chr10	UBTD1	97498924	97499273	0.151792	0.282535	-0.138553	-0.158269	0.130743	-0.290345	-0.310061	-0.421088	-0.440804	-0.019716	0.00160038	4.08687	26.0794	295	297	217	281	376	286	320	386	225	153	166	174	307	160	9.68174	10.7983	8.97945	10.8715	11.0254	10.8758	12.1846	10.8256	13.3755	9.42337	8.33234	9.11865	8.71065	8.96958
ENSG00000005206.17	chr19	SPPL2B	2328615	2328721	0.0160067	0.234552	-0.0626705	-0.377948	0.218545	-0.0786772	-0.393955	-0.297222	-0.6125	-0.315277	0.00160386	5.08667	26.0666	669	614	418	549	706	538	708	815	382	349	376	359	500	318	4.87423	4.9558	3.83985	4.71522	4.59579	4.54178	5.98473	5.07424	5.04127	4.77187	4.18982	4.17661	3.14942	3.95756
ENSG00000105698.16	chr19	USF2	35268962	35269163	-0.0462494	0.0519601	-0.238626	-0.253386	0.0982095	-0.192377	-0.207136	-0.290586	-0.305346	-0.0147594	0.00162039	6.07654	26.0365	1312	1204	1030	1088	1411	1103	1220	1504	772	611	705	702	1172	710	14.275	14.5123	14.1299	13.9548	13.7166	13.9054	15.4005	13.9838	15.2145	12.4758	11.7317	12.1964	11.0243	13.1954
ENSG00000175606.11	chr8	TMEM70	73972437	73972621	0.280126	0.254497	-0.0926136	0.0846625	-0.0256286	-0.372739	-0.195463	-0.347111	-0.169835	0.177276	0.00162304	5.04917	26.0171	563	535	418	630	737	558	617	749	361	261	331	364	665	364	10.2053	10.7433	9.55327	13.4619	11.9361	11.7197	12.9758	11.602	11.8528	8.87853	9.17641	10.5358	10.4212	11.2704
ENSG00000285505.1	chr19	AC010616.1	41956879	41956934	0.00770525	0.210025	-0.254532	-0.433056	0.20232	-0.262238	-0.440761	-0.464557	-0.643081	-0.178524	0.00162304	5.6221	26.0172	1012	939	611	849	1123	721	1058	1060	631	436	480	512	715	460	15.4701	15.9017	11.7764	15.2993	15.338	12.7706	18.7642	13.8469	17.4719	12.5078	11.2223	12.4978	9.4493	12.0113
ENSG00000204516.10	chr6	MICB	31494881	31494995	-0.124802	-0.0493729	0.198799	0.0108046	0.0754295	0.323601	0.135607	0.248172	0.0601775	-0.187994	0.00164934	6.67923	25.9745	1802	1724	1537	1426	2017	1460	1519	2062	1076	1170	1405	1339	2297	1050	34.8122	36.8961	37.4377	32.4748	34.8144	32.6809	34.046	34.0408	37.6519	42.4176	41.5127	41.3055	38.3636	34.6487
ENSG00000167962.14	chr16	ZNF598	1997654	1998585	-0.0173619	0.123025	-0.229571	-0.443463	0.140387	-0.212209	-0.426101	-0.352596	-0.566487	-0.213892	0.00165045	6.27288	25.9652	1599	1445	1043	1297	1636	1272	1562	1725	904	785	792	735	1102	747	18.3937	18.4142	15.1273	17.5877	16.8143	16.9539	20.8464	16.9567	18.8358	16.9462	13.9339	13.5007	10.9593	14.6778
ENSG00000137801.11	chr15	THBS1	39581079	39581228	-0.319176	-0.163273	0.0710803	-0.00135672	0.155903	0.390256	0.31782	0.234353	0.161916	-0.072437	0.00165101	8.99021	25.9565	9854	8894	8056	6097	9301	7281	7353	9439	5572	5843	6457	6597	12408	5357	58.1617	58.155	59.9518	42.4219	49.049	49.7943	50.3524	47.6084	59.5707	64.7208	58.2885	62.1757	63.315	54.009
ENSG00000141577.14	chr17	CEP131	81189593	81189843	0.133763	0.197086	-0.236093	-0.329745	0.0633227	-0.369857	-0.463508	-0.433179	-0.526831	-0.0936515	0.00165233	5.47256	25.947	888	786	564	799	1000	758	911	1015	503	409	427	427	628	459	12.1028	11.8675	9.69192	12.8372	12.1772	11.9703	14.4053	11.8215	12.4176	10.4611	8.90077	9.29288	7.39968	10.6858
ENSG00000105327.17	chr19	BBC3	47220822	47222568	0.249053	0.308046	-0.0622343	-0.434393	0.0589931	-0.311287	-0.683446	-0.37028	-0.742439	-0.372159	0.00165973	2.8008	25.9295	117	125	83	119	159	127	142	149	90	61	69	79	96	58	1.98877	2.35382	1.77883	2.38449	2.41474	2.5013	2.80038	2.1643	2.77101	1.94586	1.7938	2.14425	1.41075	1.68402
ENSG00000121410.12	chr19	A1BG	58345178	58347029	0.36369	0.517513	-0.142742	-0.430179	0.153823	-0.506432	-0.793869	-0.660255	-0.947692	-0.287437	0.00166168	2.22177	25.9192	91	74	41	94	110	72	106	109	62	41	37	46	61	36	1.23003	1.10808	0.69874	1.49779	1.32844	1.12764	1.66231	1.25902	1.51797	1.04002	0.764897	0.992845	0.712827	0.831183
ENSG00000130520.10	chr19	LSM4	18306230	18307555	0.242556	0.192682	0.00249955	-0.11822	-0.0498745	-0.240057	-0.360776	-0.190182	-0.310902	-0.120719	0.00168342	6.90203	25.8834	2161	1992	1494	2218	2640	2098	2157	2765	1258	1159	1379	1243	2041	1226	38.5639	39.3805	33.6151	46.6592	42.0926	43.3806	44.6588	42.1652	40.6634	38.8144	37.6372	35.4199	31.4883	37.3712
ENSG00000133275.16	chr19	CSNK1G2	1941172	1941418	0.0259659	0.16875	-0.18847	-0.323783	0.142784	-0.214436	-0.349749	-0.35722	-0.492534	-0.135314	0.00171932	6.04455	25.822	1365	1172	852	1035	1418	1142	1274	1496	805	659	677	637	1066	633	19.5142	18.5614	15.3574	17.4425	18.1122	18.9168	21.131	18.2761	20.8454	17.6802	14.8025	14.5415	13.1752	15.4576
ENSG00000143653.10	chr1	SCCPDH	246724409	246724612	0.199736	0.137177	-0.15732	-0.0944072	-0.0625589	-0.357056	-0.294143	-0.294497	-0.231584	0.0629132	0.00171932	6.22861	25.8072	1421	1222	1014	1354	1678	1351	1336	1760	772	575	861	773	1345	811	35.8759	34.1779	32.2779	40.2974	37.8509	39.521	39.1333	37.9712	35.3039	27.2433	33.246	31.1629	29.357	34.9744
ENSG00000196422.11	chr9	PPP1R26	135479079	135479111	-0.145197	-0.0390955	-0.166135	-0.440046	0.106102	-0.020938	-0.294849	-0.12704	-0.400951	-0.273911	0.00171932	5.08231	25.8144	670	662	511	537	658	548	609	715	379	323	413	368	579	297	6.82418	7.46964	6.56229	6.44763	5.98794	6.46726	7.19655	6.22322	6.99217	6.17393	6.43359	5.98513	5.09842	5.16717
ENSG00000241794.2	chr1	SPRR2A	153056120	153056754	-1.99718	2.14211	-4.5542	-0.913935	4.13929	-2.55702	1.08324	-6.69632	-3.05605	3.64027	0.00171932	-1.60058	25.8253	1	6	2	2	0	0	2	3	24	0	0	0	2	1	0.0798429	0.530705	0.201338	0.188242	0	0	0.185267	0.204687	3.47092	0	0	0	0.138053	0.136382
ENSG00000123384.14	chr12	LRP1	57128483	57129031	-0.393735	-0.32762	0.0288613	-0.0993061	0.066115	0.422597	0.294429	0.356482	0.228314	-0.128167	0.00172917	5.37795	25.7805	827	767	705	493	774	584	571	789	392	549	482	536	1015	414	2.14307	2.20187	2.30345	1.50601	1.79204	1.75351	1.71672	1.7472	1.83999	2.66985	1.91032	2.21792	2.27394	1.83254
ENSG00000153317.15	chr8	ASAP1	130052104	130054805	-0.391367	-0.325035	0.0175702	-0.0695804	0.0663314	0.408937	0.321786	0.342605	0.255455	-0.0871506	0.00172917	7.63524	25.7796	3826	3652	3464	2268	3731	2865	2630	3638	1998	2271	2526	2670	5191	1914	24.9348	26.3668	28.4641	17.4242	21.7251	21.6346	19.886	20.2608	23.586	27.7755	25.178	27.7858	29.2478	21.3071
ENSG00000204305.14	chr6	AGER	32180968	32181239	0.801323	0.42766	0.0631894	0.339438	-0.373664	-0.738134	-0.461886	-0.36447	-0.0882221	0.276248	0.00178022	1.68289	25.7094	40	39	39	66	96	55	48	76	29	24	28	31	68	29	1.042	1.12548	1.28094	2.02675	2.23436	1.6601	1.45071	1.69182	1.36836	1.17328	1.11556	1.28949	1.53143	1.2904
ENSG00000013588.8	chr12	GPRC5A	12890782	12891664	-0.0255281	0.00409427	0.261197	0.303451	0.0296224	0.286725	0.328979	0.257103	0.299356	0.0422534	0.00178655	5.99549	25.6734	1163	987	827	896	1199	964	905	1230	677	659	826	911	1676	735	7.44839	7.0027	6.678	6.76457	6.86085	7.15358	6.72454	6.73164	7.85359	7.92048	8.09077	9.31646	9.27977	8.04064
ENSG00000108773.11	chr17	KAT2A	42113111	42113842	0.0878665	0.165572	0.338233	0.235479	0.0777054	0.250367	0.147612	0.172661	0.0699068	-0.102754	0.00178655	6.24587	25.6717	1336	1067	982	1197	1489	1082	1216	1721	729	865	1034	970	1648	898	19.13	16.9254	17.7287	20.2047	19.0493	17.9514	20.201	21.0583	18.9074	23.2438	22.6442	22.1784	20.4007	21.9637
ENSG00000120738.8	chr5	EGR1	138465479	138466068	-0.0516992	0.0427358	0.0474883	-0.27212	0.094435	0.0991875	-0.220421	0.00475255	-0.314856	-0.319609	0.00178655	11.4479	25.6819	52154	47976	41769	40356	60463	43847	45655	62430	31142	29086	35772	33791	50904	25289	898.665	915.799	907.451	819.726	930.842	875.415	912.705	919.258	971.973	940.541	942.717	929.74	758.304	744.325
ENSG00000130479.11	chr19	MAP1S	17719242	17719375	-0.0986087	0.152645	-0.320305	-0.624768	0.251253	-0.221696	-0.52616	-0.47295	-0.777413	-0.304463	0.00178655	5.15974	25.6733	788	714	453	595	795	516	726	750	508	379	359	293	539	272	8.63456	8.66718	6.2585	7.68565	7.78318	6.5513	9.22958	7.02277	10.0826	7.79357	6.01639	5.12663	5.10603	5.091
ENSG00000090006.17	chr19	LTBP4	40592883	40593181	-0.0148406	0.0805527	-0.143585	-0.539504	0.0953933	-0.128744	-0.524663	-0.224137	-0.620056	-0.395919	0.00179794	6.15588	25.6505	1440	1365	969	1189	1557	1157	1375	1589	809	830	685	741	1017	611	9.60005	10.0811	8.14505	9.34422	9.27419	8.93734	10.6352	9.0525	9.76915	10.3842	6.9844	7.88823	5.86156	6.95782
ENSG00000115207.13	chr2	GTF3C2	27325849	27326893	-0.0615901	-0.0143865	0.21391	0.191067	0.0472035	0.2755	0.252657	0.228296	0.205454	-0.0228427	0.00180409	6.36191	25.6334	1492	1240	1199	1170	1548	1236	1224	1660	830	930	1069	1064	2038	909	13.812	12.7167	13.9947	12.768	12.8036	13.2577	13.1462	13.1319	13.9175	16.1567	15.1353	15.7282	16.3107	14.3738
ENSG00000164611.13	chr5	PTTG1	160421855	160421891	0.308867	0.231173	0.185507	0.393411	-0.0776935	-0.123359	0.0845441	-0.0456658	0.162238	0.207903	0.00180409	7.81926	25.621	3968	3080	2690	4137	4685	3703	3595	5165	2239	2171	2752	2487	5098	2952	108.6	93.3844	92.8258	133.473	114.563	117.429	114.153	120.799	110.996	111.507	115.195	108.689	120.625	138.005
ENSG00000243708.10	chr15	PLA2G4B	41837775	41837959	0.319098	0.360216	0.726567	0.177531	0.0411186	0.407469	-0.141567	0.36635	-0.182686	-0.549036	0.00180409	2.38978	25.6238	77	71	56	88	100	79	76	128	48	72	81	74	98	51	0.936152	0.956268	0.858424	1.26121	1.08625	1.11288	1.07201	1.32984	1.05705	1.64275	1.50615	1.4366	1.03006	1.05912
ENSG00000172428.11	chr2	COPS9	240126563	240126940	0.397272	0.237613	-0.0675636	-0.0162727	-0.159658	-0.464835	-0.413544	-0.305177	-0.253886	0.0512909	0.00180696	4.86924	25.6102	492	472	359	599	649	563	527	678	296	241	309	298	471	338	13.0557	13.8753	12.0112	18.7375	15.387	17.3104	16.2247	15.3744	14.2273	12.0015	12.5406	12.627	10.8053	15.3204
ENSG00000145391.13	chr4	SETD7	139495941	139496521	-0.357682	-0.337337	-0.0824367	-0.190609	0.0203449	0.275245	0.167073	0.254901	0.146728	-0.108172	0.00181459	5.49747	25.5938	917	856	782	553	869	684	657	836	434	466	596	566	1057	430	3.56188	3.68341	3.8298	2.53213	3.01583	3.07844	2.96079	2.77492	3.0535	3.39688	3.54066	3.51057	3.54949	2.85299
ENSG00000206538.9	chr3	VGLL3	86876388	86877088	-0.4699	-0.413755	-0.211464	-0.206544	0.0561456	0.258437	0.263357	0.202291	0.207211	0.00491979	0.00182581	7.45573	25.5732	3601	3525	3255	1998	3337	2625	2329	3294	1770	1812	2126	2113	4476	1651	15.2784	16.5684	17.4127	9.99312	12.6499	12.9047	11.4645	11.943	13.6027	14.4277	13.7958	14.3155	16.4182	11.9653
ENSG00000124151.19	chr20	NCOA3	47501887	47502019	-0.373829	-0.281273	-0.0913842	-0.0400172	0.0925555	0.282445	0.333812	0.189889	0.241256	0.051367	0.00184261	6.15453	25.5444	1405	1323	1221	824	1343	1059	985	1425	702	714	869	919	1784	763	9.02285	9.41224	9.88648	6.23799	7.70583	7.88002	7.33897	7.82017	8.16586	8.60497	8.53522	9.42396	9.90474	8.36975
ENSG00000160113.5	chr19	NR2F6	17231883	17232626	-0.0794937	0.112024	-0.256526	-0.369175	0.191517	-0.177032	-0.289681	-0.36855	-0.481198	-0.112649	0.00184261	5.17825	25.5389	735	654	529	640	704	547	658	815	472	363	366	342	633	323	14.8466	14.6346	13.4726	15.2394	12.7054	12.8024	15.4204	14.0679	17.2694	13.7603	11.307	11.031	11.0541	11.1445
ENSG00000114626.18	chr3	ABTB1	127672935	127673081	0.273879	0.382795	0.12845	-0.147639	0.108916	-0.14543	-0.421518	-0.254345	-0.530434	-0.276089	0.00186156	3.67125	25.5071	232	172	160	235	261	216	246	310	147	133	137	143	207	119	2.03744	1.67337	1.77164	2.43285	2.04792	2.19793	2.50648	2.32644	2.33836	2.19196	1.84012	2.00532	1.57162	1.78511
ENSG00000151892.14	chr10	GFRA1	116056925	116064544	-0.183794	-0.185389	0.0083137	0.102671	-0.00159518	0.192108	0.286466	0.193703	0.288061	0.0943577	0.00186156	6.23291	25.5024	1478	1287	1141	997	1461	1157	1050	1490	738	787	927	924	1840	885	8.25494	7.96313	8.03496	6.56424	7.29064	7.4875	6.80393	7.11147	7.46608	8.24893	7.91857	8.24065	8.8846	8.44312
ENSG00000083857.14	chr4	FAT1	186587794	186589220	-0.548727	-0.513995	-0.0100527	-0.0293118	0.0347322	0.538675	0.519415	0.503942	0.484683	-0.0192591	0.0019032	6.16167	25.4475	1307	1412	1372	664	1288	1043	808	1257	670	809	962	988	2115	682	4.3699	5.22993	5.78373	2.61706	3.84758	4.04058	3.13428	3.5914	4.05758	5.07607	4.91924	5.27476	6.11345	3.89494
ENSG00000261150.2	chr8	EPPK1	143857324	143873298	-0.678817	-0.436655	-0.436585	-0.419846	0.242163	0.242232	0.258971	6.9609e-05	0.0168084	0.0167388	0.00190638	4.19354	25.4368	469	376	333	212	321	240	294	332	191	231	160	184	389	183	1.58425	1.40703	1.41825	0.844183	0.968795	0.939347	1.1522	0.958346	1.16864	1.46435	0.826605	0.992473	1.13601	1.0559
ENSG00000063660.9	chr2	GPC1	240435663	240436084	-0.0440944	0.150643	-0.18186	-0.41996	0.194737	-0.137766	-0.375866	-0.332503	-0.570603	-0.238101	0.00190696	7.04101	25.429	2676	2341	1877	2129	2763	2097	2678	2872	1615	1437	1312	1276	1969	1238	22.1784	21.4937	19.614	20.8003	20.4598	20.1375	25.7505	20.3405	24.2445	22.3504	16.6305	16.8867	14.1082	17.5261
ENSG00000170921.15	chr17	TANC2	63009556	63009626	-0.439871	-0.3953	0.0110464	0.0318241	0.0445712	0.450917	0.471695	0.406346	0.427124	0.0207776	0.00191011	6.30994	25.4183	1433	1533	1411	779	1454	1207	983	1494	727	957	992	1024	2179	850	3.38751	4.0146	4.20553	2.17081	3.07097	3.30602	2.696	3.018	3.11291	4.24551	3.58653	3.86531	4.45321	3.43221
ENSG00000148677.6	chr10	ANKRD1	90912096	90912976	0.0875171	-0.0551526	-0.0342213	0.299948	-0.14267	-0.121738	0.212431	0.0209314	0.3551	0.334169	0.00192893	8.451	25.3839	6724	5184	5010	5886	7065	5794	5373	6821	3324	3113	3928	4066	8357	4805	183.657	156.859	172.534	189.518	172.412	183.367	170.266	159.206	164.451	159.567	164.089	177.336	197.338	224.178
ENSG00000154229.12	chr17	PRKCA	66302613	66303024	-0.328411	-0.265062	-0.0137039	0.0937752	0.0633496	0.314707	0.422187	0.251358	0.358837	0.107479	0.00192893	5.13114	25.383	673	657	549	397	678	508	493	647	345	367	425	460	929	395	3.25531	3.52053	3.34818	2.26369	2.9301	2.84712	2.76666	2.67433	3.02269	3.3314	3.14408	3.55292	3.88485	3.26359
ENSG00000146540.15	chr7	C7orf50	996986	997804	0.244418	0.270621	-0.156884	-0.195086	0.026203	-0.401302	-0.439504	-0.427505	-0.465707	-0.0382018	0.00197475	6.45866	25.3253	1681	1456	1084	1745	1966	1478	1765	2049	1009	843	842	825	1309	936	18.3157	17.5745	14.8917	22.4131	19.1388	18.6592	22.3117	19.0779	19.9133	17.2372	14.0312	14.3536	12.3304	17.4202
ENSG00000086758.16	chrX	HUWE1	53532096	53533411	-0.272995	-0.314078	0.0423381	0.137173	-0.0410834	0.315333	0.410168	0.356416	0.451251	0.0948353	0.00198465	8.49685	25.3075	6629	6289	6103	4041	7155	5574	4501	6848	3342	4114	4345	4734	9966	4087	20.6181	21.6694	23.9333	14.8163	19.8832	20.0877	16.242	18.2011	18.828	24.0131	20.6689	23.5114	26.798	21.7133
ENSG00000108175.17	chr10	ZMIZ1	79068966	79069270	-0.335733	-0.187641	0.156419	0.00259953	0.148092	0.492152	0.338333	0.34406	0.190241	-0.153819	0.00200333	5.70047	25.2803	1057	838	827	595	1002	689	741	1032	508	667	621	738	1280	530	5.1394	4.51385	5.06992	3.41039	4.35292	3.88169	4.1801	4.28796	4.47402	6.08621	4.61803	5.72986	5.38057	4.40184
ENSG00000174276.7	chr11	ZNHIT2	65116403	65117701	-0.193035	0.15124	-0.740164	-1.32605	0.344275	-0.54713	-1.13302	-0.891404	-1.47729	-0.585889	0.0020223	1.57833	25.253	69	74	29	45	62	49	76	70	34	24	25	19	18	23	2.87121	3.41125	1.5215	2.20739	2.30507	2.36252	3.66911	2.48913	2.56266	1.87418	1.59105	1.26247	0.647544	1.6348
ENSG00000184281.15	chr11	TSSC4	2400488	2400798	0.224606	0.20904	-0.314291	-0.130916	-0.0155658	-0.538897	-0.355522	-0.523331	-0.339956	0.183374	0.00206716	4.24681	25.1987	353	313	256	357	404	360	399	404	208	161	174	161	316	211	7.17598	7.04882	6.56153	8.55509	7.33777	8.47955	9.41046	7.01813	7.65891	6.14209	5.40983	5.22616	5.5536	7.32672
ENSG00000104447.12	chr8	TRPS1	115408496	115415084	-0.537712	-0.211192	-0.0452821	-0.0942526	0.32652	0.49243	0.44346	0.16591	0.116939	-0.0489706	0.00207986	2.98165	25.1785	159	143	137	80	133	105	121	167	76	94	95	97	185	82	0.77624	0.773394	0.843292	0.460404	0.580132	0.593953	0.685355	0.696705	0.672062	0.861212	0.709333	0.756172	0.780821	0.683807
ENSG00000112787.13	chr12	FBRSL1	132489551	132490861	-0.0385706	0.0906347	-0.213019	-0.533791	0.129205	-0.174448	-0.495221	-0.303653	-0.624426	-0.320773	0.00209208	5.03827	25.1548	733	569	454	539	693	547	652	744	372	370	303	327	502	270	4.22492	3.63323	3.29936	3.6623	3.56881	3.65314	4.36007	3.66455	3.88378	4.00221	2.67107	3.00963	2.50149	2.65827
ENSG00000167526.13	chr16	RPL13	89560657	89560712	0.237941	0.299541	-0.124838	-0.150358	0.0615995	-0.36278	-0.388299	-0.424379	-0.449899	-0.0255198	0.00209208	9.61328	25.1521	13345	14023	9733	14957	16874	13659	15518	18317	9383	6763	8134	7897	11528	8648	116.874	136.052	107.474	154.416	132.036	138.606	157.676	137.084	148.846	111.153	108.951	110.436	87.2838	129.371
ENSG00000169750.9	chr17	RAC3	82031678	82031796	0.177136	0.278621	0.0499201	-0.202168	0.101484	-0.127216	-0.379304	-0.228701	-0.480789	-0.252088	0.00214139	5.01479	25.0949	580	473	457	581	674	531	613	786	360	320	378	352	496	329	21.2838	19.2287	21.1445	25.1332	22.0983	22.5777	26.0984	24.6478	23.9288	22.0372	21.2149	20.626	15.7357	20.6224
ENSG00000110697.13	chr11	PITPNM1	67491768	67492296	-0.0664779	0.0295299	-0.194284	-0.445609	0.0960078	-0.127807	-0.379131	-0.223814	-0.475139	-0.251324	0.00216868	5.57231	25.0607	1041	842	674	789	967	784	878	1022	554	499	491	495	763	428	8.73484	7.82676	7.13054	7.80425	7.24948	7.62227	8.54732	7.32805	8.41998	7.85757	6.30105	6.63223	5.5349	6.13435
ENSG00000104889.6	chr19	RNASEH2A	12806556	12806800	0.342669	0.284108	0.154144	0.126912	-0.0585608	-0.188525	-0.215757	-0.129964	-0.157196	-0.027232	0.00219013	7.11936	25.0258	2350	2012	1722	2609	3107	2342	2457	3295	1404	1353	1633	1552	2566	1591	34.8494	33.0538	32.1973	45.6091	41.1666	40.2419	42.2731	41.7558	37.713	37.6538	37.0375	36.751	32.8977	40.3012
ENSG00000171132.14	chr2	PRKCE	45651345	45651703	-0.397637	-0.279073	-0.0930872	-0.105434	0.118564	0.30455	0.292203	0.185986	0.17364	-0.0123466	0.00219013	4.22294	25.0264	359	356	328	224	345	266	269	382	176	197	237	225	433	199	1.9448	2.13647	2.24034	1.43047	1.66985	1.66966	1.69069	1.76839	1.727	2.00277	1.96362	1.94632	2.02792	1.84143
ENSG00000188747.8	chr9	NOXA1	137423350	137423706	0.434326	0.635158	0.00630077	-0.234558	0.200832	-0.428026	-0.668885	-0.628857	-0.869716	-0.240859	0.00219734	2.00082	25.012	71	54	39	86	85	60	83	108	52	39	38	33	50	38	2.28713	1.92705	1.584	3.26574	2.4464	2.23948	3.10201	2.97297	3.03412	2.35766	1.87217	1.69745	1.39246	2.09092
ENSG00000160957.13	chr8	RECQL4	144511288	144511555	0.130287	0.301182	-0.0850095	-0.24117	0.170895	-0.215297	-0.371457	-0.386192	-0.542352	-0.156161	0.00221023	6.521	24.9926	1848	1456	1147	1620	1903	1525	1865	2193	1113	956	936	883	1401	920	23.5815	20.5824	18.454	24.3688	21.6962	22.5477	27.6108	23.9134	25.7253	22.8934	18.2672	17.992	15.4557	20.0529
ENSG00000133937.4	chr14	GSC	94768216	94768649	0.0828462	0.363477	-0.573696	-0.685813	0.280631	-0.656542	-0.76866	-0.937173	-1.04929	-0.112117	0.00221724	1.54978	24.9754	39	66	39	42	67	52	58	77	42	24	24	17	39	19	1.66779	3.12671	2.10281	2.11727	2.55993	2.57659	2.87765	2.81386	3.2533	1.92607	1.5697	1.16085	1.44186	1.38788
ENSG00000143578.16	chr1	CREB3L4	153967534	153967884	0.333385	0.29748	0.256611	0.16075	-0.0359053	-0.0767736	-0.172635	-0.0408683	-0.13673	-0.0958613	0.00221724	4.58474	24.9723	366	356	301	420	525	408	402	538	264	245	282	295	489	250	6.81724	7.34587	7.06891	9.22204	8.73701	8.80545	8.6873	8.56334	8.90694	8.56401	8.03349	8.77404	7.8744	7.95405
ENSG00000212864.3	chr9	RNF208	137220247	137221323	0.110922	0.309481	-0.271619	-0.471206	0.198559	-0.382541	-0.582129	-0.5811	-0.780687	-0.199587	0.00224076	2.84922	24.9428	155	110	90	138	150	111	141	185	92	66	64	66	90	70	7.28549	5.72777	5.33369	7.64638	6.29933	6.04525	7.68914	7.43075	7.83271	5.82176	4.60081	4.9536	3.65721	5.62012
ENSG00000182687.4	chr17	GALR2	76074781	76075251	-0.139755	0.337131	-0.369885	-1.25422	0.476886	-0.23013	-1.11447	-0.707016	-1.59136	-0.88434	0.00226451	0.973293	24.9133	47	35	19	25	44	27	46	46	28	18	20	14	18	9	1.85034	1.52647	0.943119	1.16023	1.54769	1.23164	2.10109	1.54755	1.99668	1.32987	1.20424	0.880101	0.612643	0.605226
ENSG00000213064.10	chr1	SFT2D2	168225938	168226142	-0.0986997	-0.128716	-0.0724857	0.220418	-0.0300165	0.026214	0.319117	0.0562305	0.349134	0.292903	0.00226814	5.40652	24.9032	806	748	600	620	860	633	618	852	413	381	520	477	1115	518	3.88404	3.99315	3.64551	3.522	3.70274	3.5344	3.45516	3.5085	3.60492	3.44554	3.83247	3.67043	4.64519	4.26382
ENSG00000169474.4	chr1	SPRR1A	152985231	152985500	-4.72799	1.27079	-4.72799	-4.72799	5.99878	0	0	-5.99878	-5.99878	0	0.00229466	-1.96982	24.8582	1	5	4	0	0	0	0	1	16	0	0	0	0	0	0.200199	1.10891	1.00967	0	0	0	0	0.171078	5.80201	0	0	0	0	0
ENSG00000176532.4	chr7	PRR15	29563835	29564377	0.105851	0.177348	-0.283412	-0.379294	0.0714975	-0.389263	-0.485144	-0.460761	-0.556642	-0.0958813	0.00229466	3.88768	24.8605	279	277	194	281	298	260	289	311	194	122	144	147	232	135	7.7101	8.48011	6.75953	9.15403	7.35781	8.32517	9.26585	7.34429	9.7108	6.32702	6.0862	6.4867	5.54275	6.37251
ENSG00000196642.19	chr9	RABL6	136807943	136808326	0.162139	0.15812	-0.103721	-0.157672	-0.00401888	-0.26586	-0.319811	-0.261841	-0.315792	-0.0539515	0.00229466	6.82725	24.8654	2126	1847	1575	2066	2433	1974	2045	2685	1215	1039	1236	1186	1879	1218	11.2908	10.8666	10.5463	12.9343	11.5446	12.1471	12.6005	12.1854	11.6879	10.3553	10.0394	10.0577	8.6272	11.0492
ENSG00000182712.16	chrX	CMC4	155061622	155061991	0.275648	0.209258	-0.193906	0.0459288	-0.0663898	-0.469553	-0.229719	-0.403163	-0.163329	0.239834	0.00231576	4.65169	24.8319	441	386	347	490	575	424	459	602	251	186	270	236	460	302	18.1551	17.6041	18.0114	23.7797	21.1497	20.2251	21.9232	21.1783	18.7168	14.37	17.0001	15.5139	16.3719	21.2367
ENSG00000063245.14	chr19	EPN1	55675226	55675435	0.0762379	0.237292	-0.245574	-0.330317	0.161054	-0.321812	-0.406555	-0.482866	-0.567609	-0.0847428	0.00232573	6.72874	24.816	2160	1937	1302	1840	2339	1739	2208	2292	1382	1041	974	990	1602	1042	6.62783	6.58435	5.03718	6.65557	6.41245	6.18274	7.86046	6.00988	7.68109	5.99448	4.57093	4.85068	4.24973	5.46142
ENSG00000124145.6	chr20	SDC4	45325288	45327415	0.13294	0.00070213	0.0553877	0.291404	-0.132238	-0.077552	0.158464	0.0546856	0.290702	0.236016	0.00234754	7.89165	24.787	4376	3575	3230	3923	4863	4009	3743	4656	2263	2357	2767	2659	5668	3066	90.5238	81.927	84.2455	95.6652	89.8806	96.0916	89.8332	82.3061	84.7944	91.5016	87.5432	87.8322	101.367	108.337
ENSG00000166165.13	chr14	CKB	103519667	103520042	0.130736	0.286649	-0.23035	-0.256714	0.155913	-0.361086	-0.38745	-0.516999	-0.543363	-0.0263633	0.00234754	6.74267	24.7828	2158	1827	1326	2006	2283	1734	2308	2468	1303	1022	970	999	1572	1125	48.95	45.9098	37.923	53.6391	46.2682	45.5737	60.7391	47.8387	53.5356	43.5046	33.6512	36.184	30.8272	43.5887
ENSG00000073756.12	chr1	PTGS2	186671791	186674762	-0.34496	-0.475487	0.0342905	-0.488198	-0.130528	0.37925	-0.143238	0.509778	-0.0127103	-0.522488	0.00235724	4.18726	24.7674	322	377	348	217	386	278	199	379	159	205	277	247	340	153	3.30584	4.28779	4.50468	2.62625	3.54071	3.30701	2.37034	3.32506	2.95679	3.9497	4.34945	4.04924	3.01777	2.68311
ENSG00000026559.14	chr20	KCNG1	51003656	51004806	-0.178374	0.079022	-0.110842	-0.667264	0.257396	0.067532	-0.48889	-0.189864	-0.746286	-0.556422	0.00235947	4.52549	24.7588	461	454	336	317	473	371	430	464	323	272	228	270	312	186	4.6018	5.02051	4.22887	3.73023	4.21855	4.29106	4.97997	3.95802	5.84018	5.09541	3.48088	4.30368	2.69254	3.17147
ENSG00000284491.2	chr19	THSD8	12802031	12802219	0.342906	0.285887	0.157204	0.126469	-0.057019	-0.185702	-0.216437	-0.128683	-0.159418	-0.0307349	0.00235947	7.10635	24.7524	2330	1987	1708	2585	3081	2316	2438	3267	1391	1340	1621	1543	2535	1578	71.1956	67.2606	65.8027	93.1124	84.1133	81.9973	86.4295	85.3061	76.9877	76.8397	75.7544	75.2858	66.9662	82.3616
ENSG00000099864.18	chr19	PALM	708935	709151	0.176388	0.170635	-0.197334	-0.283965	-0.00575363	-0.373722	-0.460353	-0.367969	-0.454599	-0.0866305	0.002389	5.33354	24.719	761	706	535	719	923	722	747	951	452	382	386	396	572	433	8.37435	8.60671	7.42299	9.32707	9.07495	9.20593	9.53715	8.94295	9.00953	7.88884	6.49653	6.95844	5.44181	8.13908
ENSG00000105855.10	chr7	ITGB8	20330702	20331558	-0.388734	-0.310674	-0.067765	0.0398337	0.0780598	0.320969	0.428567	0.242909	0.350508	0.107599	0.00240498	3.54763	24.6982	250	204	188	138	197	179	157	225	113	115	160	137	277	148	0.891621	0.806002	0.845389	0.580189	0.627744	0.739703	0.649638	0.685735	0.729988	0.7697	0.872746	0.780209	0.854085	0.901618
ENSG00000125877.13	chr20	ITPA	3208868	3209033	0.468796	0.434639	0.21788	0.203144	-0.034157	-0.250916	-0.265652	-0.216759	-0.231495	-0.0147359	0.00242182	4.48285	24.6637	351	296	266	411	499	411	431	533	226	201	250	263	381	273	9.76974	9.12711	9.33503	13.4855	12.4094	13.2551	13.9182	12.6776	11.3941	10.4992	10.6425	11.6891	9.16815	12.9795
ENSG00000168569.8	chr11	TMEM223	62771629	62771999	0.00503707	0.0952839	-0.29256	-0.381806	0.0902469	-0.297597	-0.386843	-0.387844	-0.47709	-0.0892458	0.00242182	4.14256	24.663	351	320	253	307	374	289	361	393	188	143	201	163	324	139	8.37652	8.46004	7.61265	8.63665	7.97452	7.99132	9.99529	8.01462	8.12665	6.40437	7.33636	6.21147	6.68471	5.6662
ENSG00000171103.11	chr2	TRMT61B	28849821	28850242	0.0861317	-0.0185934	-0.294485	-0.171242	-0.104725	-0.380617	-0.257374	-0.275892	-0.152648	0.123244	0.00242182	4.59171	24.6576	449	403	392	422	568	401	391	546	245	188	260	236	483	234	11.7588	11.6919	12.9437	13.028	13.2904	12.1681	11.8802	12.2192	11.6219	9.23967	10.414	9.8691	10.9356	10.4677
ENSG00000175701.10	chr2	MTLN	110211529	110211622	0.195342	0.289087	-0.174996	-0.473052	0.0937456	-0.370338	-0.668394	-0.464083	-0.76214	-0.298056	0.00242182	4.04647	24.6641	341	238	228	294	407	269	315	415	206	182	152	139	198	157	8.98698	6.94867	7.57622	9.13391	9.58362	8.21439	9.63166	9.34633	9.83385	9.00148	6.12675	5.84957	4.51134	7.06772
ENSG00000146648.18	chr7	EGFR	55019017	55019365	-0.362068	-0.241434	0.0116841	-0.00701272	0.120634	0.373752	0.355055	0.253118	0.234421	-0.0186968	0.00243758	8.89857	24.6373	9351	8562	7885	5424	8885	6951	6411	9215	4992	5296	6049	6151	12311	4937	40.3557	40.9344	42.905	27.5941	34.2595	34.7583	32.1	33.9841	39.0228	42.8922	39.9262	42.388	45.9326	36.3941
ENSG00000115020.17	chr2	PIKFYVE	208266255	208266415	-0.459669	-0.316842	-0.119591	-0.195056	0.142826	0.340077	0.264612	0.197251	0.121786	-0.0754649	0.00250706	5.76858	24.57	1058	1099	970	611	1025	779	751	1162	519	567	723	656	1317	517	5.2762	6.07154	6.0991	3.59192	4.56705	4.50129	4.34517	4.95194	4.68814	5.30643	5.51444	5.22384	5.67809	4.404
ENSG00000163216.7	chr1	SPRR2D	153039732	153040365	-3.41434	2.71802	-1.19716	-3.41434	6.13237	2.21719	0	-3.91518	-6.13237	-2.21719	0.00250706	-2.05064	24.5639	3	0	1	0	0	0	1	1	17	0	0	1	0	0	0.154145	0	0.064784	0	0	0	0.059613	0.0439079	1.58218	0	0	0.0820464	0	0
ENSG00000106399.11	chr7	RPA3	7636518	7637082	0.256124	0.11768	-0.128015	0.130434	-0.138444	-0.384139	-0.125689	-0.245695	0.0127542	0.258449	0.00253685	5.80194	24.532	980	861	782	1062	1243	973	923	1270	554	447	634	538	1128	686	16.39	15.9523	16.4899	20.9377	18.5738	18.8552	17.9096	18.1506	16.7826	14.0296	16.217	14.3677	16.3096	19.5974
ENSG00000182809.10	chr14	CRIP2	105472962	105473512	-0.00835889	0.139153	-0.353951	-0.698738	0.147512	-0.345592	-0.690379	-0.493104	-0.837891	-0.344787	0.00255096	3.42763	24.5138	229	197	150	197	225	174	235	253	117	122	96	80	130	91	2.55908	2.43883	2.11348	2.59517	2.2465	2.253	3.04683	2.41603	2.36827	2.55854	1.64077	1.42754	1.25595	1.73704
ENSG00000104880.18	chr19	ARHGEF18	7395113	7395247	-0.126051	0.0392176	-0.0460337	-0.351927	0.165268	0.080017	-0.225876	-0.0852513	-0.391144	-0.305893	0.00255547	5.87703	24.5016	1219	1062	812	867	1213	889	1032	1332	656	618	701	682	988	553	10.5561	10.1881	8.86575	8.85055	9.38508	8.92004	10.3684	9.85687	10.2897	10.0432	9.28425	9.43052	7.39672	8.17988
ENSG00000162430.17	chr1	SELENON	25800176	25800413	-0.116195	-0.0307044	0.222821	-0.0460915	0.0854907	0.339016	0.0701037	0.253526	-0.0153871	-0.268913	0.00255547	8.2383	24.4975	5476	4879	4534	4142	5913	4439	4521	6122	3193	3794	3895	3945	6611	2919	66.9527	66.0847	69.8947	59.6986	64.5934	62.8859	64.1313	63.9634	70.7132	87.0533	72.8349	77.0196	69.8799	60.962
ENSG00000183513.9	chr2	COA5	98599314	98600793	0.106637	0.0296732	-0.217587	-0.279217	-0.0769638	-0.324224	-0.385854	-0.24726	-0.308891	-0.0616304	0.0025581	4.47582	24.4891	406	387	342	412	481	388	353	511	247	183	259	216	385	216	7.96291	8.40858	8.45727	9.52561	8.42882	8.81742	8.03252	8.56446	8.77485	6.73566	7.76914	6.76472	6.52811	7.23636
ENSG00000214193.11	chr1	SH3D21	36306368	36306424	0.00375818	0.176813	0.345539	0.0991829	0.173055	0.341781	0.0954247	0.168725	-0.0776305	-0.246356	0.00257475	4.48033	24.4688	395	325	297	328	436	307	360	506	236	261	300	307	479	227	2.62235	2.39025	2.48604	2.56695	2.58617	2.36154	2.77286	2.87063	2.83794	3.25176	3.04609	3.25449	2.74922	2.57419
ENSG00000186907.8	chr11	RTN4RL2	57460528	57460896	-0.0434009	0.158197	-0.351171	-0.643006	0.201598	-0.30777	-0.599605	-0.509368	-0.801203	-0.291835	0.00265794	3.13502	24.3939	197	166	107	153	176	144	175	197	118	90	71	83	118	72	4.42216	4.12802	3.02838	4.04865	3.52986	3.74537	4.55762	3.77893	4.79786	3.79135	2.43755	2.97507	2.28998	2.76071
ENSG00000115414.19	chr2	FN1	215360440	215361626	-0.328348	-0.23793	0.0850563	0.0590055	0.0904183	0.413404	0.387353	0.322986	0.296935	-0.0260508	0.00266859	8.31148	24.3774	5728	5662	5319	3589	6112	4489	4219	6105	3178	3654	4158	4149	8617	3234	17.9844	19.6937	21.0563	13.2836	17.1456	16.3308	15.3686	16.3799	18.0736	21.53	19.9666	20.8011	23.39	17.3442
ENSG00000172216.6	chr20	CEBPB	50190830	50192668	0.0710311	0.115192	-0.305265	-0.335945	0.0441611	-0.376296	-0.406976	-0.420457	-0.451137	-0.03068	0.00266859	6.41541	24.3729	1577	1781	1090	1558	1873	1438	1625	2011	956	790	839	767	1318	863	46.3527	57.9926	40.3951	53.9835	49.1878	48.9741	55.4151	50.5113	50.8977	43.5766	37.7166	35.9989	33.4919	43.3286
ENSG00000156535.15	chr6	CD109	73695785	73696289	-0.467749	-0.256843	-0.0915618	-0.136764	0.210906	0.376187	0.330984	0.165281	0.120079	-0.0452027	0.00268785	6.54416	24.3512	1843	1776	1647	997	1730	1321	1330	1899	975	968	1239	1134	2332	900	10.1841	10.8719	11.4749	6.49445	8.54121	8.45793	8.52669	8.96718	9.75886	10.0382	10.4712	10.006	11.1406	8.49494
ENSG00000136603.14	chr3	SKIL	170357678	170357856	-0.379181	-0.383193	-0.324693	0.0252779	-0.00401221	0.0544881	0.404459	0.0585003	0.408471	0.349971	0.00270498	4.84109	24.3314	569	529	545	323	549	467	375	546	284	285	296	303	734	358	3.95226	4.07057	4.77297	2.64476	3.40708	3.7585	3.02201	3.24086	3.57313	3.71503	3.14451	3.36067	4.40769	4.24754
ENSG00000136295.15	chr7	TTYH3	2631986	2632278	-0.212085	0.0186386	-0.188937	-0.489825	0.230723	0.0231475	-0.277741	-0.207576	-0.508464	-0.300888	0.00278957	6.80307	24.2526	2408	2107	1656	1558	2293	1736	2027	2353	1421	1274	1127	1182	1899	937	21.3589	20.7039	18.52	16.2907	18.172	17.8417	20.8597	17.8352	22.8304	21.2068	15.2888	16.7413	14.5622	14.1965
ENSG00000185630.18	chr1	PBX1	164555584	164555719	-0.371167	-0.21647	-0.110707	-0.0950278	0.154697	0.26046	0.27614	0.105763	0.121443	0.0156794	0.00278957	6.00092	24.2539	1228	1198	1117	776	1166	952	947	1319	656	637	804	777	1524	668	3.12381	3.37605	3.5826	2.32701	2.65009	2.806	2.79491	2.86725	3.02265	3.04095	3.12802	3.15615	3.3516	2.90258
ENSG00000159958.6	chr22	TNFRSF13C	41922023	41925554	0.403304	0.429764	0.647026	0.373136	0.0264598	0.243722	-0.0301682	0.217262	-0.056628	-0.27389	0.0027973	3.45993	24.2405	176	145	100	173	241	169	196	265	89	133	169	139	231	119	2.41213	2.20152	1.72801	2.79501	2.95108	2.68373	3.11656	3.10361	2.2094	3.42076	3.54244	3.04196	2.73704	2.78584
ENSG00000116809.11	chr1	ZBTB17	15941869	15942252	0.0785324	0.203674	-0.0914912	-0.308248	0.125141	-0.170024	-0.38678	-0.295165	-0.511921	-0.216756	0.00279818	5.29219	24.2338	719	663	557	707	793	637	746	902	471	427	396	391	629	366	9.16617	9.3635	8.95309	10.625	9.03251	9.40941	11.0339	9.82651	10.8762	10.2158	7.72115	7.9595	6.93251	7.97004
ENSG00000099624.8	chr19	ATP5F1D	1241746	1241991	0.330167	0.447399	-0.128626	-0.279823	0.117232	-0.458792	-0.609989	-0.576025	-0.727222	-0.151197	0.00280891	5.51847	24.2137	837	773	499	932	1042	771	1084	1074	549	442	437	395	545	478	20.1169	20.5817	15.1215	26.4059	22.3758	21.4711	30.2271	22.0584	23.9004	19.9361	16.0637	15.1594	11.3243	19.6238
ENSG00000126464.14	chr19	PRR12	49591182	49591740	-0.041353	-0.0583802	-0.173981	-0.559708	-0.0170272	-0.132628	-0.518355	-0.115601	-0.501328	-0.385727	0.00280891	4.59354	24.2135	515	433	362	366	558	414	394	536	267	280	231	261	364	203	3.68515	3.43243	3.26599	3.0873	3.56745	3.43251	3.27096	3.27753	3.46064	3.76001	2.52806	2.98221	2.2518	2.48122
ENSG00000184785.6	chrX	SMIM10	134990991	134992473	0.0594305	-0.037542	-0.200312	-0.504272	-0.0969725	-0.259743	-0.563702	-0.16277	-0.46673	-0.30396	0.00282198	3.24261	24.1974	180	174	142	176	204	162	142	222	100	97	102	91	151	75	6.56079	7.02585	6.52575	7.56217	6.64339	6.84168	6.00487	6.91465	6.60208	6.63497	5.68606	5.29633	4.75819	4.66945
ENSG00000115255.11	chr19	REEP6	1491166	1491384	0.0570947	0.303459	0.012269	-0.427803	0.246365	-0.0448257	-0.484898	-0.29119	-0.731262	-0.440072	0.00282606	3.34365	24.1883	190	180	120	176	210	147	204	237	131	112	109	109	145	87	5.05921	5.30967	4.02873	5.52448	4.99602	4.53534	6.30218	5.39276	6.31826	5.59668	4.43898	4.63453	3.33793	3.95702
ENSG00000167543.16	chr17	TP53I13	29566052	29566228	0.183826	0.266666	-0.210966	-0.378655	0.0828408	-0.394792	-0.56248	-0.477633	-0.645321	-0.167688	0.00290879	5.27206	24.1196	779	673	462	716	877	664	840	836	471	402	383	305	561	353	9.21396	8.81839	6.88984	9.98325	9.26796	9.09999	11.5271	8.44984	10.0908	8.92315	6.92843	5.76048	5.73657	7.13188
ENSG00000174705.13	chr5	SH3PXD2B	172325000	172325380	-0.313074	-0.145032	0.061616	0.0223426	0.168042	0.37469	0.335416	0.206648	0.167375	-0.0392734	0.00290879	5.40586	24.1139	747	748	720	498	797	597	617	877	431	469	559	534	1002	472	4.89787	5.43318	5.95221	3.84916	4.66897	4.5355	4.69357	4.91383	5.11872	5.7709	5.60565	5.59086	5.67983	5.28627
ENSG00000168175.15	chr14	MAPK1IP1L	55051647	55051803	-0.0113787	-0.100609	0.145917	0.169722	-0.0892306	0.157295	0.181101	0.246526	0.270331	0.0238053	0.00291225	8.15191	24.1054	5263	4375	4202	4226	5683	4511	4043	5555	2727	3133	3494	3650	6946	3241	40.7921	37.5653	41.0637	38.612	39.3547	40.5116	36.3562	36.7926	38.2847	45.5708	41.4184	45.1737	46.5435	42.9084
ENSG00000107099.15	chr9	DOCK8	214854	215029	-0.334397	-0.269503	-0.09042	-0.15555	0.0648935	0.243977	0.178846	0.179083	0.113953	-0.0651303	0.00293975	5.38909	24.0772	826	830	682	516	805	634	621	845	396	443	516	518	919	445	3.23914	3.60573	3.37204	2.38533	2.82047	2.88073	2.82535	2.83165	2.81282	3.26014	3.09476	3.24362	3.11563	2.98078
ENSG00000131187.9	chr5	F12	177402140	177402459	-0.000655333	0.306763	-0.546746	-0.773769	0.307418	-0.546091	-0.773114	-0.853509	-1.08053	-0.227023	0.00293975	2.24799	24.0733	114	82	54	89	83	84	121	103	63	42	42	29	54	37	2.22539	1.7733	1.32909	2.04806	1.44763	1.89996	2.74043	1.7182	2.22761	1.53863	1.25395	0.903962	0.911332	1.23374
ENSG00000134250.20	chr1	NOTCH2	119911553	119916694	-0.46771	-0.344768	-0.0316689	0.00184542	0.122942	0.436041	0.469555	0.313099	0.346614	0.0335143	0.0029557	7.81892	24.0557	4506	4283	3823	2320	4127	3236	2771	4206	2363	2535	2779	2980	6340	2282	12.2211	12.8686	13.0732	7.41747	10.0006	10.1693	8.71938	9.74811	11.6086	12.9027	11.5275	12.9058	14.8658	10.5719
ENSG00000167733.13	chr19	HSD11B1L	5680604	5681271	-0.134809	0.346176	-0.214905	-0.339464	0.480985	-0.0800954	-0.204654	-0.56108	-0.68564	-0.124559	0.00301433	2.97657	24.0073	156	132	106	129	135	110	174	193	107	80	89	58	139	63	2.81925	2.6427	2.41531	2.7482	2.17981	2.30338	3.64829	2.98057	3.50259	2.7132	2.45995	1.67373	2.17172	1.94478
ENSG00000268975.2	chr19	MIA-RAB4B	40771648	40772063	0.303547	0.307367	0.0879353	-0.142572	0.00382039	-0.215612	-0.446119	-0.219432	-0.449939	-0.230507	0.00305046	4.39171	23.9756	380	318	249	377	496	351	394	500	227	209	237	227	318	219	11.3546	10.5264	9.38089	13.2794	13.2417	12.1523	13.6588	12.767	12.286	11.7197	10.8308	10.8308	8.21475	11.1777
ENSG00000100888.13	chr14	CHD8	21385194	21386176	-0.334342	-0.165173	0.036594	-0.0465875	0.169169	0.370936	0.287754	0.201767	0.118585	-0.0831815	0.00310736	7.38048	23.9297	3152	2968	2753	1978	3147	2340	2265	3393	1836	1784	2237	2125	3970	1728	8.13139	8.4822	8.95454	6.01527	7.25356	6.99453	6.7792	7.47991	8.57923	8.63688	8.82617	8.75362	8.85421	7.61453
ENSG00000129173.13	chr11	E2F8	19224063	19224840	-0.404394	-0.197105	0.0192126	0.066958	0.207288	0.423607	0.471352	0.216318	0.264063	0.0477453	0.00315892	4.29437	23.8882	403	333	314	229	331	273	293	373	203	212	252	251	539	195	5.26938	4.82352	5.17658	3.52972	3.86686	4.136	4.44481	4.1677	4.80781	5.20204	5.03944	5.24057	6.0929	4.35522
ENSG00000059122.16	chr16	FLYWCH1	2911937	2912154	0.0492444	0.314354	-0.00550254	-0.253558	0.265109	-0.0547469	-0.302803	-0.319856	-0.567912	-0.248056	0.00318761	5.58773	23.8591	950	806	574	746	992	772	973	1091	633	511	489	538	776	453	6.09941	5.73278	4.6466	5.64616	5.69052	5.74309	7.24784	5.98581	7.36148	6.157	4.80176	5.51565	4.30732	4.96802
ENSG00000071655.18	chr19	MBD3	1573596	1578158	0.100838	0.229028	-0.252467	-0.403515	0.128191	-0.353304	-0.504353	-0.481495	-0.632544	-0.151048	0.00318761	6.5369	23.834	2004	1634	1120	1686	2038	1554	1897	2098	1182	918	854	855	1237	924	13.6962	12.3715	9.65117	13.5835	12.4447	12.306	15.0419	12.253	14.6325	11.7741	8.92666	9.33082	7.30893	10.7869
ENSG00000100300.18	chr22	TSPO	43151547	43151604	0.220791	0.329541	-0.175402	-0.306041	0.108751	-0.396193	-0.526832	-0.504944	-0.635583	-0.130639	0.00318761	5.85373	23.8359	1178	986	638	1073	1349	964	1251	1318	714	570	537	525	788	579	44.7786	41.521	30.5777	48.0812	45.8156	42.4587	55.1714	42.8129	49.161	40.6615	31.2196	31.8665	25.896	37.5945
ENSG00000105866.15	chr7	SP4	21428043	21428258	-0.448123	-0.322412	-0.239651	-0.121825	0.125711	0.208472	0.326298	0.0827611	0.200587	0.117826	0.00318761	4.64542	23.8366	532	492	427	282	477	364	375	462	261	258	287	280	614	263	4.61952	4.73278	4.6749	2.88659	3.70067	3.66227	3.77788	3.42816	4.10509	4.20425	3.81149	3.88234	4.6093	3.90087
ENSG00000131668.14	chr9	BARX1	93951627	93952328	0.10401	0.147335	-0.19813	-0.428743	0.0433252	-0.30214	-0.532753	-0.345465	-0.576078	-0.230613	0.00318761	4.6508	23.8499	517	449	318	458	546	430	489	535	306	252	245	246	361	234	15.9235	15.32	12.349	16.6289	15.0251	15.3455	17.4738	14.0811	17.0713	14.5657	11.5409	12.0985	9.61249	12.3107
ENSG00000197483.10	chr19	ZNF628	55476617	55476807	-0.0923311	0.165657	-0.480887	-0.883964	0.257988	-0.388556	-0.791633	-0.646544	-1.04962	-0.403077	0.00318761	2.93605	23.8568	188	139	99	121	171	124	180	150	107	83	54	63	85	58	2.84971	2.33413	1.89207	2.16212	2.31588	2.17786	3.16554	1.94298	2.93782	2.36105	1.25189	1.52488	1.11389	1.50173
ENSG00000104147.9	chr15	OIP5	41309273	41309849	0.205551	0.290771	-0.173414	-0.0513986	0.0852193	-0.378965	-0.25695	-0.464184	-0.342169	0.122015	0.00318877	3.62159	23.8275	203	219	152	223	269	202	222	307	144	104	130	108	239	119	9.13646	10.9192	8.6255	11.8314	10.8171	10.5341	11.5922	11.8074	11.7393	8.78413	8.94855	7.76168	9.29952	9.14849
ENSG00000008710.19	chr16	PKD1	2088710	2090194	-0.211827	0.0317964	-0.205229	-0.554316	0.243623	0.00659795	-0.342489	-0.237025	-0.586112	-0.349087	0.00324247	6.50805	23.7809	1940	1806	1310	1226	1978	1394	1670	2031	1134	1080	883	929	1466	745	5.65854	5.83561	4.81762	4.21544	5.15472	4.71118	5.65133	5.06228	5.99119	5.91167	3.93904	4.32682	3.69673	3.71176
ENSG00000119912.17	chr10	IDE	92451684	92454539	-0.213544	-0.256068	-0.0178516	0.0340261	-0.0425244	0.195692	0.24757	0.238217	0.290094	0.0518777	0.00324247	5.90224	23.78	1205	1010	966	797	1189	905	796	1201	561	624	783	707	1460	670	8.54337	7.93285	8.63531	6.66117	7.53182	7.43455	6.54767	7.27643	7.20447	8.30252	8.49046	8.00408	8.94903	8.11405
ENSG00000166833.21	chr11	NAV2	19350724	19351027	-0.236678	-0.214369	0.0410365	0.14809	0.0223092	0.277715	0.384768	0.255406	0.362459	0.107053	0.00324437	6.70051	23.773	1963	1748	1678	1206	2092	1560	1460	2021	974	1141	1253	1335	2779	1187	6.9927	6.89814	7.5366	5.06433	6.65829	6.43893	6.03405	6.15212	6.28465	7.62771	6.82658	7.59375	8.55843	7.22264
ENSG00000124198.9	chr20	ARFGEF2	48921711	48922010	-0.402703	-0.271022	-0.0810033	-0.132818	0.131681	0.3217	0.269885	0.190019	0.138204	-0.0518147	0.0032477	7.12081	23.7651	2741	2700	2361	1566	2625	2064	1891	2864	1425	1488	1752	1729	3354	1394	16.2386	17.7202	17.6358	10.9366	13.8946	14.1682	12.9976	14.4993	15.2916	16.5434	15.8745	16.3563	17.1784	14.1066
ENSG00000059758.8	chr12	CDK17	96278261	96280279	-0.33372	-0.230388	-0.0860025	-0.0640221	0.103332	0.247718	0.269698	0.144386	0.166366	0.0219804	0.00326707	4.49045	23.7466	432	426	374	311	410	307	325	463	220	224	294	264	522	244	3.61082	3.94455	3.94142	3.06431	3.06184	2.9732	3.15164	3.30702	3.33075	3.51361	3.75835	3.52351	3.77201	3.48363
ENSG00000070423.18	chr19	RNF126	647526	648277	-0.190876	0.118138	-0.433944	-0.552189	0.309015	-0.243068	-0.361313	-0.552082	-0.670327	-0.118245	0.00334988	4.41094	23.6831	446	464	280	336	405	341	438	460	295	211	194	178	297	204	6.98375	8.04892	5.52803	6.20217	5.66611	6.18689	7.95719	6.15525	8.36707	6.20041	4.64605	4.45066	4.02061	5.45638
ENSG00000138061.12	chr2	CYP1B1	38066973	38067077	-0.224821	-0.202705	-0.189917	-0.0389649	0.0221152	0.0349036	0.185856	0.0127884	0.163741	0.150952	0.00334988	8.44213	23.681	7215	6223	5611	4881	6825	5415	5173	7082	3514	3284	3988	3951	8279	3849	65.1624	62.2625	63.8939	51.966	55.0731	56.6661	54.2044	54.6576	57.4857	55.6605	55.0863	56.9794	64.6427	59.3785
ENSG00000145734.19	chr5	BDP1	71455651	71456089	-0.477696	-0.414433	-0.246744	-0.205033	0.0632628	0.230952	0.272663	0.167689	0.2094	0.0417104	0.00334988	5.4331	23.6755	902	845	818	461	864	638	562	873	417	412	538	513	1046	436	3.93197	4.08062	4.49588	2.36894	3.36506	3.22246	2.84231	3.252	3.29258	3.37042	3.58685	3.57084	3.94199	3.24646
ENSG00000135837.16	chr1	CEP350	179954773	179955142	-0.43331	-0.342891	-0.173844	-0.135731	0.0904196	0.259467	0.29758	0.169047	0.20716	0.0381131	0.00337032	6.01997	23.6567	1310	1263	1161	754	1212	962	842	1342	645	615	827	799	1629	649	4.96531	5.30327	5.54837	3.36896	4.10444	4.22488	3.7027	4.34671	4.42825	4.37455	4.79411	4.83584	5.33798	4.20185
ENSG00000104852.15	chr19	SNRNP70	49085419	49085636	0.0618783	0.208916	-0.185023	-0.137755	0.147038	-0.246901	-0.199633	-0.393939	-0.346671	0.0472682	0.00337432	7.36843	23.6486	3164	2933	2144	2903	3382	2657	3340	3750	1913	1481	1659	1696	2892	1780	36.5127	37.4961	31.1955	39.4916	34.8705	35.5274	44.7184	36.9805	39.9871	32.0735	29.2807	31.2524	28.8527	35.0872
ENSG00000105364.14	chr19	MRPL4	10251901	10252009	0.213173	0.239753	-0.0629207	-0.198231	0.0265801	-0.276093	-0.411404	-0.302674	-0.437984	-0.13531	0.00338044	6.22516	23.6391	1400	1220	957	1379	1655	1285	1374	1712	898	764	779	734	1141	780	18.5478	17.9057	15.9858	21.5367	19.5902	19.7257	21.1195	19.3822	21.5495	18.9951	15.7845	15.5278	13.0687	17.6514
ENSG00000183087.15	chr13	GAS6	113820549	113821018	0.0617638	0.167433	-0.101524	-0.187386	0.105669	-0.163288	-0.24915	-0.268957	-0.354819	-0.0858622	0.00339604	7.38976	23.6235	3224	2862	2269	2858	3456	2771	3202	3803	1898	1665	1776	1751	2974	1675	28.9724	28.4921	25.7088	30.2762	27.7485	28.8529	33.3843	29.2045	30.8946	28.0793	24.4096	25.1261	23.1053	25.7113
ENSG00000102908.22	chr16	NFAT5	69565094	69566374	-0.443559	-0.422911	-0.062896	0.0113652	0.0206476	0.380663	0.454924	0.360016	0.434277	0.0742612	0.00340801	4.755	23.5924	532	510	477	277	523	389	300	520	264	290	336	355	727	295	1.75334	1.86205	1.98213	1.07618	1.54004	1.48548	1.14712	1.46451	1.576	1.79364	1.69364	1.86824	2.07143	1.66072
ENSG00000141959.17	chr21	PFKL	44300051	44300190	-0.0233022	0.105902	-0.0756185	-0.303373	0.129204	-0.0523163	-0.280071	-0.18152	-0.409275	-0.227755	0.00340801	7.84062	23.5992	4688	3878	3213	3725	4747	3624	4211	5205	2597	2410	2503	2524	3768	2226	28.3894	26.0161	24.5322	26.5916	25.684	25.4285	29.5859	26.9353	28.4864	27.3885	23.1823	24.4066	19.7269	23.0258
ENSG00000186832.9	chr17	KRT16	41609778	41610029	-0.27246	1.01822	-0.332975	-0.588702	1.29068	-0.0605158	-0.316243	-1.35119	-1.60692	-0.255727	0.00340801	2.01054	23.5884	77	73	39	60	54	46	88	73	146	40	29	29	48	30	1.68031	1.76477	1.07306	1.54348	1.05286	1.16311	2.22799	1.3613	5.77097	1.63811	0.967887	1.01052	0.905568	1.11825
ENSG00000197879.17	chr17	MYO1C	1464186	1465752	-0.247865	-0.1121	0.122949	-0.132916	0.135765	0.370814	0.11495	0.235049	-0.0208153	-0.255865	0.00340801	7.37152	23.6027	3128	2883	2610	2193	3065	2390	2507	3137	1836	1982	2157	2162	3693	1542	21.6602	22.116	22.7874	17.9013	18.9628	19.176	20.1411	18.5628	23.0285	25.7563	22.8441	23.9057	22.1084	18.239
ENSG00000261582.1	chr20	AL121753.1	35267885	35267988	0.193282	0.207926	0.370853	0.360068	0.014644	0.177571	0.166786	0.162927	0.152142	-0.0107851	0.00340801	5.61899	23.5978	794	698	610	848	946	717	815	970	516	512	647	670	1209	554	81.1315	79.0115	78.5883	102.145	86.3647	84.8892	96.6181	84.6983	95.5028	98.1799	101.112	109.319	106.801	96.694
ENSG00000128394.17	chr22	APOBEC3F	39040604	39040767	0.199267	0.198042	0.41699	0.284087	-0.00122485	0.217723	0.0848201	0.218948	0.086045	-0.132903	0.00341394	4.38387	23.5768	321	319	253	334	431	312	341	457	189	246	272	283	472	232	3.32717	3.66292	3.30636	4.081	3.99139	3.74705	4.10069	4.04781	3.54838	4.78508	4.31188	4.6839	4.22954	4.10752
ENSG00000133243.10	chr19	BTBD2	1985438	1986649	-0.0359445	0.0860485	-0.0858443	-0.410861	0.121993	-0.0498998	-0.374917	-0.171893	-0.49691	-0.325017	0.00341394	6.1403	23.5629	1378	1276	1012	1163	1464	1114	1268	1518	864	781	766	754	1071	660	12.5524	12.8764	11.623	12.4884	11.915	11.7578	13.4007	11.8163	14.2557	13.3509	10.6717	10.9673	8.43427	10.2693
ENSG00000145494.11	chr5	NDUFS6	1801400	1801549	0.165424	0.262717	-0.197584	-0.10746	0.097293	-0.363009	-0.272884	-0.460302	-0.370177	0.0901245	0.00341394	5.70712	23.5668	933	957	635	933	1163	861	1068	1278	562	448	512	511	868	582	34.7567	39.4944	29.8256	40.9722	38.7091	37.1642	46.1594	40.6838	37.922	31.3198	29.1713	30.3968	27.9549	37.034
ENSG00000160949.17	chr8	TONSL	144428775	144429336	-0.0524621	0.138198	-0.180735	-0.404105	0.19066	-0.128273	-0.351643	-0.318934	-0.542303	-0.223369	0.00341394	6.08254	23.5712	1350	1283	919	1170	1335	1055	1350	1531	805	721	648	709	1078	618	10.2677	10.8101	8.81277	10.49	9.07185	9.29726	11.9125	9.95056	11.09	10.291	7.53774	8.61063	7.08824	8.02875
ENSG00000122877.16	chr10	EGR2	62811996	62814468	-0.135503	0.00121133	0.144731	-0.101047	0.136714	0.280234	0.034456	0.14352	-0.102258	-0.245778	0.00342984	8.57645	23.5474	7047	6309	5777	5165	7620	5614	6152	7862	4140	4230	4995	5005	7901	3753	103.257	102.41	106.728	89.2147	99.7579	95.3131	104.584	98.4426	109.879	116.316	111.938	117.104	100.087	93.9324
ENSG00000169692.13	chr9	AGPAT2	136673143	136673927	0.200872	0.263334	-0.11209	-0.255131	0.0624628	-0.312961	-0.456002	-0.375424	-0.518465	-0.143041	0.00347139	5.59607	23.5159	859	812	652	866	1131	807	923	1135	586	481	474	479	662	520	25.345	26.5412	24.2552	30.1209	29.8152	27.5891	31.596	28.6173	31.318	26.6335	21.3897	22.5676	16.8864	26.2074
ENSG00000120129.6	chr5	DUSP1	172768096	172769132	-0.134733	0.0336348	0.140088	-0.152187	0.168368	0.274821	-0.0174543	0.106453	-0.185822	-0.292275	0.00350394	9.13985	23.4903	10567	9500	8267	8103	10685	8291	9179	11425	6556	6383	7259	7297	11289	5350	283.748	282.599	279.89	256.494	256.349	257.96	285.962	262.163	318.873	321.654	298.116	312.878	262.07	245.389
ENSG00000105321.14	chr19	CCDC9	47255980	47256358	0.292416	0.258742	-0.0421167	-0.0657574	-0.0336741	-0.334533	-0.358173	-0.300858	-0.324499	-0.0236407	0.0035127	4.61563	23.4795	422	393	311	470	539	431	443	583	266	239	250	243	411	267	6.03296	6.2241	5.60579	7.92075	6.88467	7.13936	7.34773	7.1223	6.88806	6.41209	5.4662	5.54721	5.07973	6.52004
ENSG00000023516.9	chr13	AKAP11	42272152	42272228	-0.485613	-0.368505	-0.136598	-0.107987	0.117108	0.349015	0.377626	0.231907	0.260518	0.0286115	0.0036089	5.58108	23.4134	884	980	884	509	887	695	634	948	466	514	596	581	1239	482	4.81931	5.91867	6.07635	3.27115	4.32048	4.39017	4.01008	4.41646	4.60167	5.25871	4.96942	5.05776	5.83962	4.48849
ENSG00000188559.15	chr20	RALGAPA2	20389530	20393253	-0.369919	-0.31002	0.101836	-0.0678772	0.0598995	0.471755	0.302042	0.411856	0.242143	-0.169713	0.0036089	4.99986	23.4101	564	563	594	396	583	437	442	571	312	361	442	451	824	294	2.61707	2.89408	3.47521	2.16611	2.41702	2.34953	2.37952	2.26415	2.62233	3.1436	3.13679	3.34167	3.30555	2.33026
ENSG00000131094.4	chr17	C1QL1	44959693	44960367	-0.060951	0.198234	-0.187798	-0.516879	0.259185	-0.126847	-0.455928	-0.386032	-0.715113	-0.329081	0.0036276	7.08691	23.3936	2865	2529	1777	2185	2804	2159	2743	2734	1971	1518	1349	1276	1978	1159	101.417	99.1746	79.3107	91.1774	88.6829	88.5528	112.653	82.7024	126.377	100.842	73.0341	72.1251	60.5331	70.0793
ENSG00000110719.10	chr11	TCIRG1	68039025	68039119	0.0725027	0.295424	-0.0834206	-0.353864	0.222921	-0.155923	-0.426367	-0.378844	-0.649288	-0.270443	0.00364272	5.76646	23.3581	1139	932	625	948	1160	831	1094	1270	712	550	534	596	782	515	14.0725	12.7564	9.73611	13.8072	12.805	11.8963	15.6818	13.4086	15.934	12.7524	10.0906	11.7583	8.35285	10.8686
ENSG00000118412.12	chr6	CASP8AP2	89829894	89829934	-0.377328	-0.393487	-0.22189	-0.32737	-0.0161585	0.155438	0.0499579	0.171596	0.0661164	-0.10548	0.00364272	6.07939	23.3723	1327	1351	1300	899	1397	967	899	1340	669	664	853	796	1529	604	8.77851	9.90081	10.8431	7.01067	8.257	7.41208	6.89987	7.5751	8.01628	8.2433	8.63031	8.40839	8.74456	6.82507
ENSG00000130699.18	chr20	TAF4	61953469	61953828	-0.293698	-0.143013	-0.0882428	-0.301163	0.150685	0.205456	-0.00746416	0.0547705	-0.158149	-0.21292	0.00364272	5.27355	23.3589	761	720	653	519	763	555	645	819	390	382	501	471	773	357	4.19401	4.39585	4.5375	3.3718	3.75703	3.54406	4.12416	3.85711	3.8932	3.95086	4.22289	4.14491	3.68303	3.36073
ENSG00000170604.5	chr19	IRF2BP1	45883608	45886141	0.0121487	0.176487	-0.267308	-0.494398	0.164338	-0.279457	-0.506547	-0.443795	-0.670885	-0.22709	0.00364272	4.54847	23.3748	487	453	286	423	476	381	496	525	280	222	233	221	313	222	10.3884	10.7049	7.69206	10.6367	9.07196	9.41688	12.2753	9.56998	10.8187	8.88699	7.60154	7.52767	5.77223	8.08895
ENSG00000261221.3	chr19	ZNF865	55605405	55605732	-0.081518	0.109518	-0.440554	-0.437846	0.191036	-0.359036	-0.356328	-0.550072	-0.547363	0.00270826	0.00364272	4.17889	23.3663	392	360	235	290	385	297	353	382	249	149	152	183	272	181	5.29064	5.38258	3.99898	4.61392	4.64258	4.64454	5.5275	4.40575	6.08722	3.77392	3.13757	3.94388	3.17375	4.17274
ENSG00000011405.13	chr11	PIK3C2A	17077730	17077922	-0.431438	-0.311353	-0.0920383	-0.0888688	0.120084	0.339399	0.342569	0.219315	0.222485	0.00316954	0.00372604	6.38266	23.2686	1641	1609	1451	923	1570	1208	1137	1587	865	867	1089	1023	2156	827	9.63733	10.4682	10.7442	6.38999	8.23804	8.22014	7.74712	7.96451	9.20156	9.55544	9.78146	9.59343	10.9466	8.29611
ENSG00000103222.19	chr16	ABCC1	15949577	15949799	-0.269632	-0.141392	0.0578161	-0.0806297	0.12824	0.327448	0.189002	0.199208	0.0607626	-0.138446	0.00372604	6.53021	23.2579	1757	1608	1504	1174	1780	1318	1312	1963	956	1032	1168	1211	2079	946	12.5376	12.7114	13.5316	9.87553	11.3485	10.8974	10.8619	11.9701	12.3566	13.8199	12.7471	13.7986	12.8256	11.5307
ENSG00000130940.15	chr1	CASZ1	10636604	10640059	-0.377406	-0.264825	-0.58356	-0.622086	0.112581	-0.206154	-0.24468	-0.318735	-0.357261	-0.0385258	0.00372604	2.99284	23.257	192	174	124	109	151	134	134	147	101	63	75	81	141	65	0.915517	0.919137	0.745496	0.612691	0.643307	0.740344	0.741313	0.598985	0.872336	0.563753	0.546958	0.616737	0.581253	0.529418
ENSG00000144655.15	chr3	CSRNP1	39141855	39144044	0.0130516	-0.0219005	0.236737	0.217269	-0.0349521	0.223686	0.204217	0.258638	0.239169	-0.0194684	0.00372604	6.86588	23.2722	2183	1673	1641	1812	2232	1756	1751	2199	1170	1321	1490	1529	2790	1356	36.5322	31.0159	34.625	35.7463	33.3728	34.0495	33.997	31.4471	35.4654	41.4867	38.1361	40.8583	40.3652	38.7617
ENSG00000147804.9	chr8	SLC39A4	144409742	144409921	0.193425	0.384798	-0.256499	-0.243476	0.191374	-0.449924	-0.4369	-0.641298	-0.628274	0.0130237	0.00372604	3.51392	23.2978	190	201	149	201	232	211	266	232	158	99	109	95	176	112	2.04057	2.39144	2.01764	2.54474	2.22619	2.6257	3.31445	2.12922	3.07363	1.99534	1.79041	1.62919	1.63415	2.05464
ENSG00000171443.7	chr19	ZNF524	55600022	55600081	0.351446	0.34321	-0.116113	-0.317688	-0.00823625	-0.46756	-0.669134	-0.459323	-0.660898	-0.201575	0.00372604	2.69199	23.3013	111	106	76	136	158	98	112	145	93	61	64	56	98	53	4.16374	4.40486	3.59446	6.01381	5.29534	4.25942	4.87428	4.64796	6.31889	4.29412	3.67171	3.35428	3.1781	3.39592
ENSG00000197121.15	chr2	PGAP1	196833004	196841372	-0.599063	-0.516664	-0.185786	-0.153214	0.0823992	0.413278	0.445849	0.330879	0.36345	0.0325714	0.00372604	3.16193	23.274	183	159	191	93	155	125	112	166	81	86	124	108	233	87	0.77516	0.74611	1.02008	0.46438	0.586608	0.613499	0.550414	0.600872	0.621473	0.683632	0.803322	0.73049	0.853251	0.629477
ENSG00000198832.10	chr22	SELENOM	31104772	31105128	0.174202	0.140669	-0.248444	-0.34811	-0.0335332	-0.422646	-0.522312	-0.389113	-0.488779	-0.0996661	0.00372604	4.77258	23.2806	533	515	333	526	630	466	500	609	324	277	255	238	416	262	9.04003	9.67645	7.12108	10.5167	9.54684	9.15783	9.83885	8.82661	9.95371	8.8167	6.61471	6.4457	6.09982	7.5904
ENSG00000204525.16	chr6	HLA-C	31268749	31269173	0.137467	0.180728	-0.0641514	-0.170071	0.0432608	-0.201618	-0.307537	-0.244879	-0.350798	-0.105919	0.00372604	9.04601	23.2641	9730	9109	6971	9413	11590	8651	9837	12064	5914	5179	5753	5546	8915	5424	209.789	217.574	189.507	239.248	223.27	216.123	246.073	222.278	230.967	209.556	189.711	190.942	166.178	199.761
ENSG00000258881.6	chr2	AC007040.2	70939318	70942433	-0.511102	-0.25863	-0.0831252	-0.145882	0.252472	0.427977	0.36522	0.175505	0.112748	-0.0627566	0.00372604	4.74584	23.2818	512	489	514	316	465	347	396	519	290	268	358	345	679	247	6.21781	6.57873	7.87026	4.52381	5.04541	4.88271	5.57948	5.38602	6.37914	6.10781	6.64933	6.69016	7.12882	5.12371
ENSG00000178028.14	chr1	DMAP1	44213455	44213527	0.333034	0.324857	0.22409	0.114868	-0.00817626	-0.108943	-0.218166	-0.100767	-0.209989	-0.109222	0.00376868	5.52743	23.2221	766	613	603	849	1012	755	794	1129	478	451	547	559	852	509	7.39509	6.55603	7.3399	9.66211	8.72913	8.4455	8.89337	9.31412	8.35871	8.17099	8.07661	8.6174	7.11107	8.39369
ENSG00000279073.3	chr9	AL807752.6	137031241	137031725	0.147257	0.342162	-0.218761	-0.609052	0.194905	-0.366018	-0.75631	-0.560922	-0.951214	-0.390292	0.00376868	3.20564	23.2229	210	142	104	165	188	167	224	221	102	96	88	74	107	77	12.7542	9.55408	7.96392	11.8132	10.2016	11.7521	15.7839	11.4699	11.221	10.9418	8.1742	7.17657	5.61823	7.98815
ENSG00000103121.8	chr16	CMC2	80966448	80976179	0.327186	0.204962	-0.00338686	0.302693	-0.122224	-0.330573	-0.0244929	-0.208349	0.0977306	0.30608	0.00377835	4.82924	23.2114	472	398	385	518	628	504	462	627	298	234	318	292	592	384	1.99619	1.8647	2.05295	2.5825	2.37299	2.46976	2.26691	2.26601	2.28283	1.8572	2.05691	1.97194	2.16453	2.77403
ENSG00000185567.7	chr14	AHNAK2	104937244	104955141	-0.377423	-0.415357	0.0365949	-0.0862482	-0.0379337	0.414018	0.291175	0.451951	0.329108	-0.122843	0.00378417	5.70716	23.2022	973	961	959	569	1008	797	642	931	496	675	636	684	1296	532	2.79935	3.0629	3.47874	1.92977	2.59108	2.65685	2.14294	2.2889	2.58478	3.64445	2.79852	3.14232	3.22352	2.61443
ENSG00000198793.13	chr1	MTOR	11106535	11107500	-0.316965	-0.206966	0.035671	-0.0430013	0.109999	0.352636	0.273964	0.242637	0.163965	-0.0786722	0.00378417	7.61692	23.1979	3802	3579	3130	2320	3726	2878	2765	3769	2061	2149	2474	2624	4809	1994	16.8965	17.6202	17.5383	12.1541	14.7946	14.8197	14.2564	14.3134	16.5905	17.9227	16.8156	18.6208	18.4765	15.1367
ENSG00000171530.14	chr5	TBCA	77691166	77691498	0.191245	0.0551807	-0.340031	-0.145059	-0.136064	-0.531276	-0.336304	-0.395212	-0.200239	0.194973	0.00382661	6.56136	23.1686	1726	1598	1450	1800	2241	1687	1698	2396	827	657	1040	863	1567	1094	29.7502	30.5135	31.512	36.5739	34.5117	33.6921	33.9561	35.2914	25.8197	21.2519	27.4164	23.7525	23.3506	32.2097
ENSG00000183798.5	chr20	EMILIN3	41359962	41363054	0.111292	0.256386	0.290324	-0.156982	0.145093	0.179032	-0.268274	0.0339385	-0.413367	-0.447306	0.00383185	3.94523	23.1606	260	243	198	262	298	233	271	360	171	176	211	189	248	154	3.70719	3.83834	3.55955	4.40375	3.79633	3.84938	4.48303	4.38639	4.41636	4.70942	4.60131	4.30312	3.05706	3.7507
ENSG00000179965.12	chr16	ZNF771	30407414	30407664	-0.420967	0.0390432	-0.401861	-0.781493	0.46001	0.019106	-0.360526	-0.440904	-0.820536	-0.379632	0.00383193	1.9462	23.1555	73	84	63	54	75	44	84	87	45	34	42	36	49	33	0.713934	0.910082	0.776845	0.622557	0.655349	0.4986	0.953117	0.72709	0.797159	0.624019	0.628221	0.562196	0.414298	0.551277
ENSG00000099204.20	chr10	ABLIM1	114431113	114436373	-0.256058	-0.138817	0.0499016	0.126703	0.117241	0.30596	0.382761	0.188718	0.265519	0.0768011	0.00386263	5.26532	23.1281	708	679	594	473	759	524	588	787	357	401	473	507	991	432	3.74059	3.97413	3.95687	2.9459	3.58282	3.20776	3.60426	3.55316	3.41643	3.97589	3.82204	4.27725	4.52649	3.89862
ENSG00000185252.19	chr22	ZNF74	20394115	20394334	-0.0692272	0.0850796	-0.18481	-0.401353	0.154307	-0.115583	-0.332126	-0.26989	-0.486432	-0.216543	0.00386263	4.16551	23.1303	351	336	254	269	369	302	330	418	205	178	201	176	281	173	3.03517	3.2187	2.76929	2.74206	2.85087	3.02584	3.31071	3.08877	3.2109	2.88854	2.65827	2.43018	2.10069	2.5553
ENSG00000095319.14	chr9	NUP188	128947699	128947751	-0.286306	-0.115497	0.114657	-0.0334733	0.170808	0.400963	0.252832	0.230154	0.082024	-0.14813	0.00386655	7.55313	23.1209	3537	3172	3030	2355	3482	2609	2685	3665	2101	2239	2359	2482	4470	1874	23.7766	23.6218	25.6812	18.6619	20.9132	20.3214	20.9407	21.0534	25.5822	28.2457	24.2533	26.642	25.9779	21.5182
ENSG00000176087.15	chr5	SLC35A4	140564828	140564858	-0.071699	0.0705497	0.240594	0.148715	0.142249	0.312293	0.220414	0.170044	0.0781649	-0.0918795	0.00387569	6.99115	23.1107	2303	1963	1759	1877	2372	1761	2067	2493	1394	1511	1629	1623	2923	1415	34.1243	32.2223	32.862	32.7857	31.4023	30.2338	35.5338	31.5665	37.4136	42.0163	36.9163	38.4007	37.4438	35.8135
ENSG00000089127.13	chr12	OAS1	112906783	112907219	0.169194	0.11234	0.235955	-0.188335	-0.0568542	0.066761	-0.357529	0.123615	-0.300675	-0.42429	0.00393015	6.2031	23.0754	1258	1198	994	1273	1666	1144	1214	1664	724	800	1119	818	1353	626	13.7623	14.5189	13.7106	16.4168	16.284	14.5011	15.4085	15.556	14.3465	16.4242	18.7227	14.2894	12.7964	11.6978
ENSG00000187118.14	chr3	CMC1	28241584	28241812	0.14541	0.218733	-0.254578	-0.275013	0.0733232	-0.399988	-0.420423	-0.473311	-0.493746	-0.0204354	0.00399282	4.2615	23.036	325	363	259	362	415	319	385	425	233	167	198	168	291	199	1.66785	2.06369	1.67583	2.18994	1.90282	1.89683	2.29227	1.86378	2.16584	1.60832	1.55405	1.37668	1.29106	1.7444
ENSG00000177854.8	chrX	TMEM187	153972754	153972860	0.206019	0.325215	0.0687591	-0.277529	0.119196	-0.13726	-0.483548	-0.256456	-0.602744	-0.346288	0.00401478	2.96944	23.0191	121	131	105	133	158	141	149	183	96	74	96	82	122	68	4.37199	5.24361	4.78345	5.66494	5.10066	5.90305	6.24613	5.65038	6.28292	5.01774	5.30508	4.73105	3.81096	4.19684
ENSG00000113448.19	chr5	PDE4D	58969038	58975080	-0.247591	-0.28587	-0.172883	-0.0691534	-0.0382789	0.0747079	0.178437	0.112987	0.216716	0.10373	0.00401584	7.89473	23.0136	4895	4297	4017	3196	4722	3805	3358	4596	2353	2318	2784	2786	5756	2553	16.2967	15.8481	16.8619	12.543	14.0458	14.6779	12.9705	13.0755	14.1894	14.4825	14.1756	14.8108	16.5671	14.5184
ENSG00000134186.12	chr1	PRPF38B	108692310	108692867	0.00970143	-0.0731853	-0.265404	0.0235011	-0.0828867	-0.275106	0.0137997	-0.192219	0.0966864	0.288906	0.00402557	5.90406	22.9956	1195	996	917	948	1328	1012	973	1267	591	510	605	622	1327	703	9.28743	8.57537	8.98578	8.68533	9.22151	9.11323	8.77348	8.41469	8.31979	7.43843	7.19136	7.71913	8.91619	9.33262
ENSG00000149091.15	chr11	DGKZ	46332905	46333487	0.0582024	0.140079	-0.112584	-0.230324	0.0818761	-0.170786	-0.288526	-0.252662	-0.370402	-0.11774	0.00402557	5.56545	22.9936	930	762	679	793	1010	781	883	1068	535	468	525	475	819	468	4.66023	4.23004	4.28995	4.68433	4.52191	4.5346	5.13353	4.57329	4.85596	4.40102	4.02357	3.80074	3.54804	4.00581
ENSG00000178209.15	chr8	PLEC	143915147	143922395	-0.264339	-0.0413211	-0.403273	-0.561568	0.223018	-0.138934	-0.297229	-0.361952	-0.520247	-0.158295	0.00402557	8.68237	22.9991	9383	8818	5830	5508	8807	6649	7450	9154	5133	4444	3544	3938	6488	3728	29.8502	31.0772	23.3848	20.6562	25.0328	24.509	27.4975	24.8857	29.5784	26.5316	17.2436	20.0047	17.8442	20.2583
ENSG00000109654.15	chr4	TRIM2	153152342	153152612	-0.618977	-0.576827	-0.405127	-0.330285	0.0421503	0.21385	0.288692	0.171699	0.246542	0.0748422	0.0040784	3.24506	22.9603	191	194	213	96	188	132	117	169	97	93	108	105	215	98	1.09541	1.23257	1.54022	0.64903	0.963335	0.877165	0.778504	0.828255	1.00766	1.00094	0.947316	0.961575	1.06601	0.960042
ENSG00000100354.21	chr22	TNRC6B	40044817	40044998	-0.255804	-0.287562	0.0807418	0.199429	-0.0317577	0.336546	0.455233	0.368304	0.486991	0.118687	0.0040785	5.05039	22.9523	602	602	513	394	620	504	383	618	334	413	383	419	911	393	1.62718	1.80261	1.74829	1.25541	1.49729	1.57846	1.20107	1.42745	1.63524	2.09494	1.58331	1.80843	2.12881	1.81448
ENSG00000178467.18	chr3	P4HTM	48989889	48990610	0.1854	0.178987	-0.00515707	-0.137592	-0.00641263	-0.190557	-0.322992	-0.184144	-0.316579	-0.132435	0.0040785	5.36443	22.9456	727	653	578	751	896	686	751	909	455	406	453	451	744	400	5.14561	5.12013	5.15809	6.26602	5.66613	5.62588	6.16699	5.49794	5.83325	5.39277	4.90375	5.09717	4.55256	4.83596
ENSG00000189079.17	chr12	ARID2	45729706	45729928	-0.463164	-0.399997	-0.169906	-0.0858699	0.0631673	0.293258	0.377294	0.230091	0.314127	0.084036	0.0040785	4.76736	22.9484	584	499	492	300	500	407	332	531	275	279	336	328	717	276	2.61189	2.47234	2.77438	1.58166	1.99797	2.10912	1.72271	2.02941	2.22778	2.34169	2.29831	2.34243	2.77231	2.10849
ENSG00000143434.15	chr1	SEMA6C	151131685	151133517	0.324274	0.46672	0.480723	0.381007	0.142447	0.156449	0.0567334	0.0140024	-0.0857133	-0.0997158	0.00420138	3.42383	22.8761	175	133	114	179	212	162	200	254	106	119	130	146	228	125	1.6284	1.37101	1.33748	1.96348	1.76253	1.74664	2.15916	2.01972	1.7866	2.07804	1.8501	2.16933	1.83417	1.9868
ENSG00000184990.13	chr14	SIVA1	104753147	104753319	0.104535	0.202944	-0.236319	-0.364275	0.0984093	-0.340854	-0.46881	-0.439263	-0.567219	-0.127956	0.00429122	7.02174	22.8253	2726	2242	1666	2377	2901	2131	2694	3008	1503	1306	1233	1175	1775	1327	31.1589	28.3894	24.0098	32.0284	29.6264	28.223	35.726	29.381	31.118	28.0145	21.5549	21.4459	17.5402	25.9088
ENSG00000106366.8	chr7	SERPINE1	101127089	101127244	0.0469631	-0.0911146	0.163386	0.305896	-0.138078	0.116423	0.258933	0.2545	0.397011	0.14251	0.00430074	7.19359	22.8156	2736	2069	2128	2335	2849	2305	2172	2530	1420	1539	1721	1952	3558	1923	46.3607	38.8383	45.4637	46.6414	43.1323	45.2553	42.6998	36.6343	43.5833	48.9391	44.6008	52.8158	52.122	55.6588
ENSG00000135763.10	chr1	URB2	229626247	229626356	-0.275061	-0.111783	0.0483498	0.143963	0.163278	0.323411	0.419023	0.160133	0.255746	0.0956127	0.00430851	4.94676	22.8068	588	532	465	391	574	415	463	578	342	344	386	370	802	348	5.30699	5.31922	5.29154	4.16004	4.62869	4.33993	4.84823	4.45792	5.59106	5.82656	5.32826	5.3324	6.25786	5.36501
ENSG00000176853.16	chr8	FAM91A1	123768439	123768774	-0.36266	-0.286214	-0.151899	-0.109768	0.0764461	0.21076	0.252892	0.134314	0.176446	0.0421316	0.0043472	6.56284	22.7826	1898	1819	1611	1151	1818	1413	1315	1900	956	948	1148	1136	2338	956	14.1255	14.9971	15.1169	10.098	12.0887	12.1847	11.3544	12.0836	12.8874	13.2404	13.0671	13.5001	15.043	12.1531
ENSG00000075407.18	chr10	ZNF37A	38094334	38094490	-0.362746	-0.329419	-0.113652	-0.175529	0.0333271	0.249094	0.187217	0.215767	0.15389	-0.061877	0.00439425	5.03488	22.7474	638	638	579	429	605	487	464	622	324	354	389	412	773	316	2.61457	2.89645	2.99169	2.07247	2.21519	2.31245	2.20612	2.17823	2.40504	2.72249	2.43813	2.69605	2.73867	2.21201
ENSG00000172985.11	chr2	SH3RF3	109129205	109130113	-0.245323	-0.112449	0.0345734	-0.2146	0.132875	0.279897	0.0307228	0.147022	-0.102152	-0.249174	0.00439425	5.72316	22.7421	1018	978	817	709	1024	766	873	1081	532	600	655	679	1066	510	9.25128	9.84597	9.36127	7.59539	8.31438	8.06579	9.20449	8.39486	8.75715	10.2327	9.1038	9.85312	8.37514	7.91671
ENSG00000182087.14	chr19	TMEM259	1009648	1010895	-0.0174475	0.212178	-0.0935217	-0.312804	0.229625	-0.0760743	-0.295356	-0.3057	-0.524981	-0.219282	0.00439425	6.91522	22.7399	2413	2103	1596	1998	2439	1850	2382	2699	1529	1324	1223	1244	1947	1143	32.3571	31.2404	26.9838	31.5833	29.2213	28.744	37.0583	30.9278	37.1378	33.3184	25.0822	26.6368	22.5714	26.1806
ENSG00000188994.13	chr6	ZNF292	87152833	87152869	-0.464663	-0.350133	-0.16289	-0.157343	0.11453	0.301772	0.307319	0.187242	0.192789	0.00554701	0.00439425	5.41761	22.754	984	766	735	475	797	626	569	863	426	429	536	526	1080	411	3.57908	3.08654	3.37072	2.03667	2.59007	2.63825	2.40116	2.68239	2.80662	2.92831	2.98174	3.05501	3.39611	2.55352
ENSG00000060491.16	chr20	OGFR	62804835	62805030	0.0839681	0.187006	-0.119701	-0.270937	0.103038	-0.20367	-0.354905	-0.306707	-0.457943	-0.151236	0.00440964	6.86794	22.7258	2123	2084	1611	2086	2509	1857	2370	2642	1298	1197	1215	1159	1862	1156	24.4058	26.5403	23.3505	28.2687	25.7703	24.7354	31.6098	25.9543	27.028	25.8238	21.3622	21.2753	18.5056	22.6997
ENSG00000250317.8	chr4	SMIM20	25861830	25862153	0.201026	-0.00713638	-0.403504	-0.288563	-0.208162	-0.604531	-0.489589	-0.396368	-0.281426	0.114942	0.00440964	3.40623	22.7228	173	202	165	221	252	180	197	201	113	73	100	103	195	93	5.80104	7.50373	6.97593	8.73579	7.54982	6.99353	7.66404	5.75956	6.86334	4.59374	5.12847	5.51502	5.65295	5.32676
ENSG00000120137.7	chr5	PANK3	168548495	168557621	-0.438788	-0.395461	-0.18326	-0.183243	0.0433273	0.255528	0.255545	0.212201	0.212218	1.74396e-05	0.00448837	8.48002	22.6795	6993	7027	6770	4027	6874	5442	4783	6922	3457	3432	4603	4413	8965	3467	36.5285	40.6634	44.5878	24.7971	32.0815	32.9375	28.9868	30.8982	32.7088	33.6434	36.7737	36.8089	40.4855	30.9345
ENSG00000198677.11	chr5	TTC37	95461755	95464681	-0.357447	-0.197673	-0.0396533	-0.12442	0.159774	0.317794	0.233027	0.15802	0.0732534	-0.0847668	0.00450372	6.36599	22.6673	1577	1551	1386	996	1592	1150	1200	1659	882	867	1074	1023	1934	817	8.15406	8.88423	9.03575	6.07088	7.35464	6.88976	7.19872	7.33031	8.26053	8.41289	8.49326	8.44633	8.64529	7.21581
ENSG00000151553.15	chr10	FAM160B1	114821744	114822123	-0.344553	-0.208756	-0.0251274	-0.0663527	0.135797	0.319425	0.2782	0.183628	0.142403	-0.0412253	0.00456672	4.66473	22.6323	495	457	425	311	485	349	373	523	248	266	343	303	598	263	4.30446	4.40246	4.65974	3.18804	3.76818	3.51644	3.76317	3.88642	3.90627	4.34089	4.56179	4.20733	4.49569	3.90652
ENSG00000105372.8	chr19	RPS19	41860255	41860445	0.438502	0.283165	0.258553	0.234865	-0.155337	-0.179949	-0.203637	-0.0246121	-0.0482998	-0.0236877	0.00460542	9.5054	22.6092	11447	10050	8973	14041	16345	12756	12872	16758	6611	7639	8513	8263	13358	8817	178.778	173.882	176.693	258.506	228.078	230.835	233.239	223.655	187.02	223.894	203.345	206.068	180.362	235.215
ENSG00000205544.4	chr17	TMEM256	7402975	7403209	0.457433	0.363269	0.323181	0.217646	-0.0941637	-0.134252	-0.239788	-0.0400888	-0.145624	-0.105535	0.0046464	5.51388	22.5852	741	616	517	889	992	795	841	1019	453	489	501	575	820	536	60.0506	55.3026	52.8261	84.928	71.8268	74.6501	79.0727	70.5678	66.4958	74.3689	62.0961	74.4076	57.4505	74.1967
ENSG00000131584.19	chr1	ACAP3	1292390	1293708	0.133242	0.176581	-0.155829	-0.228163	0.0433395	-0.289071	-0.361405	-0.332411	-0.404745	-0.0723341	0.00470262	4.61387	22.5544	481	425	303	419	547	419	479	557	265	223	249	253	426	233	2.98608	2.92288	2.37169	3.06634	3.03403	3.01394	3.45003	2.95492	2.97988	2.59803	2.3642	2.508	2.28637	2.47077
ENSG00000112992.18	chr5	NNT	43602692	43602749	-0.298723	-0.186601	-0.00569474	-0.0540244	0.112122	0.293028	0.244699	0.180907	0.132577	-0.0483297	0.00470765	6.11289	22.5445	1314	1277	1120	924	1332	933	1008	1434	687	706	916	873	1678	695	5.91001	6.36282	6.3514	4.89908	5.3527	4.86226	5.25999	5.51157	5.59689	5.9591	6.30109	6.26985	6.52477	5.33947
ENSG00000143878.10	chr2	RHOB	20447074	20449440	-0.0391543	0.0382488	-0.133239	-0.329073	0.0774031	-0.0940852	-0.289919	-0.171488	-0.367322	-0.195834	0.00470765	8.13319	22.5426	5656	5072	4027	4507	5930	4580	4990	5804	3350	2816	3187	2980	4767	2675	129.162	128.313	115.949	121.329	120.992	121.187	132.208	113.263	138.57	120.682	111.311	108.666	94.1137	104.345
ENSG00000180822.11	chr6	PSMG4	3231403	3232162	0.234007	0.19011	-0.171187	-0.144754	-0.0438968	-0.405194	-0.378761	-0.361297	-0.334864	0.0264329	0.00473973	4.02705	22.5232	278	283	217	280	390	292	268	367	207	132	181	152	273	174	1.4424	1.62664	1.41958	1.71257	1.80793	1.75545	1.61327	1.6272	1.9454	1.28528	1.43631	1.25931	1.22457	1.54209
ENSG00000100852.13	chr14	ARHGAP5	32076114	32076217	-0.392702	-0.399462	-0.28618	-0.208434	-0.00676029	0.106522	0.184268	0.113282	0.191028	0.0777462	0.00475622	6.47585	22.5063	1833	1771	1650	1031	1739	1469	1204	1761	858	806	1082	1031	2118	906	9.09996	9.74005	10.3281	6.03372	7.71352	8.45011	6.93481	7.47085	7.71545	7.50923	8.21546	8.17308	9.09041	7.68291
ENSG00000177311.11	chr3	ZBTB38	141324213	141324456	-0.309564	-0.244059	-0.0943975	0.0148819	0.0655053	0.215167	0.324446	0.149662	0.258941	0.109279	0.00475622	7.20534	22.5101	2805	2725	2493	1809	2920	2146	2014	2988	1483	1506	1782	1782	3799	1603	10.6453	11.4566	11.929	8.09305	9.90107	9.43663	8.86777	9.69031	10.1944	10.7259	10.3433	10.7989	12.4645	10.3915
ENSG00000105655.19	chr19	ISYNA1	18434388	18435117	0.0975672	0.202248	-0.222724	-0.426022	0.104681	-0.320291	-0.523589	-0.424972	-0.62827	-0.203298	0.00481998	3.78657	22.4726	266	251	178	255	317	207	274	304	174	146	123	127	215	116	4.56453	4.77149	3.85117	5.15828	4.86015	4.11575	5.45502	4.45781	5.4083	4.70165	3.2281	3.47991	3.18958	3.40011
ENSG00000196498.13	chr12	NCOR2	124324415	124325583	-0.236941	-0.0120505	-0.286445	-0.528798	0.224891	-0.0495039	-0.291857	-0.274394	-0.516747	-0.242353	0.0048323	7.40677	22.4624	3814	3308	2515	2341	3652	2601	3117	3534	2175	1903	1594	1711	2749	1492	14.7521	14.1744	12.2651	10.6739	12.6206	11.6567	13.9875	11.6808	15.2381	13.8132	9.42951	10.5675	9.1924	9.8574
ENSG00000156411.9	chr14	ATP5MPL	103912288	103912694	0.292737	0.216524	0.102823	0.221672	-0.076213	-0.189914	-0.0710649	-0.113701	0.00514808	0.118849	0.00483709	6.9451	22.451	2031	1878	1563	2223	2664	2119	2092	2820	1225	1151	1447	1352	2528	1501	32.1473	32.9303	31.1926	41.4786	37.6742	38.8624	38.4173	38.1432	35.121	34.1895	35.0292	34.1713	34.5933	40.5822
ENSG00000172572.6	chr12	PDE3A	20369245	20370244	-0.160596	-0.153555	-0.143438	0.359433	0.00704065	0.0171581	0.520029	0.0101175	0.512989	0.502871	0.00483709	3.51055	22.4546	206	193	175	133	249	162	170	213	110	104	138	108	318	159	1.32592	1.37617	1.42019	1.00914	1.43194	1.20817	1.26949	1.17155	1.28245	1.25622	1.35849	1.11	1.76953	1.7481
ENSG00000128165.9	chr22	ADM2	50481543	50481763	0.168763	0.165287	0.102071	-0.222672	-0.00347685	-0.066692	-0.391435	-0.0632151	-0.387958	-0.324743	0.00488913	5.04281	22.4231	553	564	445	563	754	531	591	699	374	351	401	374	564	298	6.96938	7.87433	7.07111	8.36425	8.49017	7.75403	8.64147	7.528	8.53764	8.30156	7.72931	7.52646	6.1451	6.41513
ENSG00000188647.13	chr9	PTAR1	69709522	69718684	-0.374398	-0.368295	-0.220451	-0.137709	0.00610261	0.153947	0.236689	0.147844	0.230586	0.0827419	0.00489156	5.03264	22.4174	648	652	585	401	636	501	417	656	327	324	408	360	774	351	2.85886	3.18663	3.25411	2.08551	2.50698	2.56106	2.13445	2.47318	2.61314	2.68254	2.753	2.53612	2.95216	2.64512
ENSG00000116863.11	chr1	ADPRHL2	36088892	36089115	0.349593	0.294036	0.190982	0.283442	-0.0555569	-0.158611	-0.0661508	-0.103054	-0.0105939	0.09246	0.00492414	5.73713	22.3938	892	727	656	1014	1103	901	905	1205	561	522	601	618	1116	642	29.204	26.368	27.0795	39.135	32.2648	34.1796	34.3762	33.7131	33.2689	32.0724	30.094	32.3085	31.5881	35.9032
ENSG00000172006.12	chr19	ZNF554	2819868	2820124	0.266713	0.452451	0.289333	0.28135	0.185737	0.0226194	0.0146366	-0.163118	-0.171101	-0.00798286	0.00492414	3.31888	22.3963	154	136	120	163	206	149	182	244	112	103	127	107	212	110	1.47254	1.44062	1.44672	1.83731	1.7599	1.65081	2.01906	1.99374	1.93982	1.84828	1.85728	1.63373	1.75252	1.79663
ENSG00000118503.15	chr6	TNFAIP3	137867214	137867542	-0.0046192	0.110895	0.279659	-0.136194	0.115514	0.284278	-0.131575	0.168764	-0.247089	-0.415853	0.00495068	4.9211	22.3775	478	521	437	424	611	475	478	681	330	340	406	430	569	280	5.14182	6.20858	5.92692	5.37656	5.87227	5.92034	5.96552	6.25993	6.42984	6.86359	6.67948	7.38597	5.29154	5.14479
ENSG00000197496.6	chr20	SLC2A10	46709649	46709740	-0.200708	-0.00922787	0.210585	-0.0631763	0.19148	0.411292	0.137531	0.219813	-0.0539484	-0.273761	0.00503165	5.32284	22.3376	677	730	590	522	740	570	617	839	436	450	571	538	899	368	7.56393	9.03541	8.31131	6.87511	7.38698	7.37901	7.99789	8.01041	8.82354	9.43529	9.75714	9.59824	8.6836	7.02308
ENSG00000143061.17	chr1	IGSF3	116574399	116577562	-0.276425	-0.182431	0.0137231	-0.137218	0.0939941	0.290148	0.139207	0.196154	0.0452131	-0.150941	0.00507789	5.87767	22.3083	1106	1087	963	756	1138	859	864	1191	603	662	743	739	1273	601	8.07883	8.79607	8.86907	6.50976	7.42697	7.27027	7.32215	7.43427	7.97825	9.07475	8.3006	8.61961	8.03901	7.49874
ENSG00000172469.16	chr6	MANEA	95577535	95577638	-0.39328	-0.381703	-0.0958528	-0.211397	0.0115768	0.297427	0.181883	0.285851	0.170306	-0.115545	0.00507789	4.42122	22.304	410	395	417	271	386	326	293	427	189	214	272	289	484	212	4.27013	4.55743	5.47586	3.32718	3.59187	3.93404	3.54044	3.80031	3.56547	4.18268	4.33265	4.80624	4.35797	3.7715
ENSG00000176845.13	chr17	METRNL	83079609	83079985	-0.0337309	0.0751352	-0.495056	-0.595359	0.108866	-0.461325	-0.561628	-0.570191	-0.670494	-0.100303	0.00507789	3.59345	22.3043	250	259	156	213	248	213	229	267	158	109	91	113	147	121	4.98466	5.72085	3.92174	5.00639	4.41797	4.92084	5.29739	4.54925	5.70623	4.07855	2.77501	3.59769	2.53392	4.12099
ENSG00000157916.20	chr1	RER1	2391775	2391958	0.183327	0.111108	-0.068152	-0.057453	-0.0722192	-0.251479	-0.24078	-0.17926	-0.168561	0.010699	0.00511247	7.04647	22.2847	2403	2164	1826	2347	2976	2281	2317	3017	1321	1155	1517	1431	2495	1411	22.8319	22.7778	21.875	26.2877	25.2638	25.1118	25.5415	24.4962	22.7347	20.5947	22.0446	21.7109	20.4946	22.9001
ENSG00000185024.17	chr14	BRF1	105209286	105210588	0.150997	0.150284	-0.0262847	-0.245714	-0.000712946	-0.177281	-0.396711	-0.176568	-0.395998	-0.21943	0.00513629	6.0301	22.2701	1247	1124	829	1111	1423	1168	1215	1412	729	681	702	709	1111	607	5.11923	5.11176	4.29093	5.37653	5.21938	5.55578	5.7869	4.95343	5.42079	5.24649	4.40761	4.64766	3.94306	4.25645
ENSG00000130511.16	chr19	SSBP4	18418864	18419149	-0.0308413	0.286864	-0.207076	-0.477382	0.317706	-0.176234	-0.446541	-0.49394	-0.764247	-0.270307	0.00515066	4.67266	22.2595	603	423	293	434	518	380	558	569	351	264	247	239	370	220	10.9598	8.51707	6.71444	9.29873	8.41182	8.00261	11.7666	8.83751	11.5555	9.00474	6.86607	6.93637	5.81389	6.8301
ENSG00000066084.13	chr12	DIP2B	50504985	50505240	-0.436953	-0.271144	-0.0157014	-0.0247752	0.165809	0.421251	0.412177	0.255442	0.246368	-0.00907383	0.0051669	5.04924	22.2436	695	613	521	367	610	449	436	689	326	335	427	455	892	319	3.62934	3.54625	3.43035	2.25922	2.84609	2.71677	2.64156	3.07465	3.08359	3.283	3.41034	3.79406	4.02706	2.84547
ENSG00000163362.11	chr1	INAVA	200891048	200891402	-0.305634	-0.152433	0.124772	-0.137685	0.153202	0.430406	0.16795	0.277204	0.0147478	-0.262456	0.0051669	4.11428	22.2436	365	314	238	239	304	233	247	350	187	213	230	226	353	183	3.69399	3.52045	3.03695	2.85135	2.74886	2.73226	2.90022	3.02694	3.428	4.04544	3.56006	3.65225	3.08857	3.16355
ENSG00000128274.17	chr22	A4GALT	42692121	42693997	0.139534	0.100237	-0.05494	-0.338	-0.0392977	-0.194474	-0.477535	-0.155177	-0.438237	-0.28306	0.00517674	4.02044	22.2194	311	259	232	283	360	283	307	349	166	161	168	189	274	136	5.00616	4.61859	4.70859	5.37008	5.17753	5.27831	5.73342	4.80069	4.84005	4.86355	4.13601	4.85798	3.81308	3.73942
ENSG00000166823.5	chr15	MESP1	89748661	89750227	-0.0456669	0.194885	-0.420032	-0.63822	0.240552	-0.374365	-0.592553	-0.614917	-0.833105	-0.218188	0.00517674	3.29259	22.2172	190	210	124	159	219	154	204	241	123	85	86	90	99	102	4.33524	5.30817	3.5673	4.27668	4.46457	4.07141	5.40034	4.69905	5.08349	3.63967	3.00114	3.27908	1.95288	3.9754
ENSG00000172336.5	chr7	POP7	100706121	100706304	0.252847	0.185866	-0.0767813	-0.0763642	-0.0669806	-0.329628	-0.329211	-0.262648	-0.26223	0.000417068	0.00517674	5.43334	22.2175	801	685	558	806	999	741	778	973	466	387	466	445	726	483	47.5269	45.0259	41.7445	56.3757	52.96	50.9435	53.5572	49.3348	50.0829	43.0924	42.2883	42.1616	37.2412	48.9524
ENSG00000178814.17	chr8	OPLAH	144051266	144051472	-0.00256478	0.222117	-0.219587	-0.496767	0.224682	-0.217023	-0.494202	-0.441704	-0.718884	-0.277179	0.00517674	3.9287	22.227	320	286	180	232	342	246	331	326	196	157	148	142	232	123	3.89488	3.85635	2.76233	3.32876	3.71917	3.46931	4.67416	3.39075	4.32113	3.58614	2.75508	2.75983	2.44125	2.55723
ENSG00000183853.18	chr1	KIRREL1	157993273	157993728	-0.307711	-0.176315	0.0291965	-0.117685	0.131396	0.336908	0.190026	0.205512	0.0586299	-0.146882	0.00517674	7.83296	22.2308	4483	4038	3721	2811	4345	3302	3270	4591	2414	2530	2923	2949	5379	2175	30.7828	30.7165	32.215	22.7536	26.6567	26.2713	26.0507	26.939	30.0244	32.602	30.697	32.3344	31.9317	25.5105
ENSG00000105135.16	chr19	ILVBL	15114984	15115921	0.247014	0.303243	0.15479	-0.121448	0.056229	-0.092224	-0.368462	-0.148453	-0.424691	-0.276238	0.00518759	4.76225	22.2082	438	420	362	499	600	422	535	643	275	290	316	306	453	263	4.21572	4.4783	4.39304	5.66172	5.15971	4.70624	5.97425	5.28862	4.79433	5.23817	4.65171	4.70294	3.76944	4.32389
ENSG00000143536.7	chr1	CRNN	152409243	152410943	-2.61856	1.31107	-4.38181	-2.01749	3.92963	-1.76325	0.601066	-5.69288	-3.32856	2.36431	0.00522148	-1.99715	22.1807	2	4	2	1	0	0	3	2	11	0	0	0	0	1	0.0568387	0.125933	0.0716643	0.0335015	0	0	0.0989161	0.0485711	0.566245	0	0	0	0	0.0485439
ENSG00000184260.5	chr1	HIST2H2AC	149886975	149887364	-0.493039	-0.393991	-1.01918	-1.32351	0.099048	-0.52614	-0.830472	-0.625188	-0.92952	-0.304332	0.00522148	0.545355	22.1895	41	26	27	19	30	21	23	26	19	11	12	8	14	10	5.68256	3.99208	4.71827	3.1043	3.71499	3.37243	3.69845	3.07941	4.76992	2.86112	2.54372	1.77052	1.67753	2.36745
ENSG00000184967.7	chr12	NOC4L	132144457	132144605	0.354613	0.331577	0.0454927	-0.0911947	-0.0230369	-0.309121	-0.445808	-0.286084	-0.422771	-0.136687	0.00522148	5.06017	22.182	656	463	381	628	771	592	673	740	369	344	332	349	563	324	17.5541	13.7253	12.8546	19.8099	18.4333	18.3552	20.8939	16.9215	17.8853	17.2749	13.5875	14.9125	13.0246	14.8095
ENSG00000160691.18	chr1	SHC1	154962298	154963931	-0.150655	-0.0342847	0.189906	0.0140281	0.116371	0.340561	0.164684	0.224191	0.0483128	-0.175878	0.00529699	8.03996	22.145	4807	4262	3972	3556	5048	3788	4026	5173	2827	3092	3460	3438	6183	2587	59.8424	58.7779	62.3452	52.1851	56.1475	54.6398	58.1487	55.0315	63.7467	72.2367	65.8778	68.3425	66.545	55.0113
ENSG00000205356.10	chr7	TECPR1	98214624	98217503	-0.0459109	0.064824	-0.105302	-0.338246	0.110735	-0.0593911	-0.292335	-0.170126	-0.40307	-0.232944	0.00532238	4.50071	22.1302	432	394	343	340	469	380	397	506	264	230	252	248	394	203	2.5811	2.60785	2.58388	2.39469	2.50362	2.63068	2.75196	2.58348	2.85707	2.57888	2.30276	2.36604	2.03515	2.07175
ENSG00000286190.1	chr17	AC055839.2	5499439	5499950	0.0784344	0.168398	-0.153434	-0.45184	0.0899636	-0.231868	-0.530275	-0.321832	-0.620238	-0.298407	0.00533178	3.49655	22.1219	198	212	156	191	237	198	226	270	116	100	111	131	155	107	6.57813	7.80259	6.53462	7.48033	7.03496	7.62196	8.71119	7.6654	6.9806	6.23478	5.64011	6.94958	4.45195	6.07214
ENSG00000162585.17	chr1	FAAP20	2184461	2185513	0.0818981	0.337947	-0.246202	-0.333779	0.256049	-0.328101	-0.415677	-0.58415	-0.671727	-0.0875769	0.00535814	4.95918	22.1068	672	519	361	499	673	531	674	758	402	320	259	279	426	318	3.3276	2.84705	2.25386	2.91281	2.9775	3.04663	3.87216	3.20748	3.60566	2.97368	1.9615	2.20605	1.82369	2.68973
ENSG00000170802.16	chr2	FOXN2	48314637	48314814	-0.45769	-0.462768	-0.107687	-0.250653	-0.00507891	0.350003	0.207037	0.355081	0.212115	-0.142966	0.00539318	4.45806	22.0882	486	437	370	249	420	324	294	400	200	215	306	288	554	182	4.79206	4.77346	4.59988	2.89424	3.70008	3.70165	3.36329	3.37038	3.57201	3.97839	4.61461	4.53449	4.72255	3.06533
ENSG00000158158.12	chr2	CNNM4	96760902	96762401	-0.214638	-0.12456	0.0994713	-0.0162363	0.090078	0.31411	0.198402	0.224032	0.108324	-0.115708	0.00539396	5.16632	22.0815	680	599	572	484	679	516	534	745	351	388	500	448	813	379	7.22415	7.0497	7.66183	6.0614	6.44501	6.35172	6.58189	6.76344	6.75433	7.73558	8.1241	7.59987	7.46705	6.87761
ENSG00000184489.11	chr8	PTP4A3	141391993	141392084	0.0989	0.175538	-0.0865956	-0.314242	0.0766376	-0.185496	-0.413142	-0.262133	-0.489779	-0.227646	0.00539396	4.11	22.0792	328	299	225	308	366	280	286	422	210	174	177	186	278	160	6.16253	6.22332	5.32999	6.82159	6.14387	6.09547	6.23423	6.77534	7.14663	6.13505	5.08611	5.58018	4.51555	5.13482
ENSG00000113594.10	chr5	LIFR	38474668	38482218	-0.427036	-0.352666	-0.179415	-0.147575	0.0743696	0.247621	0.279461	0.173251	0.205092	0.0318402	0.00546705	7.29041	22.0455	3208	3035	2799	1724	3060	2365	2071	3192	1535	1481	2017	1910	3901	1576	14.2614	14.9469	15.6888	9.03471	12.1541	12.1821	10.6817	12.1262	12.3604	12.3557	13.7139	13.5585	14.9928	11.9675
ENSG00000203896.10	chr20	LIME1	63736283	63736396	0.271568	0.41775	-0.160603	-0.326901	0.146183	-0.432171	-0.598468	-0.578354	-0.744651	-0.166297	0.00547962	2.92982	22.0362	131	134	84	144	178	119	174	199	77	73	65	70	98	75	2.77687	3.1467	2.24503	3.5983	3.37117	2.92278	4.27923	3.60472	2.95646	2.90396	2.1073	2.36937	1.79594	2.71561
ENSG00000112379.9	chr6	ARFGEF3	138161939	138162171	-0.474256	-0.450073	-0.0580365	-0.112979	0.0241828	0.416219	0.361277	0.392036	0.337094	-0.0549423	0.00558226	5.47613	21.9895	811	889	845	459	859	644	536	831	422	504	546	605	1171	433	2.95023	3.58264	3.8757	1.96833	2.79193	2.71447	2.2622	2.58327	2.78064	3.44072	3.03777	3.51432	3.68276	2.69057
ENSG00000136244.12	chr7	IL6	22725884	22726258	0.0513367	0.14258	0.316718	-0.206262	0.0912429	0.265381	-0.257599	0.174138	-0.348841	-0.522979	0.00558226	4.89514	21.9854	485	487	420	465	652	410	472	707	308	290	462	424	556	239	12.6709	14.0948	13.8348	14.3208	15.2191	12.4112	14.3066	15.784	14.5751	14.2182	18.4601	17.6881	12.558	10.6655
ENSG00000142046.15	chr19	TMEM91	41350911	41351202	0.561979	0.407623	0.136429	0.0903174	-0.154356	-0.425549	-0.471661	-0.271193	-0.317305	-0.0461119	0.00558226	2.83484	21.9827	132	81	77	137	179	132	128	158	80	72	72	69	119	77	2.86895	1.95029	2.11008	3.5101	3.47599	3.3242	3.22768	2.93454	3.14946	2.93674	2.39337	2.39468	2.23603	2.85865
ENSG00000132549.18	chr8	VPS13B	99013266	99013347	-0.562375	-0.411985	-0.0103575	-0.0658595	0.15039	0.552017	0.496515	0.401627	0.346125	-0.0555019	0.00565444	5.10596	21.9468	644	665	649	318	647	459	427	593	363	390	452	475	963	326	2.08247	2.38221	2.64604	1.21219	1.86927	1.71977	1.60196	1.63863	2.12616	2.36669	2.23542	2.45265	2.69215	1.80066
ENSG00000149289.11	chr11	ZC3H12C	110093392	110093432	-0.217988	-0.261166	-0.0512042	0.22598	-0.0431784	0.166783	0.443967	0.209962	0.487146	0.277184	0.00565444	5.63734	21.9461	931	852	812	600	982	780	643	919	494	519	561	605	1476	567	5.19446	5.26619	5.71223	3.94632	4.89529	5.04254	4.1623	4.38167	4.99246	5.43428	4.7872	5.39009	7.11964	5.40374
ENSG00000124177.15	chr20	CHD6	41402083	41405489	-0.410901	-0.326849	-0.0198739	-0.151117	0.0840514	0.391027	0.259783	0.306975	0.175732	-0.131244	0.00577969	7.03543	21.894	2456	2470	2399	1422	2464	1983	1732	2587	1288	1469	1739	1682	3231	1244	9.45958	10.5392	11.6502	6.45644	8.4793	8.84973	7.73968	8.51478	8.98579	10.6181	10.244	10.3447	10.7587	8.18435
ENSG00000160218.13	chr21	TRAPPC10	44012309	44012560	-0.311464	-0.0863276	0.044691	0.0447453	0.225136	0.356155	0.356209	0.131019	0.131073	5.42945e-05	0.00579079	5.18603	21.8855	700	620	574	421	718	479	532	795	383	389	483	443	864	409	3.16606	3.10655	3.27334	2.24467	2.90149	2.51027	2.79167	3.07271	3.13774	3.30182	3.34115	3.19944	3.37843	3.15984
ENSG00000163209.15	chr1	SPRR3	153001747	153001793	-2.75074	1.23928	-2.64735	-1.74181	3.99002	0.103394	1.00893	-3.88663	-2.98109	0.90554	0.0058132	-1.22594	21.8728	6	10	5	0	2	1	2	2	30	1	0	1	3	1	0.225067	0.415553	0.236477	0	0.0670297	0.0434635	0.0870407	0.0641098	2.03835	0.0703954	0	0.0598978	0.0972888	0.064074
ENSG00000204498.11	chr6	NFKBIL1	31546870	31546973	0.229542	0.273972	-0.16148	-0.195849	0.0444301	-0.391023	-0.425391	-0.435453	-0.469821	-0.0343686	0.00591657	3.94232	21.8301	264	254	208	294	332	264	309	381	158	142	141	152	229	167	8.14507	8.68141	8.0912	10.6927	9.15177	9.43754	11.0607	10.045	8.82968	8.22172	6.65331	7.48832	6.10811	8.80092
ENSG00000166128.13	chr15	RAB8B	63189560	63189748	-0.323374	-0.257986	-0.168744	-0.101577	0.0653877	0.15463	0.221797	0.089242	0.156409	0.0671672	0.00594421	6.33002	21.8157	1533	1506	1445	1067	1566	1165	1189	1624	791	775	1007	919	1933	838	16.2383	17.6722	19.2986	13.3234	14.8206	14.2985	14.6121	14.7001	15.1765	15.4058	16.3138	15.5441	17.7016	15.1623
ENSG00000110700.7	chr11	RPS13	17074388	17074466	0.320159	0.188018	0.144005	0.283961	-0.132141	-0.176153	-0.0361978	-0.0440121	0.0959433	0.139955	0.00594864	7.98815	21.8098	4180	3733	3231	4705	5548	4288	4158	5557	2504	2299	3126	2875	5210	3264	106.829	105.691	104.114	141.75	126.686	126.979	123.291	121.364	115.917	110.265	122.189	117.328	115.115	142.49
ENSG00000125459.15	chr1	MSTO1	155610205	155610332	0.0618256	0.199369	0.403874	0.212364	0.137544	0.342048	0.150538	0.204505	0.0129943	-0.19151	0.00599316	4.19085	21.7865	329	251	226	283	346	252	295	404	187	216	240	259	391	209	4.22615	3.57181	3.6603	4.28534	3.97101	3.75071	4.39646	4.4347	4.35099	5.20699	4.71507	5.3125	4.34217	4.58581
ENSG00000167363.14	chr17	FN3K	82735615	82735777	0.360567	0.284943	0.19702	0.0110574	-0.0756243	-0.163548	-0.34951	-0.0879233	-0.273886	-0.185962	0.00599316	4.28028	21.7851	334	283	229	326	481	335	337	459	195	184	232	235	336	206	4.71259	4.42349	4.07387	5.42226	6.06365	5.47673	5.51663	5.53425	4.98362	4.87208	5.00643	5.29457	4.09858	4.96479
ENSG00000142444.7	chr19	TIMM29	10928811	10928916	0.125563	0.303566	-0.232602	-0.0572008	0.178003	-0.358166	-0.182764	-0.536169	-0.360767	0.175402	0.00601552	3.47791	21.7698	182	183	162	197	252	157	219	278	128	92	111	99	200	124	5.51135	6.13908	6.18529	7.03239	6.8181	5.50871	7.69418	7.19391	7.02092	5.22827	5.14088	4.78709	5.23597	6.414
ENSG00000163923.10	chr3	RPL39L	187120948	187121328	0.0970428	0.1435	-0.23133	-0.129853	0.0464567	-0.328373	-0.226896	-0.37483	-0.273353	0.101477	0.00601552	5.49468	21.7685	854	806	598	798	992	735	835	1029	508	386	460	442	778	510	44.6871	46.7224	39.4534	49.2241	46.378	44.5631	50.6924	46.0123	48.1488	37.9049	36.8137	36.9315	35.1953	45.5843
ENSG00000183751.15	chr16	TBL3	1972053	1972205	0.137232	0.247431	-0.181656	-0.253899	0.110199	-0.318888	-0.391131	-0.429087	-0.501331	-0.0722435	0.00611213	6.11688	21.7295	1486	1125	835	1252	1540	1136	1369	1595	857	682	647	674	1070	705	11.283	9.4629	7.99376	11.2062	10.4473	9.9942	12.0598	10.349	11.7865	9.71793	7.51342	8.17177	7.02377	9.14357
ENSG00000111799.21	chr6	COL12A1	75084326	75086557	-0.403939	-0.303903	-0.0846899	-0.0439597	0.100036	0.319249	0.359979	0.219213	0.259943	0.0407302	0.00612051	8.59256	21.7204	7409	7295	6796	4221	7377	5706	5122	7563	3914	4062	4712	4920	10072	4002	32.0823	34.9943	37.1038	21.5462	28.5405	28.6287	25.7322	27.9855	30.699	33.0088	31.2061	34.019	37.7053	29.6008
ENSG00000187678.9	chr5	SPRY4	142310427	142315155	-0.093373	-0.149153	0.00109272	0.378599	-0.05578	0.0944658	0.471972	0.150246	0.527752	0.377506	0.00612051	5.01826	21.7181	661	467	474	479	607	483	486	547	321	332	325	414	943	421	5.44241	4.25964	4.9207	4.64917	4.46534	4.60788	4.64256	3.84867	4.78732	5.12993	4.09262	5.44303	6.71248	5.92097
ENSG00000143322.21	chr1	ABL2	179099330	179109441	-0.319062	-0.232405	-0.0302095	0.128228	0.0866569	0.288853	0.447291	0.202196	0.360634	0.158438	0.0061472	7.0995	21.699	2487	2483	2305	1524	2566	2101	1857	2754	1339	1461	1614	1731	3835	1524	8.05509	8.90917	9.41291	5.81875	7.42553	7.88469	6.97811	7.62241	7.85547	8.88031	7.99513	8.95245	10.7384	8.43141
ENSG00000173821.19	chr17	RNF213	80260866	80260902	-0.405468	-0.420223	0.00358561	0.000931138	-0.0147548	0.409054	0.406399	0.423808	0.421154	-0.00265448	0.0061472	7.80872	21.6961	3944	4141	4275	2367	4353	3302	2709	4266	1995	2665	2692	3029	6252	2265	7.46194	8.67932	10.1979	5.27914	7.35833	7.23862	5.94641	6.89714	6.83683	9.46227	7.78964	9.15091	10.2262	7.31987
ENSG00000175040.6	chr3	CHST2	143119771	143120541	-0.0667087	-0.0460073	-0.234424	-0.453658	0.0207014	-0.167715	-0.386949	-0.188416	-0.40765	-0.219234	0.0061472	4.29746	21.7027	397	383	285	342	396	324	341	418	221	185	211	211	308	187	5.1809	5.53706	4.68941	5.26127	4.61728	4.89918	5.16298	4.66149	5.22401	4.53075	4.21138	4.39691	3.47493	4.16847
ENSG00000126254.12	chr19	RBM42	35629030	35629281	0.0618877	0.181989	-0.192156	-0.263321	0.120101	-0.254044	-0.325209	-0.374145	-0.44531	-0.0711654	0.00621327	6.39236	21.6644	1724	1372	1159	1484	1756	1379	1644	1863	1021	864	814	790	1375	841	42.2432	37.2425	35.8065	42.865	38.4432	39.1514	46.7361	39.0091	45.315	39.7298	30.505	30.9098	29.1275	35.1995
ENSG00000127920.6	chr7	GNG11	93921735	93922233	0.192673	0.240866	-0.297622	-0.143412	0.0481927	-0.490295	-0.336085	-0.538488	-0.384278	0.15421	0.00621327	3.10502	21.6671	150	134	127	140	208	147	163	215	90	67	82	76	135	101	2.68567	2.65786	2.86698	2.95488	3.32737	3.0496	3.38595	3.28953	2.91878	2.25123	2.24545	2.17283	2.08966	3.0889
ENSG00000168071.22	chr11	CCDC88B	64340204	64340326	0.278639	0.134753	-0.461913	-0.298588	-0.143887	-0.740552	-0.577227	-0.596666	-0.433341	0.163325	0.0062232	2.29318	21.6568	80	91	67	96	116	91	102	113	38	40	40	36	77	47	0.517879	0.652598	0.546854	0.732588	0.670923	0.682565	0.766073	0.625101	0.445573	0.485939	0.396028	0.372127	0.430933	0.519705
ENSG00000166670.10	chr11	MMP10	102770502	102770893	-3.74361	2.28737	-0.664935	-0.580722	6.03098	3.07867	3.16289	-2.9523	-2.86809	0.0842129	0.00625403	-1.9439	21.6419	1	3	1	0	0	0	2	2	15	1	0	1	1	1	0.0307298	0.102128	0.0387452	0	0	0	0.0713051	0.0525198	0.834925	0.057669	0	0.0490692	0.0265668	0.0524904
ENSG00000066933.16	chr15	MYO9A	71822291	71827043	-0.474167	-0.380408	-0.09736	-0.0501104	0.0937589	0.376807	0.424057	0.283048	0.330298	0.0472495	0.00626278	6.33278	21.6347	1516	1533	1521	850	1532	1138	969	1581	812	860	991	1043	2193	817	4.03274	4.51761	5.1014	2.66545	3.64113	3.50758	2.99059	3.59391	3.9125	4.29322	4.03183	4.43033	5.04337	3.71231
ENSG00000007376.8	chr16	RPUSD1	784974	786377	0.00795758	0.228349	-0.122962	-0.445349	0.220392	-0.13092	-0.453307	-0.351311	-0.673698	-0.322387	0.00626781	4.96806	21.6269	661	563	374	519	623	520	656	703	389	345	320	303	451	280	12.9034	12.1752	9.20518	11.9432	10.8659	11.7617	14.8572	11.7271	13.7546	12.6388	9.55387	9.44484	7.61131	9.33642
ENSG00000159479.17	chr1	MED8	43383917	43384552	0.189384	0.175773	0.234047	0.294073	-0.0136113	0.0446626	0.104688	0.0582739	0.1183	0.0600257	0.00626781	5.88697	21.619	993	843	778	929	1218	979	948	1285	599	609	749	709	1327	727	19.8503	18.6686	19.609	21.8919	21.7541	22.6759	21.9866	21.951	21.6891	22.8465	22.8996	22.6316	22.9335	24.8241
ENSG00000167578.18	chr19	RAB4B	40778216	40778391	0.303308	0.336747	0.0924019	-0.11239	0.033439	-0.210906	-0.415698	-0.244345	-0.449137	-0.204792	0.00626781	4.40508	21.6234	383	318	248	375	504	348	406	509	231	209	234	233	319	227	5.26113	4.83919	4.29527	6.07242	6.18567	5.5389	6.4705	5.97491	5.74764	5.38778	4.91613	5.11077	3.78836	5.32631
ENSG00000231274.5	chr19	SBK3	55540656	55541526	-1.68433	-0.734326	-0.89976	-1.07459	0.950003	0.784568	0.609744	-0.165435	-0.340259	-0.174825	0.00626781	-0.335701	21.6165	24	18	14	4	9	5	12	13	7	7	3	10	11	6	0.853478	0.70912	0.627723	0.167684	0.285956	0.206023	0.495101	0.395056	0.450896	0.467157	0.163166	0.567847	0.338185	0.364463
ENSG00000278023.6	chr17	RDM1	35918066	35918443	0.343728	0.317437	0.363115	0.160762	-0.026291	0.0193866	-0.182966	0.0456776	-0.156675	-0.202353	0.0062684	3.92707	21.6122	225	210	199	264	325	256	263	321	171	163	196	190	319	142	6.15801	6.36712	6.86704	8.51749	7.94726	8.11824	8.35113	7.50752	8.47717	8.37199	8.2043	8.30351	7.54796	6.63845
ENSG00000050820.17	chr16	BCAR1	75228181	75230023	-0.118869	0.151862	-0.295106	-0.460282	0.270731	-0.176237	-0.341412	-0.446968	-0.612143	-0.165175	0.00629443	6.19134	21.5991	1690	1334	944	1216	1427	1130	1478	1510	1023	714	712	707	1071	700	9.9305	8.68372	6.99383	8.42302	7.49177	7.69355	10.076	7.58219	10.8882	7.87347	6.3987	6.63367	5.4407	7.02592
ENSG00000064309.14	chr11	CDON	125955796	125961105	-0.481509	-0.292552	-0.0648909	-0.101466	0.188957	0.416618	0.380043	0.227662	0.191086	-0.0365752	0.00631773	4.40109	21.583	422	443	329	218	380	304	301	389	228	227	274	266	520	215	2.15195	2.50258	2.11531	1.31047	1.73133	1.79621	1.78081	1.69513	2.10596	2.17234	2.13696	2.16596	2.29247	1.87274
ENSG00000101752.11	chr18	MIB1	21704957	21705123	-0.502652	-0.332685	-0.205145	-0.197865	0.169967	0.297507	0.304787	0.12754	0.13482	0.00727947	0.00631773	5.63171	21.5829	978	1006	916	523	956	704	650	1031	523	500	611	590	1204	489	5.26906	6.00424	6.22226	3.32159	4.6018	4.39471	4.06293	4.74664	5.10379	5.05531	5.03458	5.0757	5.60792	4.50011
ENSG00000105376.5	chr19	ICAM5	10289952	10290125	-0.0922232	0.122035	-0.221435	-0.588607	0.214258	-0.129212	-0.496383	-0.34347	-0.710641	-0.367172	0.00635999	3.57641	21.5602	261	223	153	186	253	185	247	272	137	134	107	121	168	100	3.58526	3.39352	2.6499	3.01192	3.10511	2.94453	3.93648	3.19288	3.40877	3.45437	2.24798	2.65409	1.99513	2.34639
ENSG00000213347.10	chr5	MXD3	177301461	177301807	0.172699	0.265219	-0.104493	-0.0701973	0.0925201	-0.277191	-0.242896	-0.369711	-0.335416	0.0342953	0.00635999	5.99191	21.5617	1202	1031	799	1165	1347	1042	1247	1518	710	618	663	596	1116	690	12.6062	11.9786	10.5654	14.4031	12.6219	12.6623	15.1732	13.6046	13.4876	12.1633	10.6346	9.98107	10.1187	12.3609
ENSG00000115760.14	chr2	BIRC6	32357028	32357486	-0.523777	-0.414082	-0.103967	0.0221147	0.109695	0.41981	0.545892	0.310116	0.436197	0.126081	0.00647216	6.0754	21.5147	1255	1391	1198	654	1260	945	764	1226	721	723	851	844	1969	704	3.79871	4.66428	4.57201	2.33356	3.40752	3.31427	2.68298	3.17115	3.95298	4.1069	3.93957	4.07929	5.15251	3.63987
ENSG00000150782.12	chr11	IL18	112143253	112143817	0.137007	0.0725031	-0.0533663	0.386269	-0.0645041	-0.190374	0.249262	-0.125869	0.313766	0.439635	0.00647216	4.80347	21.5139	533	438	331	457	580	456	426	635	258	239	317	284	694	388	11.0597	10.0683	8.65972	11.1785	10.7528	10.9634	10.2555	11.2596	9.69692	9.30676	10.0601	9.40991	12.4497	13.7521
ENSG00000100731.16	chr14	PCNX1	70907405	70908003	-0.378404	-0.338197	-0.0849705	-0.0703873	0.0402075	0.293434	0.308017	0.253226	0.267809	0.0145831	0.00648376	6.65121	21.5019	1952	1957	1719	1110	2057	1453	1321	2015	949	1059	1284	1237	2557	1035	6.31246	7.01092	7.00895	4.23147	5.94332	5.44438	4.95625	5.56836	5.55881	6.42685	6.35055	6.38761	7.14875	5.71715
ENSG00000124257.6	chr20	NEURL2	45888625	45888887	-0.689945	0.242619	-0.176544	-0.872286	0.932564	0.513401	-0.182341	-0.419163	-1.11491	-0.695742	0.00648376	0.494737	21.5038	31	23	20	12	19	17	24	41	19	12	15	17	16	10	1.28798	1.05862	1.0477	0.587731	0.705305	0.81839	1.15689	1.45568	1.42988	0.935648	0.953161	1.12784	0.57471	0.709689
ENSG00000111331.13	chr12	OAS3	112938444	112938707	-0.131265	-0.0728745	0.154963	-0.119267	0.0583908	0.286228	0.0119978	0.227837	-0.0463929	-0.27423	0.00653873	8.80183	21.4795	8311	7632	6675	6050	9370	6456	7008	9150	4413	5134	6315	5477	9535	4213	55.0471	55.9997	55.7431	47.2375	55.4494	49.546	53.8527	51.7888	52.9435	63.8147	63.9709	57.9261	54.5988	47.6643
ENSG00000148841.17	chr10	ITPRIP	104309698	104316064	-0.083163	-0.00217878	0.157611	-0.0936265	0.0809842	0.240774	-0.0104635	0.15979	-0.0914477	-0.251238	0.00655878	7.63161	21.4688	3579	3264	2996	2808	3961	3023	3181	4181	2040	2306	2552	2513	4032	1968	26.5156	26.789	27.986	24.5238	26.2193	25.9503	27.3423	26.47	27.3758	32.0614	28.9167	29.7292	25.8251	24.905
ENSG00000181722.16	chr3	ZBTB20	114314501	114339426	-0.791162	-0.635123	-0.187775	0.142192	0.156039	0.603388	0.933354	0.447348	0.777315	0.329967	0.0065872	1.35967	21.4553	45	51	52	17	47	27	27	45	20	24	38	26	74	33	0.0763182	0.095819	0.111193	0.0339871	0.071218	0.0530571	0.0531265	0.0652171	0.0614388	0.0763854	0.0985659	0.0704108	0.1085	0.0955983
ENSG00000233954.6	chr1	UQCRHL	15807169	15809348	0.217214	0.185662	-0.229691	-0.113665	-0.031552	-0.446905	-0.330879	-0.415353	-0.299327	0.116025	0.00658829	4.42035	21.451	354	359	316	385	500	375	422	495	214	144	235	216	365	236	8.77752	9.86117	9.87902	11.2533	11.0768	10.7737	12.1398	10.4884	9.61124	6.70061	8.91177	8.55209	7.82424	9.99542
ENSG00000100393.13	chr22	EP300	41092592	41093098	-0.334499	-0.322347	-0.0120636	0.00481987	0.012152	0.322435	0.339319	0.310283	0.327166	0.0168834	0.00663167	6.92947	21.4326	2432	2168	2052	1374	2359	1859	1596	2302	1171	1417	1472	1535	3262	1246	11.2435	11.1035	11.9611	7.48812	9.74406	9.95817	8.56053	9.09442	9.80596	12.2939	10.4081	11.3317	13.0377	9.83954
ENSG00000111775.3	chr12	COX6A1	120438090	120438229	0.299596	0.246292	0.134856	0.137117	-0.0533047	-0.164741	-0.16248	-0.111436	-0.109175	0.00226096	0.00664411	7.33242	21.4245	2810	2348	2007	2998	3509	2687	2754	3610	1737	1628	1802	1827	3163	1818	113.436	105.005	102.153	142.668	126.562	125.683	128.985	124.533	127.011	123.334	111.257	117.77	110.389	125.36
ENSG00000262814.8	chr17	MRPL12	81703367	81703575	0.215252	0.295887	-0.0744382	-0.123618	0.0806346	-0.28969	-0.33887	-0.370325	-0.419505	-0.0491798	0.00664788	6.33803	21.4193	1550	1324	952	1515	1755	1336	1675	1825	928	759	855	801	1313	855	83.0358	78.5756	64.3027	95.6745	84.0015	82.9286	104.107	83.5469	90.049	76.3061	70.0531	68.5198	60.8106	78.2385
ENSG00000110400.11	chr11	NECTIN1	119623408	119623747	-0.18268	-0.01997	0.243852	0.034557	0.16271	0.426532	0.217237	0.263822	0.0545271	-0.209295	0.00664798	5.40057	21.4152	756	692	629	548	820	567	624	839	473	554	556	537	970	429	5.22765	5.30099	5.48396	4.46699	5.06611	4.54289	5.00612	4.9577	5.92438	7.18916	5.88013	5.92938	5.79879	5.06714
ENSG00000112159.12	chr6	MDN1	89642498	89644193	-0.284044	-0.392806	-0.128127	0.145601	-0.108762	0.155917	0.429645	0.264679	0.538407	0.273728	0.00664798	5.69529	21.4114	953	963	906	570	1026	867	610	1011	461	528	569	646	1455	624	2.75855	3.08802	3.30654	1.94497	2.65345	2.90784	2.04856	2.50076	2.41705	2.86817	2.519	2.98587	3.64109	3.08527
ENSG00000101132.10	chr20	PFDN4	54208087	54208124	0.137671	-0.0244617	-0.373182	-0.0886766	-0.162133	-0.510852	-0.226347	-0.34872	-0.0642149	0.284505	0.00673032	4.92292	21.3805	536	539	478	592	710	497	512	682	288	196	346	273	576	350	16.6223	18.5175	18.6902	21.6421	19.6726	17.8586	18.4217	18.0736	16.1777	11.4069	16.4109	13.5189	15.443	18.5403
ENSG00000185340.15	chr22	GAS2L1	29306582	29307153	0.138125	0.296455	-0.194613	-0.317128	0.15833	-0.332739	-0.455253	-0.491069	-0.613583	-0.122514	0.00674328	4.3695	21.3723	426	333	257	378	428	352	398	450	300	206	194	188	304	202	5.13877	4.45	3.90878	5.37516	4.61285	4.9199	5.57012	4.6387	6.55493	4.66338	3.57914	3.62125	3.17033	4.16219
ENSG00000272772.1	chr5	AC104109.3	134167170	134167243	0.0261204	0.0398983	-0.191078	-0.0594678	0.0137779	-0.217198	-0.0855882	-0.230976	-0.0993661	0.13161	0.00677339	7.54995	21.3587	3510	3289	2751	3137	4005	3057	3207	4252	1966	1650	2066	1909	3816	2054	392.812	407.763	388.174	413.849	400.457	396.403	416.398	406.635	398.528	346.534	353.619	341.141	369.205	392.644
ENSG00000143776.18	chr1	CDC42BPA	226989865	226994399	-0.379156	-0.279962	-0.106251	0.0104075	0.0991937	0.272905	0.389563	0.173711	0.290369	0.116658	0.00683542	5.4041	21.3348	868	762	713	445	790	668	603	830	411	423	514	529	1059	487	3.33821	3.2465	3.45734	2.01746	2.71455	2.9767	2.69056	2.72776	2.86308	3.05294	3.02332	3.24863	3.52104	3.19922
ENSG00000089154.11	chr12	GCN1	120127202	120127974	-0.169507	-0.122503	0.110573	-0.00491737	0.0470038	0.28008	0.164589	0.233076	0.117586	-0.11549	0.00686043	7.93544	21.3229	4745	4161	3629	3261	4722	3730	3589	5073	2373	2807	3129	3127	5754	2495	26.5512	25.7936	25.6031	21.5104	23.6075	24.1836	23.2998	24.2575	24.0515	29.4763	26.7782	27.94	27.8355	23.8473
ENSG00000075420.13	chr3	FNDC3B	172039578	172039771	-0.358638	-0.312351	-0.0597039	-0.1315	0.0462868	0.298934	0.227138	0.252647	0.180851	-0.0717957	0.00686434	6.85613	21.3146	2285	2165	2014	1346	2336	1685	1553	2318	1124	1193	1551	1450	2844	1124	9.26993	9.73002	10.3017	6.43703	8.46719	7.92053	7.30959	8.03595	8.2595	9.08268	9.62343	9.39309	9.97472	7.78892
ENSG00000133687.16	chr12	TMTC1	29500840	29506986	-0.33408	-0.273898	0.0351383	-0.104281	0.0601819	0.369218	0.229799	0.309036	0.169617	-0.139419	0.00686434	5.38283	21.3099	793	780	696	490	827	594	588	781	416	462	527	578	1005	403	2.91973	3.18148	3.231	2.12674	2.72051	2.53408	2.51176	2.45728	2.77434	3.19223	2.96761	3.39819	3.19901	2.53452
ENSG00000161677.11	chr19	JOSD2	50505998	50506272	0.0238545	0.304661	-0.39929	-0.565486	0.280806	-0.423145	-0.58934	-0.703951	-0.870146	-0.166196	0.00686434	3.67504	21.3102	280	234	151	239	271	190	298	286	175	134	93	103	153	119	9.99671	9.25509	6.79727	10.0588	8.64459	7.85989	12.3437	8.72567	11.3171	8.97816	5.0782	5.872	4.72249	7.25716
ENSG00000234745.11	chr6	HLA-B	31269491	31269525	0.174789	0.171554	-0.0693051	-0.140416	-0.00323534	-0.244094	-0.315206	-0.240859	-0.31197	-0.0711112	0.00691286	9.39966	21.2906	12475	11211	9070	12594	14793	11178	12465	15589	7251	6260	7563	7086	11198	7210	221.016	220.036	202.604	263.025	234.161	229.462	256.216	236.012	232.69	208.133	204.929	200.463	171.516	218.192
ENSG00000106009.16	chr7	BRAT1	2537810	2538764	0.0828769	0.281878	-0.187353	-0.311944	0.199001	-0.270229	-0.394821	-0.469231	-0.593822	-0.124591	0.00693585	5.5827	21.2794	1007	840	551	805	1003	818	1032	1069	607	465	468	457	697	482	8.15705	7.53787	5.62748	7.68687	7.25907	7.67752	9.69873	7.39972	8.90614	7.06871	5.79799	5.91112	4.8811	6.66916
ENSG00000119138.4	chr9	KLF9	70384597	70388005	-0.254988	-0.253915	-0.0700993	-0.0357384	0.00107301	0.184888	0.219249	0.183815	0.218176	0.0343609	0.00697751	7.68462	21.2625	4033	3784	3349	2757	3944	3154	2839	3929	2100	2095	2576	2495	5092	2150	42.1253	43.7856	44.105	33.947	36.8068	38.1716	34.4042	35.0696	39.7311	41.066	41.1517	41.6136	45.9816	38.3596
ENSG00000185507.21	chr11	IRF7	612553	612800	0.320484	0.338143	-0.0258736	-0.284367	0.0176591	-0.346357	-0.604851	-0.364016	-0.62251	-0.258494	0.00699623	4.14317	21.2488	321	281	211	350	398	308	365	376	220	184	187	160	229	179	6.64289	6.44205	5.50545	8.53827	7.35887	7.38527	8.76347	6.64926	8.24654	7.14584	5.91863	5.28715	4.09702	6.3274
ENSG00000198265.12	chr17	HELZ	67070444	67078586	-0.475287	-0.463093	-0.104282	-0.103488	0.0121941	0.371005	0.371799	0.358811	0.359605	0.000793999	0.00699623	5.45203	21.2502	879	847	805	449	808	676	540	809	408	472	553	565	1218	404	3.03018	3.23466	3.49891	1.82463	2.48866	2.70016	2.15975	2.3832	2.54763	3.05355	2.91562	3.11012	3.63	2.37893
ENSG00000167394.13	chr16	ZNF668	31060843	31062280	0.0488458	0.463711	-0.000370052	-0.33771	0.414865	-0.0492159	-0.386556	-0.464081	-0.801421	-0.33734	0.00702672	2.99471	21.2355	161	111	100	137	154	110	182	185	113	92	75	80	118	69	2.25749	1.72421	1.76791	2.26449	1.92929	1.78713	2.96076	2.21669	2.86996	2.42087	1.60838	1.79119	1.43042	1.65261
ENSG00000269556.8	chrX	TMEM185A	149596556	149598255	-0.317394	-0.0240988	-0.0194274	0.0746482	0.293296	0.297967	0.392043	0.00467142	0.098747	0.0940756	0.00705095	3.82784	21.2241	272	245	217	180	255	184	226	302	162	146	180	161	342	159	2.85044	2.8443	2.86723	2.22365	2.38759	2.23422	2.74779	2.70448	3.07507	2.87131	2.88499	2.69414	3.09849	2.84617
ENSG00000221978.12	chr1	CCNL2	1385711	1387582	0.256772	0.29132	0.300504	0.19253	0.0345479	0.0437316	-0.0642426	0.00918368	-0.0987906	-0.107974	0.00705378	6.0167	21.2194	1071	906	809	1133	1308	1035	1167	1456	653	672	830	803	1292	734	8.44268	7.91197	8.04077	10.5286	9.21244	9.45355	10.6732	9.80812	9.32397	9.94131	10.0068	10.1078	8.8051	9.88342
ENSG00000106780.9	chr9	MEGF9	120600811	120605641	-0.339402	-0.291635	-0.102919	-0.137327	0.0477671	0.236483	0.202075	0.188716	0.154308	-0.0344075	0.00705456	5.51068	21.2153	942	872	742	579	888	663	628	860	484	435	604	566	1062	465	8.08231	8.28832	8.02688	5.85616	6.80728	6.59116	6.25137	6.30546	7.52189	7.00418	7.92591	7.75445	7.87752	6.81488
ENSG00000198315.11	chr6	ZKSCAN8	28141883	28142029	-0.437958	-0.326858	-0.132009	-0.132337	0.1111	0.305949	0.30562	0.194849	0.19452	-0.000328722	0.00713902	5.45062	21.1854	919	857	728	474	861	625	612	829	448	414	598	531	1080	439	6.55347	6.77021	6.54554	3.98459	5.48574	5.16416	5.06336	5.05177	5.7867	5.54038	6.52206	6.04645	6.65825	5.34738
ENSG00000074603.19	chr15	DPP8	65442463	65447006	-0.298814	-0.285735	-0.0981791	-0.146985	0.0130795	0.200635	0.151829	0.187556	0.13875	-0.0488055	0.00720213	6.4539	21.1593	1732	1675	1471	1127	1683	1371	1227	1752	854	877	1112	1086	2056	867	9.16863	9.82284	9.81811	7.03284	7.96007	8.40927	7.53586	7.92546	8.18864	8.71244	9.00304	9.17987	9.40937	7.83964
ENSG00000142409.6	chr19	ZNF787	56087366	56089092	-0.0504278	0.249515	-0.394081	-0.307659	0.299942	-0.343653	-0.257231	-0.643595	-0.557173	0.0864222	0.00720213	4.28861	21.1585	375	399	244	344	376	300	406	440	276	173	170	172	288	215	5.49922	6.48199	4.51147	5.94673	4.92644	5.09747	6.9076	5.51386	7.33121	4.76101	3.81282	4.02762	3.65126	5.38553
ENSG00000049239.12	chr1	H6PD	9234775	9235066	-0.171362	-0.0782514	0.179194	-0.0885705	0.093111	0.350556	0.0827919	0.257445	-0.0103191	-0.267765	0.00723721	6.65441	21.144	1818	1745	1533	1309	2042	1444	1406	2159	1056	1229	1326	1318	2189	971	10.5428	11.2105	11.2089	8.94854	10.5802	9.70272	9.45974	10.6991	11.0923	13.3751	11.7607	12.2047	10.9746	9.61839
ENSG00000006607.14	chr2	FARP2	241356285	241356388	-0.38316	-0.250704	-0.00962472	-0.104812	0.132455	0.373535	0.278348	0.24108	0.145892	-0.0951872	0.00726465	5.48962	21.1281	897	837	739	541	820	639	643	855	469	508	560	582	1138	413	3.37389	3.48762	3.50462	2.39875	2.75567	2.78486	2.80595	2.74813	3.19527	3.58579	3.22147	3.49551	3.70051	2.65344
ENSG00000020577.13	chr14	SAMD4A	54567097	54567338	-0.301466	-0.226431	-0.0143097	-0.0469004	0.0750347	0.287156	0.254566	0.212122	0.179531	-0.0325907	0.00726465	6.35649	21.1288	1610	1451	1361	988	1581	1226	1209	1613	794	924	1004	1013	1989	848	7.15089	7.1395	7.62169	5.17299	6.27397	6.30941	6.23006	6.12213	6.38781	7.70176	6.82018	7.18446	7.63748	6.43355
ENSG00000172586.8	chr10	CHCHD1	73782047	73782199	0.278752	0.211833	-0.111541	0.104412	-0.0669186	-0.390293	-0.17434	-0.323374	-0.107421	0.215953	0.00728218	5.09106	21.119	580	539	452	680	717	589	603	804	348	261	390	330	677	396	21.1403	21.764	20.7721	29.2175	23.3496	24.875	25.4996	25.0423	22.9752	17.8529	21.7408	19.2065	21.3331	24.6547
ENSG00000074181.9	chr19	NOTCH3	15159038	15161714	-0.402268	-0.189235	-0.0687638	-0.453145	0.213033	0.333505	-0.0508765	0.120471	-0.26391	-0.384381	0.00736203	4.27498	21.0876	438	380	290	238	357	283	309	388	218	253	228	221	356	168	2.51653	2.41867	2.1008	1.61196	1.83262	1.88399	2.05976	1.90499	2.26872	2.72792	2.0035	2.02754	1.76831	1.64876
ENSG00000185049.16	chr4	NELFA	1982717	1983503	0.0315729	0.211381	-0.151881	-0.370645	0.179808	-0.183454	-0.402218	-0.363262	-0.582026	-0.218764	0.00736203	4.66196	21.0907	489	456	334	421	542	404	472	595	327	282	251	231	376	243	5.22686	5.39961	4.50129	5.30474	5.17616	5.00354	5.85336	5.43479	6.33107	5.65672	4.1033	3.9427	3.47457	4.43669
ENSG00000255054.3	chr1	AL020996.2	25811470	25811535	-0.270274	-0.232177	0.117583	-0.209325	0.0380972	0.387857	0.0609489	0.34976	0.0228517	-0.326908	0.00737607	5.93939	21.0796	1238	1052	999	780	1225	880	844	1180	629	777	808	804	1407	514	84.4929	79.5392	85.9654	62.7544	74.6985	69.5899	66.8303	68.8201	77.7584	99.5186	84.341	87.6205	83.0185	59.9216
ENSG00000113389.16	chr5	NPR3	32689070	32689186	-0.285687	-0.203771	-0.15591	-0.0150511	0.081916	0.129777	0.270636	0.0478614	0.18872	0.140858	0.00746107	5.86658	21.0508	1190	1074	929	785	1154	822	810	1262	589	600	664	658	1396	661	6.44592	6.44478	6.34472	5.01254	5.58496	5.1591	5.09043	5.84159	5.77897	6.0992	5.5009	5.69133	6.53739	6.11589
ENSG00000163848.19	chr3	ZNF148	125225561	125233939	-0.43002	-0.325004	-0.0931699	-0.185626	0.105016	0.33685	0.244393	0.231834	0.139377	-0.0924564	0.0075848	5.85764	21.0072	1116	1083	1094	670	1093	838	773	1150	593	609	778	706	1414	543	5.70492	6.1331	7.05117	4.03748	4.99208	4.96356	4.58455	5.02362	5.49082	5.84233	6.08265	5.76289	6.24908	4.74139
ENSG00000169756.16	chr2	LIMS1	108534355	108534594	-0.329363	-0.2638	-0.115103	-0.126312	0.065563	0.21426	0.203052	0.148697	0.137489	-0.0112085	0.0075848	5.62248	21.0105	946	958	837	625	953	728	722	978	486	473	673	566	1120	523	6.5802	7.38209	7.34061	5.12481	5.92266	5.86737	5.82662	5.81327	6.12324	6.17437	7.15963	6.28658	6.73514	6.21399
ENSG00000099814.16	chr14	CEP170B	104865268	104865513	-0.121387	0.0645741	-0.235957	-0.467037	0.185961	-0.11457	-0.34565	-0.300531	-0.531611	-0.23108	0.00758508	6.71154	21.0034	2278	2013	1423	1645	2212	1623	1989	2447	1213	1173	988	1033	1582	985	17.0759	16.7163	13.4491	14.536	14.8146	14.0965	17.298	15.6746	16.4698	16.501	11.327	12.3646	10.2522	12.6121
ENSG00000134597.16	chrX	RBMX2	130401987	130402037	0.335567	0.182731	-0.0737731	0.0849041	-0.152836	-0.40934	-0.250663	-0.256504	-0.0978266	0.158677	0.00763097	5.12924	20.9864	605	504	490	694	815	606	577	812	361	276	405	345	634	426	11.7381	10.8328	11.9867	15.8728	14.1279	13.6232	12.9883	13.4627	12.6867	10.0493	12.0178	10.6884	10.6344	14.118
ENSG00000058453.17	chr1	CROCC	16740273	16740397	0.0472254	0.191808	-0.429618	-0.418509	0.144582	-0.476843	-0.465734	-0.621426	-0.610317	0.0111089	0.00765631	4.02465	20.972	349	321	186	301	348	266	331	362	214	134	138	149	213	173	2.1256	2.16584	1.42833	2.16109	1.8937	1.87716	2.33892	1.88408	2.36084	1.5316	1.28547	1.44908	1.12155	1.7998
ENSG00000144824.21	chr3	PHLDB2	111732497	111732703	-0.185695	-0.203042	-0.0982492	0.0754906	-0.017347	0.0874458	0.261186	0.104793	0.278533	0.17374	0.00765631	7.8892	20.9717	4515	4193	3839	3126	4738	3785	3532	4767	2200	2203	2889	2830	5924	2752	19.8271	20.3982	21.2559	16.1823	18.5897	19.2589	17.9951	17.8888	17.4994	18.1552	19.4034	19.8444	22.4904	20.6429
ENSG00000157778.9	chr7	PSMG3	1567332	1567850	0.401549	0.289362	0.0223928	0.0970224	-0.112187	-0.379156	-0.304527	-0.26697	-0.19234	0.0746297	0.00776124	5.58378	20.9381	800	718	594	929	1085	894	885	1133	477	417	509	514	780	596	21.9173	21.7915	20.5184	30.0029	26.5585	28.3791	28.1302	26.5254	23.6708	21.4396	21.3277	22.4859	18.4745	27.891
ENSG00000102981.9	chr16	PARD6A	67660946	67661101	0.285848	0.309542	-0.00142693	-0.269574	0.0236944	-0.287275	-0.555422	-0.310969	-0.579116	-0.268147	0.0078094	3.4172	20.9209	170	162	155	209	233	181	197	269	117	112	116	99	144	110	6.17548	6.51933	7.09925	8.9499	7.5623	7.61841	8.30271	8.35041	7.69848	7.63525	6.44477	5.74258	4.52236	6.82551
ENSG00000105427.10	chr19	CNFN	42387019	42387242	-0.0473595	-0.130086	-0.56654	-0.912508	-0.0827266	-0.51918	-0.865148	-0.436454	-0.782422	-0.345968	0.00781434	1.82578	20.9158	63	78	59	55	83	66	71	70	34	27	38	26	35	32	5.55527	7.61947	6.55956	5.71712	6.53911	6.7433	7.26364	5.27468	5.43051	4.46799	5.12478	3.6609	2.66817	4.81987
ENSG00000127564.17	chr16	PKMYT1	2968024	2968515	0.102587	0.276283	-0.113037	-0.309864	0.173695	-0.215624	-0.412452	-0.389319	-0.586147	-0.196828	0.00785984	6.74505	20.8993	2232	1798	1281	1911	2291	1704	2313	2387	1301	1074	1112	1058	1540	1067	24.2557	21.6458	17.552	24.481	22.2444	21.4562	29.1626	22.1669	25.6091	21.9032	18.4821	18.3592	14.4684	19.8063
ENSG00000101337.16	chr20	TM9SF4	32109714	32109755	-0.209798	-0.121649	0.0580422	-0.0734953	0.08815	0.267841	0.136303	0.179691	0.0481532	-0.131537	0.00789009	6.85219	20.8872	2145	2065	1810	1593	2230	1666	1816	2311	1157	1242	1502	1478	2613	1156	22.2672	23.7478	23.6905	19.4941	20.6832	20.039	21.8718	20.5008	21.7554	24.1959	23.8471	24.4998	23.4508	20.4982
ENSG00000143479.17	chr1	DYRK3	206635536	206635780	-0.0776812	-0.315149	-0.255361	0.101515	-0.237468	-0.177679	0.179196	0.0597884	0.416664	0.356875	0.00794888	3.94575	20.8672	334	285	207	235	336	249	209	289	136	128	174	162	369	199	1.75043	1.65466	1.36781	1.45183	1.57331	1.51203	1.2708	1.29428	1.29102	1.2589	1.39468	1.3557	1.67188	1.78144
ENSG00000111780.8	chr12	AL021546.1	120438198	120438229	0.225897	0.195559	0.0110708	-0.0281601	-0.0303376	-0.214826	-0.254057	-0.184488	-0.223719	-0.0392309	0.00802272	6.93396	20.843	2261	1872	1597	2258	2702	2033	2148	2744	1348	1224	1322	1308	2286	1281	221.404	203.075	197.174	260.651	236.4	230.668	244.035	229.617	239.096	224.932	197.991	204.524	193.528	214.267
ENSG00000168970.22	chr15	JMJD7-PLA2G4B	41828095	41828188	0.290527	0.306943	0.505406	0.320124	0.0164162	0.214879	0.029597	0.198462	0.0131808	-0.185282	0.00802272	3.48643	20.8396	177	141	137	195	217	171	174	245	120	138	163	133	238	128	1.21693	1.07393	1.1876	1.58043	1.33299	1.36223	1.38795	1.43943	1.49441	1.78055	1.71399	1.46014	1.41465	1.50322
ENSG00000215440.12	chr20	NPEPL1	58689131	58689211	0.173658	0.266992	0.0826547	-0.242299	0.0933339	-0.0910033	-0.415957	-0.184337	-0.509291	-0.324954	0.00805383	4.53322	20.8274	428	353	303	348	563	379	468	540	242	234	273	262	357	222	3.1037	2.8358	2.77036	2.97485	3.64771	3.18448	3.93743	3.34628	3.17869	3.18445	3.02779	3.0338	2.23813	2.74985
ENSG00000130734.10	chr19	ATG4D	10543895	10544325	0.262168	0.434983	0.193829	0.203418	0.172815	-0.0683387	-0.0587497	-0.241154	-0.231565	0.009589	0.00807612	4.04894	20.815	292	204	205	277	340	263	298	400	205	161	192	185	331	186	6.92874	5.3625	6.13315	7.7482	7.20819	7.23088	8.20387	8.11082	8.81094	7.16936	6.96787	7.0096	6.79016	7.53884
ENSG00000137331.12	chr6	IER3	30743199	30744196	0.110443	0.0958636	-0.199065	-0.195894	-0.0145792	-0.309508	-0.306337	-0.294929	-0.291758	0.00317058	0.00807612	6.99431	20.814	2464	2131	1851	2313	2702	2237	2411	2883	1317	1048	1359	1371	2082	1398	98.6579	94.5236	93.445	109.173	96.6613	103.782	112	98.6437	95.5155	78.7473	83.222	87.6554	72.0697	95.6134
ENSG00000149932.17	chr16	TMEM219	29940885	29941017	0.385304	0.301845	0.141179	0.168182	-0.083459	-0.244126	-0.217123	-0.160667	-0.133664	0.0270032	0.00810846	5.86714	20.8016	989	820	711	1155	1293	982	1062	1350	581	578	629	651	1088	684	22.4901	20.6574	20.3856	30.9619	26.2706	25.8745	28.0189	26.2339	23.9314	24.6665	21.8763	23.6389	21.3897	26.5688
ENSG00000100918.13	chr14	REC8	24171853	24172365	0.481638	0.486267	0.505359	0.627614	0.00462945	0.023721	0.145976	0.0190916	0.141347	0.122255	0.00811269	3.58343	20.7968	195	129	122	221	249	179	212	289	105	127	137	159	263	169	2.74205	2.00954	2.16302	3.6634	3.12836	2.91648	3.45867	3.47275	2.67441	3.35142	2.94639	3.57017	3.19726	4.05928
ENSG00000113615.13	chr5	SEC24A	134648785	134649173	-0.316464	-0.316014	-0.171036	-0.0639068	0.000450028	0.145428	0.252558	0.144978	0.252108	0.107129	0.00811565	6.01486	20.7923	1278	1209	1134	803	1269	1005	932	1256	605	647	763	759	1648	666	9.47477	9.92956	10.6001	7.01784	8.40573	8.63312	8.01651	7.95721	8.12438	9.00172	8.65147	8.98524	10.5627	8.43398
ENSG00000132182.12	chr3	NUP210	13316235	13317781	-0.22384	-0.121231	0.0644728	-0.167114	0.102609	0.288313	0.056726	0.185703	-0.0458833	-0.231587	0.00818763	8.74424	20.7675	8302	7488	6790	5610	8465	6353	6494	8771	4478	5046	5310	5463	9188	4086	54.7594	54.7151	56.4682	43.6203	49.886	48.5533	49.6958	49.4377	53.5004	62.4607	53.5671	57.5383	52.3935	46.0357
ENSG00000184203.8	chr3	PPP1R2	195514428	195516942	-0.220397	-0.278835	-0.2524	-0.240982	-0.0584381	-0.0320031	-0.0205851	0.0264351	0.0378531	0.011418	0.00818763	5.77073	20.7657	1106	1061	927	806	1069	912	821	1113	517	469	679	607	1124	570	11.6696	12.4017	12.3322	10.025	10.0775	11.1496	10.0502	10.0353	9.88071	9.2866	10.9572	10.2268	10.2529	10.273
ENSG00000072121.16	chr14	ZFYVE26	67727374	67728219	-0.155198	-0.142508	0.119553	0.145945	0.0126901	0.274751	0.301143	0.262061	0.288453	0.0263923	0.00826757	5.99899	20.7335	1241	1015	962	830	1208	997	916	1266	607	716	775	853	1651	701	4.27156	3.87032	4.17492	3.36777	3.71499	3.97625	3.65798	3.72376	3.78443	4.62499	4.07985	4.68828	4.91295	4.12148
ENSG00000115274.15	chr2	INO80B	74455087	74455174	-0.0417921	0.0258314	-0.321207	-0.391712	0.0676235	-0.279415	-0.34992	-0.347039	-0.417544	-0.0705048	0.00826757	3.77304	20.7343	287	243	200	218	294	231	262	290	154	132	129	130	226	130	10.7582	10.0909	9.45253	9.6331	9.84653	10.0331	11.3944	9.28948	10.4563	9.28575	7.39566	7.78132	7.32401	8.32384
ENSG00000185864.16	chr16	NPIPB4	21834569	21835517	-0.0966115	0.197514	0.475336	0.714373	0.294126	0.571948	0.810984	0.277822	0.516858	0.239036	0.00826757	1.43172	20.7384	42	36	31	31	43	33	35	59	26	31	43	28	69	46	0.292069	0.277335	0.271804	0.254125	0.267166	0.265897	0.282381	0.350608	0.327497	0.404559	0.457333	0.310917	0.414826	0.546405
ENSG00000198931.11	chr16	APRT	88809339	88809840	0.291469	0.236978	-0.0440474	-0.161158	-0.0544902	-0.335516	-0.452627	-0.281026	-0.398136	-0.117111	0.00830236	6.46124	20.7188	1651	1331	1152	1754	1985	1524	1766	2079	863	881	903	884	1345	926	49.6896	44.3775	43.7149	62.2298	53.3771	53.1456	61.6653	53.4696	47.0464	49.7597	41.5656	42.4836	34.9963	47.6047
ENSG00000205560.12	chr22	CPT1B	50568861	50569081	0.382246	0.369929	0.367782	0.397657	-0.0123167	-0.0144638	0.0154117	-0.00214709	0.0277284	0.0298755	0.00830236	4.84763	20.7171	478	373	314	554	577	446	510	662	277	282	376	350	642	340	6.29879	5.44507	5.21696	8.60576	6.7933	6.8097	7.79706	7.45454	6.61159	6.97368	7.57783	7.36457	7.31383	7.65295
ENSG00000123143.12	chr19	PKN1	14433053	14433170	0.216707	0.236521	-0.0169179	-0.0822054	0.019814	-0.233624	-0.298912	-0.253438	-0.318726	-0.0652876	0.00831105	7.31729	20.7112	2994	2423	2092	2888	3441	2754	3008	3825	1675	1574	1734	1641	2664	1730	35.136	31.5007	30.9543	39.9529	36.0796	37.448	40.9553	38.3589	35.6052	34.6648	31.1227	30.751	27.0281	34.6791
ENSG00000255152.8	chr6	MSH5-SAPCD1	31740020	31740062	0.287649	0.171888	0.388408	0.47828	-0.115761	0.10076	0.190631	0.216521	0.306392	0.0898714	0.00833543	4.80812	20.7012	456	394	319	514	582	395	452	617	217	297	363	366	709	345	5.95373	5.69884	5.25138	7.91111	6.78928	5.97566	6.84691	6.88404	5.13194	7.2772	7.24868	7.63055	8.00298	7.69421
ENSG00000088256.9	chr19	GNA11	3094362	3094787	-0.0360747	0.0227496	-0.146626	-0.290687	0.0588242	-0.110551	-0.254612	-0.169376	-0.313436	-0.144061	0.00833812	7.09885	20.6969	2737	2479	1980	2197	2878	2266	2380	3051	1517	1430	1475	1429	2409	1334	23.5393	23.619	21.4706	22.2741	22.115	22.581	23.7481	22.4231	23.6321	23.0802	19.4017	19.6247	17.9117	19.5973
ENSG00000175906.5	chr17	ARL4D	43398993	43399093	0.24375	0.217022	0.0691223	-0.226657	-0.0267279	-0.174628	-0.470407	-0.1479	-0.443679	-0.295779	0.00834765	4.33452	20.6908	369	318	254	374	467	326	374	471	205	213	223	224	307	200	12.6399	12.0673	10.9701	15.1022	14.2926	12.939	14.8635	13.7871	12.7195	13.6924	11.6829	12.2523	9.09153	11.7022
ENSG00000167524.14	chr17	RSKR	28607964	28610938	0.19356	0.0362246	0.381594	0.3524	-0.157336	0.188034	0.158839	0.34537	0.316175	-0.0291945	0.00836663	3.5695	20.6822	187	159	170	174	238	208	163	234	111	129	170	154	281	145	2.16771	2.04184	2.48466	2.37771	2.46497	2.79375	2.19219	2.31798	2.33066	2.80629	3.01395	2.85056	2.81609	2.8711
ENSG00000129003.18	chr15	VPS13C	61852389	61854558	-0.457455	-0.46863	-0.0996861	-0.0516813	-0.011175	0.357769	0.405774	0.368944	0.416949	0.0480048	0.00837194	6.20429	20.6772	1454	1447	1334	739	1472	1088	813	1329	747	780	920	971	2009	762	3.98894	4.39771	4.61431	2.38994	3.60808	3.45848	2.5877	3.11567	3.71202	4.01579	3.86018	4.25365	4.7649	3.57082
ENSG00000111670.16	chr12	GNPTAB	101745499	101747241	-0.343013	-0.329794	-0.0290729	-0.188056	0.0132189	0.31394	0.154957	0.300721	0.141738	-0.158983	0.00839891	5.51881	20.6595	935	869	762	566	894	677	675	894	399	516	633	542	1118	402	5.17088	5.324	5.31332	3.68994	4.41739	4.33816	4.331	4.22497	3.99689	5.35532	5.35407	4.78632	5.34534	3.79751
ENSG00000162924.14	chr2	REL	60881521	60881850	-0.528456	-0.339333	-0.0746447	-0.148303	0.189123	0.453811	0.380153	0.264688	0.19103	-0.0736584	0.00839891	4.25442	20.6613	371	406	318	183	367	258	248	377	199	190	269	244	461	193	1.5227	1.846	1.6456	0.885401	1.3458	1.22694	1.18092	1.32225	1.47941	1.46344	1.68857	1.59911	1.63577	1.35306
ENSG00000168014.16	chr11	C2CD3	74012714	74013525	-0.333702	-0.174999	0.0105709	-0.00892533	0.158703	0.344273	0.324777	0.18557	0.166073	-0.0194962	0.00839891	6.67773	20.6597	2023	1795	1654	1278	1899	1408	1428	1983	1141	1104	1253	1349	2600	1039	8.69863	8.55038	8.96704	6.47793	7.29552	7.0149	7.12385	7.28637	8.88665	8.90856	8.24012	9.26226	9.66517	7.63117
ENSG00000102265.12	chrX	TIMP1	47582408	47582474	0.30568	0.238763	0.278847	0.334237	-0.0669169	-0.0268332	0.0285568	0.0400837	0.0954737	0.05539	0.00851904	6.65838	20.6212	1708	1322	1274	1826	2085	1637	1624	2156	1059	1074	1274	1151	2129	1284	63.8476	54.7462	60.0461	80.4651	69.6368	70.9038	70.4327	68.8714	71.705	75.3433	72.8373	68.704	68.8039	81.9865
ENSG00000103064.15	chr16	SLC7A6	68264516	68264576	-0.322744	-0.15707	0.0256134	0.0623112	0.165674	0.348357	0.385055	0.182683	0.219381	0.0366978	0.00851904	5.5972	20.6221	1005	818	736	593	871	684	735	916	510	517	599	630	1294	492	7.15919	6.4553	6.61049	4.97969	5.5436	5.6457	6.07458	5.57605	6.58059	6.91149	6.52607	7.16619	7.96916	5.98664
ENSG00000166813.15	chr15	KIF7	89608789	89608968	-0.0086134	0.10489	-0.0469076	-0.282437	0.113503	-0.0382942	-0.273823	-0.151797	-0.387326	-0.235529	0.00865023	5.14687	20.5806	669	620	503	555	709	600	599	865	388	367	404	392	604	339	7.20787	7.40011	6.83294	7.04894	6.82501	7.49024	7.48754	7.96399	7.57198	7.42045	6.65717	6.74399	5.62599	6.2388
ENSG00000182103.5	chr11	FAM181B	82729940	82733864	-0.0673906	-0.0501276	-0.462406	-0.924599	0.017263	-0.395016	-0.857209	-0.412279	-0.874472	-0.462193	0.00865023	1.7515	20.5807	74	73	40	62	68	56	63	78	32	23	42	26	40	23	1.0191	1.11371	0.69455	1.00653	0.836701	0.893588	1.0066	0.917938	0.798238	0.594424	0.884631	0.571753	0.47624	0.541045
ENSG00000133250.14	chr19	ZNF414	8509678	8510764	0.0726426	0.27919	-0.316227	-0.531755	0.206548	-0.38887	-0.604398	-0.595418	-0.810946	-0.215528	0.00871429	3.45947	20.5609	244	186	133	210	201	196	249	229	151	111	92	95	149	94	4.77692	4.03401	3.28298	4.8465	3.51585	4.44609	5.65574	3.83114	5.35467	4.07817	2.7547	2.96983	2.52189	3.14345
ENSG00000106328.10	chr7	FSCN3	127591409	127591951	0.599283	0.327141	0.259529	0.219443	-0.272142	-0.339754	-0.37984	-0.0676116	-0.107698	-0.0400863	0.00877368	4.99888	20.5354	524	400	369	710	763	565	573	771	255	300	383	355	537	386	9.07533	7.67462	8.05779	14.4957	11.8068	11.3382	11.5138	11.4109	7.9996	9.7507	10.1451	9.8177	8.04056	11.4193
ENSG00000124102.5	chr20	PI3	45174902	45175001	0.191305	0.279773	0.415679	0.589842	0.0884685	0.224374	0.398538	0.135906	0.310069	0.174163	0.00877368	2.82153	20.5369	113	98	75	108	128	106	98	148	85	85	90	81	191	88	11.0854	10.6504	9.27669	12.4896	11.2191	12.0488	11.154	12.4071	15.1039	15.6486	13.5034	12.6884	16.199	14.7461
ENSG00000163472.19	chr1	TMEM79	156282935	156283065	0.3908	0.104699	0.104771	-0.116718	-0.286101	-0.286029	-0.507519	7.22037e-05	-0.221418	-0.22149	0.00877368	2.98824	20.5359	141	115	101	157	189	145	130	174	65	78	94	86	134	78	2.51371	2.27122	2.27026	3.29948	3.01046	2.99521	2.68887	2.65081	2.09897	2.6096	2.56302	2.44819	2.06529	2.37526
ENSG00000180953.11	chr15	AC015871.1	79898840	79899125	0.104515	0.272953	-0.496153	-0.0562935	0.168437	-0.600669	-0.160809	-0.769106	-0.329246	0.43986	0.00880024	2.44355	20.5253	92	105	66	90	100	105	105	130	68	41	39	45	107	56	3.08112	3.89562	2.78692	3.55315	2.99225	4.0745	4.07983	3.72047	4.12503	2.57685	1.99762	2.40649	3.09803	3.20354
ENSG00000065618.21	chr10	COL17A1	104031286	104032290	-1.21736	2.05594	-2.60558	-0.749025	3.2733	-1.38822	0.468337	-4.66152	-2.80496	1.85656	0.00887933	-1.39179	20.5021	3	2	6	1	3	1	4	1	28	1	0	0	2	2	0.0232023	0.0171358	0.0585086	0.00911717	0.0207304	0.00896136	0.0358923	0.00660912	0.392252	0.0145142	0	0	0.0133727	0.0264217
ENSG00000105298.14	chr19	CACTIN	3610645	3612413	-0.0469208	0.169064	-0.290054	-0.4206	0.215985	-0.243133	-0.373679	-0.459118	-0.589664	-0.130546	0.00889886	4.95342	20.4906	658	596	386	491	646	513	629	723	380	331	269	283	465	296	5.97971	6.0002	4.42283	5.26	5.24521	5.40176	6.63187	5.61469	6.25511	5.64502	3.73881	4.10668	3.65332	4.5948
ENSG00000173402.11	chr3	DAG1	49468703	49469055	-0.225381	-0.119054	0.141962	-0.0725177	0.106326	0.367342	0.152863	0.261016	0.0465365	-0.214479	0.00889886	8.71495	20.4903	8016	7155	6484	5306	8243	6046	6149	8193	4464	4982	5517	5528	9920	3919	62.5876	61.8879	63.8311	48.8369	57.5032	54.6969	55.7015	54.6647	63.1323	72.9992	65.8811	68.9206	66.9612	52.2669
ENSG00000085514.16	chr7	PILRA	100367530	100367617	0.474616	0.666992	0.308459	0.628305	0.192376	-0.166157	0.153689	-0.358533	-0.0386868	0.319846	0.00893085	1.81604	20.479	48	45	33	57	74	53	70	84	38	28	37	40	83	43	1.30381	1.3541	1.13017	1.82514	1.79589	1.66806	2.20598	1.94978	1.86962	1.42729	1.5371	1.73493	1.94909	1.99508
ENSG00000107833.10	chr10	NPM3	101781325	101781632	0.413382	0.305249	0.267982	0.362125	-0.108133	-0.1454	-0.0512573	-0.0372673	0.0568752	0.0941425	0.00895144	5.4574	20.4704	705	574	536	881	938	702	704	975	466	465	500	498	897	566	41.0645	37.0386	39.3641	60.4927	48.8153	47.3781	47.5752	48.5305	49.1654	50.8292	44.5425	46.3187	45.17	56.3137
ENSG00000169696.16	chr17	ASPSCR1	81976807	81976979	0.232881	0.254041	-0.113176	-0.202566	0.02116	-0.346057	-0.435447	-0.367217	-0.456607	-0.0893901	0.00900275	4.89814	20.4544	561	482	378	544	707	497	541	725	348	281	331	265	424	329	2.50674	2.38594	2.1296	2.86547	2.82256	2.57316	2.80463	2.76834	2.81659	2.35634	2.26205	1.89079	1.63792	2.5111
ENSG00000104866.11	chr19	PPP1R37	45091396	45091498	0.0519778	0.153196	-0.240874	-0.375686	0.101218	-0.292852	-0.427664	-0.39407	-0.528882	-0.134812	0.00900592	4.83652	20.4502	569	550	355	496	583	505	555	648	341	266	318	247	421	283	3.99383	4.27667	3.1417	4.10402	3.65614	4.10708	4.51962	3.88675	4.3354	3.50383	3.41376	2.76837	2.5547	3.39301
ENSG00000054523.17	chr1	KIF1B	10210805	10210878	-0.328	-0.316457	-0.0814234	-0.115811	0.0115435	0.246577	0.21219	0.235034	0.200646	-0.0343874	0.00901668	6.87542	20.4406	2326	2170	2044	1416	2393	1732	1551	2365	1131	1174	1528	1479	2873	1168	7.0953	7.33308	7.86141	5.09184	6.52199	6.12171	5.48914	6.1649	6.24915	6.72067	7.12873	7.2041	7.57666	6.0859
ENSG00000213445.10	chr11	SIPA1	65638101	65638182	-0.0445737	0.18115	-0.167181	-0.319038	0.225724	-0.122607	-0.274465	-0.348331	-0.500189	-0.151857	0.00901668	5.13409	20.441	703	636	466	567	746	519	710	793	425	370	352	346	574	339	8.16847	8.18668	6.827	7.76637	7.74462	6.98741	9.57139	7.87394	8.94481	8.06808	6.25541	6.41965	5.76604	6.7283
ENSG00000177508.12	chr16	IRX3	54283304	54283740	0.0528933	0.116666	-0.289604	-0.347687	0.0637729	-0.342497	-0.40058	-0.40627	-0.464353	-0.0580831	0.00907319	5.19739	20.4234	756	669	488	665	746	644	760	774	416	353	350	336	571	365	13.9232	13.6492	11.3317	14.4374	12.2753	13.7425	16.2391	12.1812	13.8774	12.2004	9.85854	9.88112	9.09146	11.4823
ENSG00000113742.14	chr5	CPEB4	173888349	173890858	-0.409093	-0.29359	-0.237737	0.0268952	0.115503	0.171356	0.435988	0.0558523	0.320485	0.264632	0.00907941	5.3784	20.4185	872	736	740	452	759	656	608	803	414	403	478	460	1169	442	4.5131	4.21989	4.8289	2.7577	3.50975	3.93392	3.65084	3.55146	3.88111	3.91423	3.78367	3.8016	5.23062	3.90752
ENSG00000169976.7	chr6	SF3B5	144094884	144095573	0.312477	0.216765	0.291201	0.154235	-0.095712	-0.0212763	-0.158242	0.0744357	-0.0625301	-0.136966	0.00911048	6.97604	20.4075	2060	1751	1642	2420	2623	2025	2111	2714	1260	1402	1580	1493	2474	1390	161.378	151.959	162.184	223.481	183.59	183.808	191.865	181.685	178.79	206.114	189.304	186.761	167.555	185.999
ENSG00000125995.16	chr20	ROMO1	35699272	35699451	0.408643	0.42315	0.125441	0.0860974	0.0145067	-0.283202	-0.322546	-0.297709	-0.337053	-0.0393434	0.0091219	6.37627	20.4013	1431	1190	934	1609	1866	1427	1602	1995	941	846	848	880	1265	998	110.186	101.508	90.6762	146.047	128.374	127.314	143.114	131.27	131.243	122.248	99.8645	108.198	84.2091	131.262
ENSG00000048991.16	chr2	R3HDM1	135531455	135531633	-0.292324	-0.194335	0.0445882	-0.0885219	0.0979887	0.336912	0.203802	0.238923	0.105813	-0.13311	0.00913266	6.2265	20.3816	1405	1393	1200	935	1444	1075	1079	1418	801	810	987	983	1768	733	9.61577	10.5615	10.3549	7.54344	8.8298	8.52472	8.56763	8.29311	9.92973	10.4034	10.3312	10.7427	10.4609	8.56904
ENSG00000134294.14	chr12	SLC38A2	46358188	46361209	-0.291198	-0.202617	-0.0636138	-0.0363538	0.0885807	0.227584	0.254844	0.139003	0.166263	0.02726	0.00913266	8.55197	20.3848	7189	6907	6187	4837	7071	5592	5476	7436	3852	3692	4857	4573	9326	3884	59.7007	63.5427	64.7812	47.3518	52.4647	53.8074	52.7601	52.7696	57.9421	57.5381	61.6888	60.6404	66.9556	55.0948
ENSG00000141873.11	chr19	SLC39A3	2732204	2732286	0.0202431	0.145777	-0.215154	-0.197787	0.125534	-0.235398	-0.21803	-0.360931	-0.343564	0.0173678	0.00913266	5.10176	20.3847	688	576	481	596	700	550	615	797	417	334	364	306	617	351	8.39858	7.78943	7.40322	8.57657	7.63469	7.77936	8.71011	8.31399	9.22042	7.65151	6.79589	5.9647	6.51153	7.31889
ENSG00000184014.8	chr11	DENND5A	9138825	9139854	-0.318124	-0.162936	-0.0324176	-0.0574779	0.155188	0.285707	0.260646	0.130518	0.105458	-0.0250603	0.00913266	5.92679	20.3859	1153	1079	1035	802	1085	874	892	1212	666	622	813	724	1444	630	7.24022	7.50602	8.19448	5.93673	6.08735	6.35913	6.49859	6.50368	7.5752	7.32987	7.80802	7.25958	7.83918	6.75747
ENSG00000284976.1	chr9	BX255925.3	137217452	137219361	0.43622	0.433606	0.0880324	-0.0894691	-0.00261372	-0.348187	-0.525689	-0.345574	-0.523075	-0.177501	0.00913266	4.61377	20.3855	460	363	240	504	557	423	503	557	287	260	232	252	362	250	13.0182	11.3806	8.5637	16.814	14.0839	13.8706	16.5155	13.4704	14.712	13.8086	10.0417	11.3879	8.85688	12.0852
ENSG00000101940.18	chrX	WDR13	48590042	48590287	0.10085	0.098844	-0.151832	-0.223175	-0.00200566	-0.252682	-0.324024	-0.250676	-0.322019	-0.0713428	0.00914535	5.61155	20.3734	905	816	731	911	1030	809	856	1129	533	495	510	473	846	491	6.21425	6.2072	6.32872	7.37409	6.31907	6.43654	6.81938	6.62472	6.62925	6.37865	5.35596	5.18622	5.02217	5.75893
ENSG00000159433.12	chr15	STARD9	42575606	42575762	-0.406357	-0.465326	-0.133043	0.045391	-0.0589686	0.273314	0.451748	0.332283	0.510717	0.178434	0.00914535	3.41903	20.3718	221	203	179	119	203	158	117	207	96	117	120	132	305	110	0.574983	0.585093	0.587184	0.364972	0.471884	0.476304	0.353167	0.460222	0.452409	0.571258	0.477498	0.548387	0.686031	0.488851
ENSG00000129038.16	chr15	LOXL1	73925989	73927885	-0.0801252	0.178838	-0.13543	-0.393537	0.258964	-0.055305	-0.313412	-0.314269	-0.572376	-0.258107	0.00916739	4.66084	20.3631	512	475	324	393	506	394	468	548	357	264	272	258	415	222	7.60942	7.82062	6.07135	6.88532	6.71905	6.78487	8.06973	6.95978	9.61052	7.36324	6.1827	6.12282	5.33225	5.6358
ENSG00000178096.9	chr1	BOLA1	149887890	149888123	0.300182	0.394877	-0.0257037	-0.280629	0.0946946	-0.325886	-0.580811	-0.42058	-0.675505	-0.254925	0.00920621	3.66681	20.3504	203	206	165	204	300	240	255	324	147	111	157	112	147	139	7.51053	8.44321	7.69692	8.89723	9.91681	10.2884	10.9458	10.2436	9.8512	7.70693	8.88386	6.61672	4.70189	8.78436
ENSG00000100625.9	chr14	SIX4	60709539	60714203	-0.309403	-0.222798	-0.105657	0.00434131	0.0866055	0.203747	0.313744	0.117141	0.227139	0.109998	0.00923233	4.67817	20.3408	515	472	406	354	482	346	365	511	263	264	316	290	647	270	4.1113	4.17426	4.08655	3.33139	3.43792	3.20046	3.38062	3.48599	3.80299	3.95512	3.85822	3.69675	4.46537	3.68177
ENSG00000169174.10	chr1	PCSK9	55039548	55040044	-0.0713849	0.0812232	-0.0537514	-0.302218	0.152608	0.0176335	-0.230833	-0.134975	-0.383441	-0.248466	0.00924019	9.42025	20.3356	13380	12356	9704	10724	14180	10440	12452	14840	7987	7572	7678	7468	12267	6233	145.199	148.543	132.775	137.188	137.487	131.272	156.776	137.618	156.996	154.206	127.434	129.409	115.087	115.538
ENSG00000197070.14	chr9	ARRDC1	137605685	137605835	-0.0763001	0.122548	-0.148794	-0.426848	0.198848	-0.072494	-0.350548	-0.271342	-0.549396	-0.278054	0.0092641	4.2474	20.3265	385	340	267	316	386	282	352	407	252	205	201	191	305	167	5.49094	5.37193	4.80126	5.31279	4.91869	4.66014	5.82452	4.96037	6.51004	5.48685	4.38439	4.3498	3.76068	4.06839
ENSG00000100908.14	chr14	EMC9	24138959	24139523	0.299268	0.290763	0.105897	-0.0475719	-0.0085055	-0.193371	-0.34684	-0.184866	-0.338335	-0.153469	0.00927296	4.47045	20.321	397	329	267	408	489	379	427	517	222	225	252	238	388	224	13.4879	12.3827	11.4373	16.3405	14.8436	14.9196	16.8312	15.0099	13.6617	14.3457	13.0943	12.9117	11.3964	12.9994
ENSG00000171813.14	chr10	PWWP2B	132397168	132397351	-0.316389	0.197742	-0.450015	-0.7938	0.514132	-0.133626	-0.477411	-0.647757	-0.991543	-0.343785	0.00936204	2.00093	20.2937	79	89	54	55	77	55	89	81	65	45	33	30	53	29	1.61324	2.01338	1.39035	1.32399	1.40488	1.30136	2.10859	1.41348	2.40426	1.72452	1.03065	0.978233	0.935681	1.01156
ENSG00000185716.12	chr16	MOSMO	22007638	22007696	-0.139202	-0.170928	0.097389	0.248351	-0.0317262	0.236591	0.387552	0.268317	0.419279	0.150962	0.00936204	4.34387	20.2933	357	319	332	263	435	274	288	398	178	223	257	247	526	254	3.09696	3.06566	3.63131	2.68951	3.37157	2.75411	2.89862	2.95042	2.79695	3.63041	3.40979	3.42148	3.94488	3.76376
ENSG00000130669.17	chr19	PAK4	39125770	39125879	-0.0596308	0.0814504	-0.211693	-0.445614	0.141081	-0.152062	-0.385983	-0.293143	-0.527065	-0.233922	0.00943652	5.75925	20.2692	1164	998	735	873	1128	892	998	1150	694	601	538	513	873	477	8.84307	8.39936	7.04038	7.81833	7.65659	7.85197	8.79654	7.46589	9.55007	8.56856	6.25115	6.22325	5.73383	6.18998
ENSG00000147862.17	chr9	NFIB	14081843	14088326	-0.196042	-0.188148	0.0321554	0.169553	0.00789446	0.228198	0.365596	0.220303	0.357701	0.137398	0.00943652	5.39335	20.2696	821	743	601	513	835	642	559	825	422	462	485	534	1030	535	3.47654	3.48545	3.20876	2.56078	3.15912	3.14995	2.7463	2.98533	3.23678	3.67138	3.14104	3.61073	3.7707	3.86971
ENSG00000127220.6	chr19	ABHD8	17292131	17292831	0.048622	0.239281	-0.126841	-0.308735	0.190659	-0.175463	-0.357357	-0.366122	-0.548016	-0.181894	0.00944442	5.03394	20.264	654	583	400	554	683	524	661	757	400	320	317	359	489	329	16.3511	16.1474	12.6092	16.3278	15.2569	15.1797	19.1735	16.1733	18.1145	15.0142	12.1215	14.3322	10.5696	14.0503
ENSG00000148773.14	chr10	MKI67	128096659	128099255	-0.321569	-0.326308	-0.0518647	0.0340099	-0.00473914	0.269704	0.355579	0.274443	0.360318	0.0858747	0.0095245	9.45456	20.2421	13591	12579	12120	7897	13554	11074	8707	13333	6986	7472	8493	8945	18547	7712	57.1929	58.6412	64.3061	39.1745	50.9606	53.9957	42.51	47.946	53.2496	59.008	54.6612	60.1065	67.4754	55.4343
ENSG00000174231.17	chr17	PRPF8	1650629	1650956	-0.258299	-0.161378	0.0779191	0.00767053	0.096921	0.336218	0.265969	0.239297	0.169048	-0.0702486	0.00953961	9.49682	20.2328	13512	12365	11729	8876	13982	10488	10217	14350	7423	8078	9118	9534	18021	7347	64.4068	65.2938	70.4906	49.8746	59.5466	57.9253	56.5024	58.4517	64.0897	72.2602	66.472	72.5667	74.2628	59.8195
ENSG00000285292.1	chr7	ABCF2	151207837	151208107	-0.309336	-0.14882	0.0826704	-0.0149622	0.160516	0.392006	0.294373	0.23149	0.133858	-0.0976327	0.00953961	5.52633	20.2319	933	744	745	624	775	647	641	915	508	482	635	612	1146	452	23.081	20.3898	23.2374	18.1973	17.1298	18.5456	18.3977	19.3432	22.7633	22.3771	24.0256	24.1755	24.5098	19.1
ENSG00000132329.11	chr2	RAMP1	237858893	237859127	0.691818	0.918653	-0.168808	-0.0293194	0.226835	-0.860626	-0.721137	-1.08746	-0.947972	0.139489	0.00960619	0.670196	20.2133	19	23	13	30	43	21	38	43	19	4	13	16	18	16	0.895396	1.20076	0.772438	1.66661	1.81053	1.14669	2.07767	1.73166	1.62186	0.353757	0.936985	1.20401	0.733356	1.28796
ENSG00000162695.12	chr1	SLC30A7	100896076	100896342	-0.163023	-0.253719	0.00178374	0.166083	-0.0906956	0.164807	0.329107	0.255503	0.419802	0.1643	0.00970998	4.94634	20.1864	613	514	471	383	616	503	409	578	291	331	403	340	809	364	3.85289	3.57895	3.73255	2.83776	3.45926	3.66318	2.98251	3.10447	3.31296	3.90425	3.874	3.41237	4.39598	3.90795
ENSG00000162337.12	chr11	LRP5	68312591	68312805	-0.0363847	0.0632961	-0.0888488	-0.34851	0.0996808	-0.052464	-0.312126	-0.152145	-0.411806	-0.259662	0.00975251	7.1259	20.1735	2864	2404	2005	2242	2985	2198	2436	3110	1626	1482	1428	1640	2226	1352	25.042	23.2861	22.1039	23.109	23.3193	22.2683	24.7118	23.2375	25.7522	24.318	19.0964	22.8976	16.8268	20.1926
ENSG00000213145.10	chr14	CRIP1	105486317	105488388	0.4188	0.273211	0.178759	0.0917378	-0.14559	-0.240041	-0.327063	-0.0944515	-0.181473	-0.0870216	0.00985503	4.16552	20.1472	285	253	230	354	411	311	297	412	184	196	203	184	316	203	6.19931	6.09656	6.3079	9.0772	7.9876	7.83832	7.49526	7.65825	7.24959	8.00089	6.75339	6.39097	5.94246	7.5425
ENSG00000122971.9	chr12	ACADS	120725774	120725931	0.161673	0.113649	-0.10195	-0.371188	-0.0480249	-0.263623	-0.532862	-0.215598	-0.484837	-0.269238	0.00989733	5.00116	20.1341	566	596	433	647	714	504	575	761	329	322	332	340	460	309	11.7265	13.6793	11.3109	15.8017	13.2168	12.0989	13.8213	13.4731	12.3465	12.5196	10.52	11.2481	8.23928	10.9353
ENSG00000185112.6	chr3	FAM43A	194685883	194689037	-0.247844	0.155819	-0.3687	-0.37073	0.403663	-0.120856	-0.122886	-0.524519	-0.526549	-0.00202995	0.00989733	3.67962	20.1311	259	274	164	174	242	197	261	288	176	118	131	111	205	133	4.43737	5.20046	3.54265	3.51419	3.70439	3.91071	5.18797	4.2165	5.46179	3.79395	3.43261	3.03668	3.03641	3.89222
ENSG00000010803.16	chr1	SCMH1	41027200	41028319	-0.133606	-0.0777277	0.208459	0.0398142	0.0558787	0.342065	0.173421	0.286186	0.117542	-0.168644	0.00991832	5.37767	20.1232	812	666	587	576	787	610	591	805	451	488	543	567	951	433	9.86992	8.96804	8.9961	8.25335	8.5469	8.59116	8.33445	8.36156	9.92959	11.1317	10.0945	11.005	9.99354	8.99014
ENSG00000221821.4	chr6	C6orf226	42890265	42890821	0.2099	-0.0337192	-0.359886	-0.674933	-0.243619	-0.569786	-0.884832	-0.326167	-0.641213	-0.315047	0.0100086	2.02924	20.1	71	83	56	93	92	69	64	83	48	32	40	38	45	38	6.89014	8.92305	6.85198	10.639	7.97689	7.75859	7.20578	6.88306	8.43739	5.82778	5.93687	5.88848	3.7754	6.29903
ENSG00000127540.12	chr19	UQCR11	1597169	1598215	0.223854	0.250082	-0.107983	-0.0574119	0.0262282	-0.331837	-0.281265	-0.358065	-0.307494	0.0505714	0.0102567	6.05189	20.0428	1261	1052	830	1265	1405	1136	1249	1526	764	627	680	634	1111	751	31.8959	29.4783	26.4702	37.7191	31.7521	33.2937	36.6534	32.9844	35.0035	29.7626	26.3061	25.6071	24.2949	32.4475
ENSG00000161638.11	chr12	ITGA5	54395261	54396376	-0.0569243	0.032566	0.201748	0.117624	0.0894903	0.258673	0.174548	0.169182	0.0850579	-0.0841245	0.0102803	7.3355	20.0345	2899	2521	2318	2347	3080	2384	2559	3297	1676	1843	2075	2054	3833	1696	21.2246	20.447	21.3975	20.2561	20.1474	20.2238	21.7367	20.6274	22.2261	25.3222	23.2347	24.0128	24.2612	21.2099
ENSG00000143793.13	chr1	C1orf35	228100726	228101254	0.0545786	0.288275	-0.165318	-0.19042	0.233696	-0.219896	-0.244998	-0.453593	-0.478695	-0.0251017	0.0103144	4.3412	20.0239	401	343	249	343	396	332	413	473	256	187	230	174	337	210	5.03146	4.7677	3.93919	5.07333	4.43936	4.82671	6.01216	5.07159	5.81817	4.40326	4.41372	3.48617	3.65561	4.50079
ENSG00000005810.18	chr13	MYCBP2	77044657	77045493	-0.613522	-0.519614	-0.120274	-0.146165	0.0939076	0.493248	0.467357	0.39934	0.37345	-0.0258907	0.0103519	5.09558	20.0083	647	700	681	333	571	506	389	664	316	405	424	432	1004	289	2.18757	2.62193	2.90311	1.32725	1.72492	1.98231	1.52595	1.91849	1.93527	2.56978	2.19256	2.33234	2.93476	1.66908
ENSG00000153339.14	chr18	TRAPPC8	31829180	31830989	-0.332895	-0.237231	-0.0921102	-0.270869	0.0956636	0.240784	0.0620258	0.145121	-0.0336377	-0.178759	0.0103519	4.8026	20.0089	567	544	456	377	504	424	402	601	275	275	347	368	601	252	3.32593	3.53504	3.37251	2.60688	2.64141	2.88177	2.73582	3.01257	2.92186	3.02723	3.11305	3.44689	3.04779	2.52494
ENSG00000267368.1	chr7	UPK3BL1	102637025	102637633	0.379635	0.383564	0.426507	0.438435	0.00392884	0.0468721	0.0588	0.0429432	0.0548712	0.011928	0.0103519	3.82197	20.0061	215	186	159	235	293	235	228	361	123	156	174	175	301	182	8.65986	8.29948	8.07473	11.1581	10.5443	10.9674	10.6546	12.4255	8.97376	11.7918	10.7189	11.2554	10.4814	12.5217
ENSG00000162517.13	chr1	PEF1	31629866	31630842	0.213726	0.117759	0.263071	0.268769	-0.0959667	0.0493448	0.0550427	0.145312	0.151009	0.00569785	0.0103588	6.92533	19.9981	2028	1725	1632	2112	2547	1890	1956	2399	1211	1356	1496	1483	2683	1467	49.3121	46.4665	50.0339	60.5382	55.3338	53.249	55.1805	49.8482	53.3368	61.8769	55.6346	57.5807	56.401	60.9307
ENSG00000176046.8	chr16	NUPR1	28532708	28537669	0.358504	0.222794	0.218293	0.178654	-0.13571	-0.140211	-0.17985	-0.00450092	-0.0441402	-0.0396392	0.0103588	6.41595	19.999	1279	1286	1121	1599	1885	1475	1498	1778	852	912	1003	968	1654	989	12.1845	13.572	13.4648	17.957	16.0444	16.2814	16.5569	14.4744	14.7019	16.3047	14.6138	14.7252	13.6223	16.0936
ENSG00000101825.8	chrX	MXRA5	3308565	3311624	-0.416496	-0.376717	0.0234735	-0.209321	0.039779	0.43997	0.207176	0.400191	0.167397	-0.232794	0.0103718	5.24075	19.9883	695	728	699	413	731	553	468	736	367	454	512	492	929	326	3.83183	4.4465	4.85912	2.68424	3.60093	3.53273	2.99364	3.46763	3.66509	4.69744	4.31737	4.33149	4.42811	3.07015
ENSG00000105656.13	chr19	ELL	18442663	18444868	-0.00101935	0.177961	-0.173329	-0.233451	0.178981	-0.172309	-0.232431	-0.35129	-0.411412	-0.0601223	0.0103718	4.09454	19.9897	311	314	233	266	351	282	303	408	214	172	173	165	312	159	3.41819	3.82324	3.22887	3.44642	3.44683	3.59128	3.86376	3.83204	4.26037	3.54771	2.9081	2.89581	2.96464	2.98507
ENSG00000182196.13	chr12	ARL6IP4	122980060	122980745	0.206934	0.146393	-0.0845916	-0.0828963	-0.0605409	-0.291526	-0.289831	-0.230985	-0.22929	0.00169528	0.0103718	7.27045	19.9856	2738	2545	2142	2904	3390	2661	2838	3449	1599	1432	1717	1551	2651	1714	53.2179	54.7996	52.4931	66.5381	58.8708	59.9284	63.9982	57.2863	56.295	52.2337	51.0413	48.1378	44.5466	56.9056
ENSG00000031003.10	chr5	FAM13B	137937960	137940348	-0.259638	-0.237031	-0.268627	-0.00521049	0.0226066	-0.00898885	0.254428	-0.0315955	0.231821	0.263416	0.010451	4.92148	19.9592	598	579	499	432	584	456	445	619	299	231	379	331	728	356	4.74795	5.09272	4.99533	4.04333	4.1428	4.19502	4.09918	4.19981	4.30005	3.44192	4.60227	4.19646	4.99709	4.8281
ENSG00000167508.12	chr16	MVD	88651935	88652605	0.170603	0.225744	-0.112599	-0.254597	0.0551403	-0.283203	-0.4252	-0.338343	-0.480341	-0.141998	0.010451	8.38033	19.9641	6583	5487	4270	6220	7284	5588	6812	7687	3661	3363	3306	3338	4816	3476	75.4367	69.6562	61.6944	84.0232	74.577	74.1958	90.566	75.2748	75.9899	72.3218	57.9415	61.0795	47.7119	68.0392
ENSG00000172889.16	chr9	EGFL7	136658856	136659630	0.0891664	0.341997	-0.0768956	-0.288422	0.252831	-0.166062	-0.377588	-0.418893	-0.630419	-0.211526	0.010451	3.73733	19.9595	260	208	171	217	284	210	293	292	174	143	121	139	209	123	5.48126	4.85776	4.54529	5.39283	5.34935	5.12968	7.16648	5.26046	6.64436	5.65752	3.90139	4.6792	3.8092	4.42927
ENSG00000150967.18	chr12	ABCB9	122920951	122921043	0.268823	0.211324	-0.0624932	-0.134314	-0.0574985	-0.331316	-0.403136	-0.273817	-0.345638	-0.0718205	0.0104561	3.51899	19.9549	206	166	160	203	255	214	194	262	133	116	120	106	194	117	0.837789	0.747896	0.820438	0.973225	0.926581	1.00843	0.915378	0.910547	0.979752	0.885337	0.746408	0.688372	0.682103	0.812781
ENSG00000163590.14	chr3	PPM1L	160755602	160756707	-0.476121	-0.276112	-0.0995827	-0.129162	0.200009	0.376538	0.346959	0.176529	0.14695	-0.0295791	0.0104619	3.86331	19.9505	297	278	248	148	260	216	196	320	140	143	194	181	343	150	1.2903	1.33797	1.35845	0.75796	1.00922	1.08731	0.987921	1.18801	1.10169	1.16588	1.28903	1.25564	1.28828	1.11313
ENSG00000181029.9	chr19	TRAPPC5	7680833	7680878	0.0365558	0.264492	-0.410475	-0.553646	0.227936	-0.447031	-0.590202	-0.674967	-0.818138	-0.143171	0.0104969	4.24477	19.9399	367	361	265	355	424	287	405	375	299	186	166	143	211	191	3.49317	3.8065	3.18022	3.98319	3.60574	3.16518	4.47239	3.05013	5.15491	3.32238	2.41651	2.1734	1.73627	3.10532
ENSG00000170017.12	chr3	ALCAM	105366909	105367481	-0.251488	-0.211147	-0.134789	-0.112721	0.0403416	0.116699	0.138767	0.0763575	0.0984252	0.0220678	0.0105941	7.60266	19.9164	3887	3544	3237	2625	3875	2959	2901	4107	1873	1844	2443	2273	4401	2058	29.2668	29.5611	30.73	23.2992	26.0681	25.8149	25.342	26.4253	25.5444	26.0559	28.1327	27.3282	28.6479	26.4684
ENSG00000056277.16	chrX	ZNF280C	130202707	130204992	-0.565728	-0.440659	-0.0721144	-0.246363	0.125069	0.493614	0.319365	0.368545	0.194296	-0.174249	0.0106261	3.94998	19.8972	281	327	297	154	275	222	197	290	152	178	211	194	393	129	3.27492	4.2219	4.36425	2.11575	2.86354	2.99786	2.66374	2.88819	3.20874	3.89312	3.76101	3.61032	3.95975	2.56806
ENSG00000142694.6	chr1	EVA1B	36322031	36322725	-0.158223	0.395429	-0.800561	-0.74316	0.553652	-0.642338	-0.584937	-1.19599	-1.13859	0.0574009	0.0106261	0.954588	19.8993	41	39	20	34	34	25	47	43	32	16	11	11	19	18	1.83006	1.92846	1.12556	1.789	1.35593	1.29296	2.43394	1.64015	2.58719	1.34025	0.750933	0.784014	0.733188	1.37238
ENSG00000173559.13	chr2	NABP1	191678068	191678241	0.0716199	-0.011342	-0.0279355	0.308362	-0.0829619	-0.0995554	0.236742	-0.0165935	0.319704	0.336298	0.0106261	6.53317	19.9062	1811	1322	1316	1525	1873	1484	1494	1825	887	883	986	1052	2343	1201	7.08791	5.73188	6.49403	7.0359	6.54958	6.72973	6.78394	6.10374	6.28812	6.48551	5.90207	6.57454	7.9278	8.02904
ENSG00000176225.14	chr18	RTTN	70003031	70004236	-0.342058	-0.197961	0.0782215	-0.180678	0.144097	0.420279	0.16138	0.276182	0.017283	-0.258899	0.0106261	4.45491	19.8969	424	410	350	247	414	325	297	443	241	249	292	300	479	207	1.19968	1.28514	1.24861	0.823849	1.04659	1.06549	0.974964	1.07112	1.23514	1.32216	1.2636	1.35541	1.1717	1.00044
ENSG00000106351.13	chr7	AGFG2	100539203	100539567	0.0904152	0.210579	0.17782	-0.249036	0.120163	0.0874044	-0.339452	-0.032759	-0.459615	-0.426856	0.0107397	4.01639	19.864	291	245	227	237	373	247	293	394	164	171	192	217	281	135	2.8667	2.67376	2.81951	2.75225	3.28303	2.81936	3.3488	3.3168	2.92638	3.16133	2.8928	3.4135	2.39319	2.27167
ENSG00000140396.13	chr8	NCOA2	70109782	70113643	-0.340264	-0.257021	0.079923	-0.0262853	0.0832429	0.420187	0.313979	0.336944	0.230736	-0.106208	0.0107397	5.44203	19.8655	834	793	701	514	784	641	511	877	463	491	587	579	1109	426	4.50402	4.74431	4.77321	3.27226	3.78291	4.01103	3.20174	4.04732	4.5291	4.97622	4.84842	4.99302	5.17782	3.92975
ENSG00000280893.1	chr16	AC009133.6	29812261	29812323	0.155046	0.12123	-0.0960797	-0.143034	-0.0338155	-0.251126	-0.29808	-0.21731	-0.264265	-0.0469546	0.0107397	5.93068	19.8667	1101	992	888	1129	1310	1034	1123	1361	629	563	669	643	1078	636	26.4268	26.3775	26.8737	31.9448	28.0934	28.7568	31.2729	27.9157	27.3467	25.36	24.559	24.6444	22.3695	26.0756
ENSG00000135632.12	chr2	SMYD5	73214222	73214362	0.0185402	0.0720146	0.25969	0.14511	0.0534744	0.241149	0.12657	0.187675	0.0730957	-0.114579	0.0107518	5.67933	19.8583	905	790	694	771	1032	740	831	1056	513	553	687	683	1154	559	14.5418	14.0625	14.0601	14.604	14.8158	13.7773	15.4918	14.4999	14.9308	16.6754	16.8831	17.5243	16.0308	15.3427
ENSG00000157326.19	chr14	DHRS4	23953734	23953916	-0.0114911	0.0190522	-0.438175	-0.482712	0.0305433	-0.426684	-0.471221	-0.457227	-0.501764	-0.0445368	0.0107657	4.01334	19.8523	325	335	222	253	377	288	289	348	201	134	146	155	207	176	8.14438	9.30005	7.01433	7.47387	8.44097	8.36241	8.40241	7.45225	9.12364	6.30178	5.59571	6.20235	4.48462	7.5337
ENSG00000103540.16	chr16	CCP110	19523811	19524088	-0.357447	-0.301309	-0.196267	-0.208795	0.0561384	0.16118	0.148652	0.105042	0.0925134	-0.0125283	0.0107882	6.12873	19.8382	1390	1431	1191	883	1393	1039	999	1401	708	661	884	821	1649	667	7.40826	8.44903	8.00335	5.54769	6.63328	6.41624	6.17729	6.38077	6.83489	6.61129	7.20578	6.98706	7.59806	6.07222
ENSG00000109929.10	chr11	SC5D	121292681	121292816	-0.106238	-0.201461	-0.238911	-0.0759473	-0.0952231	-0.132672	0.0302909	-0.0374494	0.125514	0.162963	0.0107882	6.90837	19.8386	2296	2195	2011	1837	2573	1964	1845	2464	1138	1064	1366	1291	2718	1307	12.3441	13.0733	13.6319	11.6425	12.3595	12.2346	11.5084	11.3204	11.0822	10.7352	11.2322	11.0831	12.6333	12.0028
ENSG00000166750.10	chr17	SLFN5	35243071	35243143	-0.243029	-0.252441	0.0693308	-0.230531	-0.00941133	0.31236	0.0124984	0.321771	0.0219097	-0.299862	0.0107882	4.98983	19.8385	611	587	517	417	647	468	433	632	313	347	464	403	702	271	3.09413	3.29307	3.30101	2.48934	2.92737	2.74604	2.544	2.73494	2.87104	3.2977	3.59371	3.25876	3.07338	2.34416
ENSG00000053501.13	chr19	USE1	17215346	17215507	0.425437	0.307847	0.109213	0.147722	-0.11759	-0.316224	-0.277715	-0.198634	-0.160125	0.0385095	0.0107903	4.08899	19.8347	276	249	202	334	375	310	310	390	166	160	181	185	303	204	6.1369	6.13345	5.66304	8.7546	7.44985	7.98667	7.99711	7.41034	6.68567	6.67642	6.15526	6.56843	5.82456	7.74802
ENSG00000164897.14	chr7	TMUB1	151081085	151081900	0.106918	0.19192	-0.211028	-0.356154	0.0850017	-0.317946	-0.463072	-0.402948	-0.548074	-0.145126	0.0108431	4.65739	19.8178	541	433	303	417	558	453	496	600	286	266	218	243	388	236	14.8971	13.2086	10.5198	13.536	13.7282	14.4533	15.8459	14.1185	14.2649	13.7458	9.18097	10.6847	9.23671	11.1004
ENSG00000204186.10	chr2	ZDBF2	206274663	206274946	-0.51384	-0.388188	-0.046473	-0.27928	0.125652	0.467367	0.23456	0.341715	0.108908	-0.232807	0.0108431	4.18359	19.8176	365	354	335	175	313	292	248	357	170	188	245	258	426	158	1.80989	1.94459	2.09441	1.02293	1.38669	1.67767	1.42673	1.51273	1.52688	1.74944	1.85803	2.04281	1.8262	1.33825
ENSG00000171700.14	chr20	RGS19	64073181	64074044	-0.00950225	0.230147	0.0827301	-0.45074	0.239649	0.0922323	-0.441238	-0.147416	-0.680887	-0.53347	0.0108568	3.75745	19.8117	273	231	164	232	274	186	237	324	177	171	143	155	206	107	7.27645	6.82079	5.51137	7.28945	6.52505	5.74426	7.32887	7.37965	8.5453	8.55336	5.82936	6.59688	4.74684	4.87148
ENSG00000177119.16	chr12	ANO6	45215987	45216391	-0.41033	-0.285167	-0.105433	-0.157883	0.125163	0.304897	0.252447	0.179735	0.127284	-0.0524506	0.0108738	5.69025	19.8051	985	1029	900	621	984	722	694	1015	559	484	691	663	1229	511	6.46543	7.48243	7.44839	4.80511	5.77075	5.49114	5.28509	5.69326	6.64615	5.96198	6.93692	6.94904	6.97419	5.72932
ENSG00000116871.15	chr1	MAP7D1	36155579	36155733	0.0837862	0.167346	-0.0987858	-0.191384	0.0835595	-0.182572	-0.27517	-0.266131	-0.35873	-0.0925985	0.0108796	7.33383	19.7946	3170	2756	2101	2794	3341	2703	3098	3550	1848	1554	1700	1739	2766	1642	32.5081	31.3096	27.1654	33.776	30.6115	32.1175	36.8591	31.1096	34.3266	29.9066	26.663	28.4762	24.5225	28.7624
ENSG00000149131.15	chr11	SERPING1	57597387	57597531	0.150424	0.236376	0.452695	0.244534	0.0859514	0.302271	0.0941095	0.21632	0.00815817	-0.208162	0.0108796	3.51498	19.7976	185	152	150	182	213	172	173	254	123	144	154	150	248	125	2.77544	2.52621	2.83733	3.21871	2.85507	2.98988	3.01119	3.25633	3.34243	4.05421	3.53353	3.59337	3.21657	3.20325
ENSG00000198947.15	chrX	DMD	31097677	31098183	-0.404152	-0.267434	-0.149138	-0.0770962	0.136718	0.255014	0.327056	0.118296	0.190338	0.0720422	0.0108796	4.41	19.7976	439	394	361	259	408	286	292	412	236	201	274	251	525	220	1.25487	1.24766	1.30107	0.872737	1.042	0.947247	0.968384	1.00639	1.22192	1.07823	1.19788	1.14566	1.2974	1.07418
ENSG00000272916.5	chr10	AC022400.5	73796514	73797589	-0.122432	-0.0377387	0.28047	-0.0138146	0.0846937	0.402903	0.108618	0.318209	0.0239241	-0.294285	0.01088	5.17491	19.7914	603	615	542	505	722	485	585	700	354	419	480	543	827	333	5.60233	6.32983	6.34905	5.53086	5.99328	5.22104	6.30578	5.55754	5.95733	7.30548	6.82056	8.05566	6.64259	5.28465
ENSG00000095906.17	chr16	NUBP2	1782932	1783036	0.244198	0.24421	-0.224308	-0.322981	1.18205e-05	-0.468507	-0.567179	-0.468519	-0.567191	-0.0986725	0.0109082	5.57805	19.7792	1008	774	570	935	1135	818	992	1100	537	472	450	403	603	509	11.014	9.36892	7.85265	12.0433	11.0804	10.3562	12.5755	10.2709	10.6281	9.67851	7.52009	7.03134	5.69615	9.49995
ENSG00000122778.9	chr7	KIAA1549	138831381	138838112	-0.391287	-0.376083	-0.106546	-0.177842	0.0152046	0.284741	0.213445	0.269537	0.198241	-0.071296	0.0109082	4.49076	19.7764	456	435	393	264	416	352	307	422	216	257	262	282	543	212	1.98346	2.09611	2.15531	1.35367	1.61669	1.77405	1.54927	1.56857	1.7018	2.09785	1.74296	1.95865	2.04192	1.57513
ENSG00000173915.16	chr10	ATP5MD	103389041	103389166	0.392191	0.217607	0.229685	0.353637	-0.174583	-0.162506	-0.0385533	0.0120772	0.13603	0.123953	0.0109082	5.91459	19.7804	958	833	757	1237	1288	963	998	1292	568	628	720	656	1287	769	56.0426	53.9838	55.8351	85.3046	67.3201	65.2744	67.7353	64.5876	60.1864	68.9439	64.4189	61.2783	65.0897	76.8422
ENSG00000174547.13	chr11	MRPL11	66435075	66436112	0.237338	0.214372	-0.0142297	0.106177	-0.0229661	-0.251568	-0.131161	-0.228602	-0.108195	0.120407	0.0109983	6.68774	19.7551	1856	1539	1360	1900	2185	1756	1780	2277	1172	940	1174	1044	2038	1195	39.513	36.2967	36.5056	47.6832	41.5614	43.3162	43.9657	41.4247	45.1946	37.5555	38.2259	35.4906	37.51	43.4561
ENSG00000167550.11	chr12	RHEBL1	49064676	49065192	0.404823	0.44006	0.304787	-0.0235612	0.035237	-0.100036	-0.428384	-0.135273	-0.463621	-0.328348	0.0110754	3.23112	19.7336	121	139	126	190	199	148	176	206	117	95	113	114	166	81	5.03502	6.40761	6.61066	9.32007	7.39852	7.13578	8.49689	7.32515	8.81858	7.41862	7.19154	7.57479	5.97179	5.75733
ENSG00000197386.12	chr4	HTT	3041422	3042245	-0.355909	-0.206301	0.0610557	-0.0324479	0.149608	0.416965	0.323461	0.267357	0.173853	-0.0935036	0.0110754	6.1003	19.7357	1285	1215	1161	752	1283	1003	953	1351	715	820	847	901	1722	683	3.50874	3.67527	3.99704	2.42056	3.13004	3.17331	3.01906	3.15236	3.53631	4.20189	3.53719	3.92846	4.06501	3.18558
ENSG00000284686.1	chr1	AC119674.2	56173433	56173636	-0.270783	-0.0474694	0.282838	0.232422	0.223314	0.553622	0.503205	0.330308	0.279891	-0.0504163	0.0111246	3.25147	19.7207	189	140	133	115	175	113	154	168	100	108	117	152	246	108	3.84789	3.15758	3.41406	2.75999	3.18328	2.66565	3.63758	2.92283	3.68772	4.12637	3.64312	4.94145	4.32988	3.75582
ENSG00000204519.11	chr19	ZNF551	57681969	57682122	-0.399547	-0.221532	-0.180915	-0.117549	0.178015	0.218632	0.281998	0.0406171	0.103983	0.0633663	0.0111751	4.03428	19.7077	336	303	281	216	291	226	234	341	179	162	185	199	392	163	3.8618	3.85797	4.07207	2.92653	2.98826	3.00969	3.12031	3.34918	3.72649	3.49421	3.25199	3.65219	3.89508	3.20006
ENSG00000108510.10	chr17	MED13	61942605	61946600	-0.513394	-0.340489	-0.132633	-0.0995236	0.172904	0.380761	0.41387	0.207857	0.240966	0.033109	0.0111763	6.65255	19.7013	2010	1991	1788	983	1876	1462	1298	1943	1077	1027	1305	1238	2706	980	8.57317	9.40768	9.61549	4.94253	7.14915	7.22532	6.4232	7.08193	8.32067	8.22052	8.51302	8.43172	9.97824	7.1399
ENSG00000179862.7	chr1	CITED4	40861054	40862363	0.248337	0.491855	0.0339125	-0.197956	0.243518	-0.214425	-0.446294	-0.457943	-0.689812	-0.231869	0.0111763	2.79904	19.7038	105	114	86	120	122	135	155	171	84	64	77	69	98	70	4.33254	5.21104	4.47415	5.83694	4.49769	6.45433	7.42022	6.02953	6.27813	4.95584	4.85928	4.54625	3.49591	4.93369
ENSG00000010244.18	chr17	ZNF207	32350117	32350326	-0.0378876	0.00167962	0.103041	0.230057	0.0395673	0.140928	0.267945	0.101361	0.228378	0.127016	0.0111987	7.31734	19.6919	3012	2478	2210	2353	3104	2398	2431	3155	1691	1600	2034	1919	3936	1917	10.2823	9.37133	9.51229	9.46905	9.46743	9.48522	9.62832	9.2038	10.4562	10.2503	10.6197	10.4607	11.6164	11.1783
ENSG00000100503.23	chr14	NIN	50719763	50723672	-0.364792	-0.333464	-0.112734	-0.158964	0.0313281	0.252058	0.205829	0.22073	0.174501	-0.0462295	0.0111987	6.76362	19.6907	2088	2056	1990	1293	2104	1665	1438	2216	1045	1089	1376	1381	2639	1058	8.24848	8.99772	9.91186	6.02133	7.42618	7.62117	6.59074	7.48078	7.47751	8.07337	8.31361	8.71139	9.01289	7.13921
ENSG00000100711.13	chr14	ZFYVE21	103715730	103715979	0.15273	0.1854	-0.0847081	-0.0137795	0.0326706	-0.237438	-0.166509	-0.270108	-0.19918	0.0709286	0.0112271	5.8654	19.679	1033	966	788	1017	1278	953	1010	1342	669	548	613	601	1105	648	6.65523	6.89455	6.401	7.72385	7.35648	7.1141	7.54946	7.38838	7.80704	6.62563	6.0402	6.18283	6.15469	7.13113
ENSG00000221890.4	chr22	NPTXR	38818452	38822833	-0.100798	-0.0369108	0.201751	-0.0807787	0.0638871	0.302549	0.0200193	0.238661	-0.0438678	-0.282529	0.0112271	5.45279	19.6803	784	722	666	617	878	641	683	915	434	541	553	583	911	428	7.26896	7.41582	7.78555	6.7436	7.27322	6.88618	7.34697	7.24955	7.28858	9.4132	7.84168	8.63128	7.30223	6.7783
ENSG00000116962.15	chr1	NID1	235975830	235977988	-0.291266	-0.210117	0.00364326	-0.149376	0.0811498	0.29491	0.141891	0.21376	0.0607408	-0.153019	0.0112435	7.50235	19.6728	3552	3330	2949	2194	3595	2720	2616	3535	1894	2004	2327	2297	4136	1754	33.0405	34.315	34.5866	24.0581	29.8778	29.3161	28.2321	28.0994	31.9118	34.9829	33.1053	34.1181	33.261	27.8692
ENSG00000183530.14	chr22	PRR14L	31676256	31677018	-0.285132	-0.187571	0.0964351	0.0705074	0.0975609	0.381567	0.35564	0.284006	0.258079	-0.0259277	0.0112658	5.76032	19.6624	991	971	854	576	1063	816	748	1091	531	578	712	742	1363	593	4.53613	4.92376	4.92865	3.10802	4.34731	4.32779	3.97233	4.26747	4.40254	4.96504	4.98447	5.42333	5.39372	4.63647
ENSG00000214338.10	chr6	SOGA3	127472794	127473391	-0.753362	-0.476567	-0.609782	-0.760386	0.276796	0.143581	-0.00702373	-0.133215	-0.283819	-0.150604	0.0112658	1.87519	19.6623	85	80	78	27	73	53	47	82	39	36	33	38	67	27	1.06233	1.10763	1.22911	0.397789	0.81515	0.7675	0.681504	0.875762	0.882878	0.844354	0.630783	0.758355	0.723926	0.576399
ENSG00000106772.18	chr9	PRUNE2	76611376	76614600	-0.417893	-0.359167	-0.105749	-0.161169	0.0587254	0.312143	0.256724	0.253418	0.197999	-0.0554194	0.0113242	6.94962	19.6479	2356	2445	2246	1344	2406	1874	1670	2297	1249	1305	1525	1600	3059	1200	8.67332	9.97137	10.4251	5.83256	7.91374	7.99362	7.13277	7.22611	8.32856	9.0158	8.58633	9.40546	9.73577	7.54592
ENSG00000131116.12	chr19	ZNF428	43607224	43608107	0.157642	0.193778	-0.194183	-0.167435	0.0361365	-0.351824	-0.325076	-0.387961	-0.361213	0.0267483	0.0114004	5.29417	19.624	700	684	539	715	851	676	723	863	485	363	391	371	611	444	24.3642	26.374	23.6538	29.3366	26.4642	27.2624	29.196	25.6683	30.5768	23.7107	20.8141	20.6195	18.3855	26.3971
ENSG00000160551.11	chr17	TAOK1	29390464	29390588	-0.634441	-0.459702	-0.234746	-0.226453	0.174739	0.399695	0.407988	0.224956	0.233249	0.00829338	0.0114004	6.84157	19.6269	2299	2402	2276	1042	2196	1596	1390	2125	1254	1073	1492	1475	3041	1067	7.31857	8.47083	9.1352	3.91025	6.24591	5.88686	5.13374	5.78069	7.23073	6.41018	7.26413	7.49772	8.36921	5.80193
ENSG00000187240.16	chr11	DYNC2H1	103109410	103109769	-0.384043	-0.298451	0.0240933	0.0723922	0.0855921	0.408136	0.456435	0.322544	0.370843	0.048299	0.0114004	4.24546	19.6261	338	364	317	224	327	273	246	354	190	198	258	245	545	183	1.21703	1.45196	1.43914	0.950789	1.05199	1.13897	1.02767	1.08924	1.23919	1.33794	1.4208	1.40865	1.69654	1.12553
ENSG00000176978.14	chr9	DPP7	137110546	137110783	0.224604	0.24772	-0.16334	-0.191482	0.0231159	-0.387944	-0.416087	-0.41106	-0.439202	-0.0281424	0.0114104	5.37869	19.619	815	641	548	797	917	720	821	965	473	405	413	371	597	465	15.6053	13.5968	13.2298	17.9896	15.6877	15.9739	18.2385	15.7897	16.4049	14.553	12.0946	11.3433	9.88255	15.2085
ENSG00000131711.15	chr5	MAP1B	72107234	72107309	-0.245871	-0.310966	-0.0648438	0.0488629	-0.0650945	0.181027	0.294734	0.246122	0.359828	0.113707	0.011424	7.09549	19.6074	2660	2426	2296	1595	2854	2170	1757	2702	1268	1405	1660	1693	3533	1533	11.4659	11.5847	12.4784	8.10472	10.9915	10.838	8.7868	9.95282	9.9002	11.3655	10.9437	11.6529	13.1659	11.2873
ENSG00000167680.16	chr19	SEMA6B	4542593	4544529	-0.0412328	0.185364	-0.193145	-0.308158	0.226597	-0.151912	-0.266925	-0.378508	-0.493522	-0.115013	0.011424	5.6708	19.6073	1000	934	691	789	1051	826	1014	1134	646	533	462	528	813	511	12.6058	13.0432	10.9826	11.7246	11.8372	12.0646	14.8299	12.2157	14.7503	12.609	8.90717	10.6281	8.86016	11.003
ENSG00000197969.14	chr9	VPS13A	77177445	77177804	-0.401766	-0.336207	-0.0791343	0.0278821	0.0655587	0.322632	0.429648	0.257073	0.36409	0.107016	0.011424	5.23226	19.6129	708	705	666	400	719	556	453	739	382	376	480	477	1016	406	1.90398	2.10031	2.2582	1.26806	1.72756	1.73248	1.41338	1.69827	1.86076	1.89758	1.97423	2.04832	2.36213	1.86499
ENSG00000177733.7	chr5	HNRNPA0	137745651	137754363	-0.0418022	0.0618629	-0.169452	-0.228863	0.103665	-0.127649	-0.187061	-0.231315	-0.290726	-0.0594111	0.0114391	8.27669	19.6014	5920	5822	4417	4868	6412	5146	5644	6819	3512	3041	3249	3309	5683	3104	36.7264	40.0125	34.5496	35.6006	35.5408	36.9906	40.6233	36.1503	39.4647	35.4044	30.8272	32.7796	30.4801	32.8927
ENSG00000103248.19	chr16	MTHFSD	86530178	86533800	0.10019	0.0805351	0.194411	-0.286414	-0.0196551	0.094221	-0.386604	0.113876	-0.366949	-0.480825	0.0114435	4.01629	19.5961	275	289	214	242	359	276	257	351	178	173	233	193	278	135	2.16656	2.52233	2.12574	2.24752	2.52702	2.51948	2.3491	2.36308	2.54012	2.5578	2.80751	2.42798	1.89349	1.81674
ENSG00000163344.6	chr1	PMVK	154924740	154925265	0.239643	0.204455	-0.103209	-0.0557417	-0.035188	-0.342852	-0.295385	-0.307664	-0.260197	0.0474678	0.0114435	5.06677	19.5946	639	522	425	632	755	566	593	805	355	303	320	363	586	371	34.4713	31.1956	28.9071	40.1906	36.3898	35.3783	37.1145	37.1096	34.6883	30.6749	26.4019	31.269	27.3298	34.1863
ENSG00000111335.12	chr12	OAS2	112978395	112978785	0.0860848	0.0716041	0.251292	-0.184248	-0.0144807	0.165207	-0.270332	0.179688	-0.255852	-0.435539	0.0114981	6.85545	19.5781	2011	1917	1585	1860	2676	1659	1861	2632	1120	1248	1770	1408	2281	944	17.3534	18.3257	17.2449	18.9207	20.6317	16.5876	18.6316	19.4085	17.5061	20.2102	23.3601	19.4011	17.0169	13.9144
ENSG00000162702.8	chr1	ZNF281	200404940	200409719	-0.25188	-0.192371	0.0429526	-0.0870332	0.0595095	0.294833	0.164847	0.235323	0.105338	-0.129986	0.0114981	7.327	19.5787	3047	2878	2599	2009	3157	2411	2274	3171	1649	1630	2220	2091	3718	1604	33.6469	35.207	36.1857	26.1518	31.1475	30.8485	29.1336	29.9228	32.983	33.7787	37.4932	36.8703	35.4946	30.255
ENSG00000011332.19	chr19	DPF1	38211006	38212133	0.0306339	0.14706	-0.148292	-0.343782	0.116426	-0.178926	-0.374416	-0.295352	-0.490842	-0.195491	0.0115839	3.39876	19.5587	193	192	145	178	222	168	194	255	114	110	107	104	173	96	2.17341	2.39525	2.05878	2.36295	2.23364	2.19208	2.53464	2.4539	2.32534	2.32466	1.84287	1.87011	1.68427	1.84661
ENSG00000062485.19	chr12	CS	56271699	56273254	-0.105527	-0.0236823	0.139786	0.147336	0.0818442	0.245313	0.252862	0.163469	0.171018	0.00754939	0.0116168	7.16575	19.5495	2633	2348	2054	1961	2776	2139	2164	2920	1493	1563	1874	1768	3608	1543	22.2345	21.9655	21.8694	19.5211	20.9446	20.9292	21.2015	21.0714	22.8367	24.7696	24.2033	23.8402	26.3405	22.2568
ENSG00000112514.16	chr6	CUTA	33416442	33416776	0.288876	0.203884	-0.0303555	-0.00261658	-0.084992	-0.319231	-0.291493	-0.234239	-0.206501	0.0277389	0.0116317	6.82862	19.5437	2039	1733	1502	2326	2447	1923	2061	2531	1208	1114	1170	1163	2044	1254	58.7502	55.3167	54.5658	79.0045	62.9944	64.2	68.8972	62.3186	63.0458	60.2366	51.5591	53.5084	50.9159	61.7178
ENSG00000136715.18	chr2	SAP130	127941217	127942164	-0.219054	-0.0499085	0.109129	0.0476138	0.169146	0.328184	0.266668	0.159038	0.0975223	-0.0615156	0.0116493	6.27024	19.5374	1487	1289	1140	1004	1440	1094	1216	1472	861	862	997	974	1839	818	18.3805	17.6508	17.7668	14.6295	15.9032	15.6685	17.4386	15.5484	19.2773	19.9957	18.8481	19.2245	19.6521	17.2711
ENSG00000168769.13	chr4	TET2	105145875	105146086	-0.698115	-0.32807	-0.258486	-0.245468	0.370045	0.439629	0.452647	0.0695838	0.082602	0.0130182	0.0117418	3.47883	19.5169	243	214	215	104	176	157	150	227	130	126	119	132	291	94	0.797319	0.777867	0.889453	0.402262	0.515958	0.596883	0.571016	0.636481	0.772621	0.775854	0.597173	0.691592	0.825467	0.526835
ENSG00000127124.16	chr1	HIVEP3	41506365	41511266	-0.377499	-0.267347	0.00304281	-0.0145711	0.110152	0.380542	0.362928	0.27039	0.252776	-0.0176139	0.0117913	6.17486	19.5047	1461	1327	1156	889	1292	1014	993	1366	737	890	790	955	1932	709	5.39982	5.43333	5.38698	3.8733	4.26646	4.34241	4.25804	4.31433	4.93394	6.17309	4.46564	5.63615	6.17329	4.47606
ENSG00000090447.12	chr16	TFAP4	4257186	4258249	0.226542	0.065859	-0.074936	-0.337971	-0.160683	-0.301478	-0.564513	-0.140795	-0.40383	-0.263035	0.0118315	3.59276	19.4894	223	172	193	229	282	212	200	280	115	108	125	143	178	118	1.53222	1.30921	1.67198	1.85482	1.73117	1.68778	1.59433	1.64402	1.43123	1.39259	1.31357	1.56892	1.05734	1.3849
ENSG00000121892.15	chr4	PDS5A	39822863	39825488	-0.24332	-0.235642	-0.0488514	0.00298268	0.00767792	0.194468	0.246302	0.18679	0.238624	0.051834	0.0118315	7.21408	19.4883	2833	2719	2408	1911	2967	2238	2003	2988	1475	1450	1969	1783	3664	1610	12.5478	13.3413	13.4474	9.97777	11.7413	11.4854	10.2928	11.3093	11.8335	12.0524	13.3382	12.6103	14.03	12.1806
ENSG00000124172.10	chr20	ATP5F1E	59025475	59028841	0.238412	0.206954	0.047359	0.180184	-0.0314584	-0.191053	-0.058228	-0.159594	-0.0267696	0.132825	0.0118315	8.15184	19.4914	4803	4462	3665	5181	5977	4754	4791	6403	3068	2690	3237	3038	5837	3411	51.0962	52.5861	49.1596	64.974	56.8113	58.6002	59.1335	58.2094	59.1192	53.7046	52.6679	51.6076	53.6842	61.9838
ENSG00000124813.23	chr6	RUNX2	45328157	45328460	-0.184595	-0.0805594	0.0225784	0.275193	0.104035	0.207173	0.459788	0.103138	0.355753	0.252615	0.0118336	5.27981	19.482	712	612	612	488	716	591	585	750	404	423	481	418	1121	444	4.69802	4.47355	5.09149	3.79581	4.22108	4.51842	4.47839	4.22892	4.82851	5.23792	4.85409	4.40414	6.39472	5.00424
ENSG00000181904.9	chr5	C5orf24	134845680	134845737	-0.351869	-0.266527	-0.112795	-0.122826	0.0853416	0.239074	0.229043	0.153732	0.143701	-0.0100306	0.0118336	6.16474	19.4832	1378	1311	1304	884	1427	1019	1001	1456	727	731	911	857	1716	726	12.9338	13.6316	15.4317	9.78093	11.9668	11.0819	10.9004	11.6781	12.3597	12.8759	13.0775	12.8443	13.9244	11.6395
ENSG00000068650.18	chr13	ATP11A	112690329	112690455	-0.666135	-0.354321	-0.128856	-0.285269	0.311814	0.53728	0.380867	0.225465	0.0690524	-0.156413	0.0119463	4.89875	19.4564	541	653	581	299	509	387	392	535	364	360	363	373	752	253	2.1294	2.84733	2.88333	1.38733	1.79	1.76496	1.7901	1.79948	2.59512	2.65917	2.18521	2.34433	2.55893	1.70099
ENSG00000141552.17	chr17	ANAPC11	81890790	81890851	0.325439	0.265192	-0.0197426	0.0631454	-0.0602468	-0.345182	-0.262294	-0.284935	-0.202047	0.082888	0.0119463	6.48945	19.4552	1483	1399	1179	1785	1947	1573	1600	2022	1022	889	924	865	1540	1074	19.906	20.803	19.9533	28.2443	23.3499	24.4645	24.9169	23.1931	24.848	22.3938	18.9689	18.54	17.8708	24.6245
ENSG00000198816.7	chr19	ZNF358	7515292	7515406	0.150948	0.218677	-0.130354	-0.206539	0.0677296	-0.281302	-0.357487	-0.349032	-0.425216	-0.0761847	0.0119517	5.70368	19.4513	945	920	678	970	1135	842	1039	1172	595	502	489	558	827	543	24.5227	26.4478	22.1832	29.6727	26.3153	25.317	31.2811	25.9894	27.9672	24.4468	19.4076	23.1217	18.5533	24.0689
ENSG00000175756.13	chr1	AURKAIP1	1373730	1373902	0.216667	0.246009	-0.208076	-0.119126	0.0293419	-0.424743	-0.335793	-0.454085	-0.365135	0.0889501	0.012029	6.35146	19.4341	1542	1386	1021	1601	1731	1418	1685	1880	892	763	758	747	1258	941	49.9405	49.7276	41.692	61.1237	50.0889	53.2119	63.314	52.0307	52.3276	46.3742	37.5461	38.6313	35.2233	52.057
ENSG00000160213.7	chr21	CSTB	43772511	43774330	-0.0848593	0.0291965	-0.216832	-0.210778	0.114056	-0.131973	-0.125918	-0.246029	-0.239974	0.00605492	0.0120392	7.14593	19.427	2678	2587	2204	2364	2767	2237	2612	3018	1598	1233	1575	1525	2685	1452	36.7867	39.3679	38.1725	38.2805	33.9598	35.6049	41.6279	35.4269	39.7607	31.7853	33.0894	33.4503	31.8864	34.0696
ENSG00000198146.4	chr15	ZNF770	34978341	34983490	-0.268461	-0.330215	-0.264015	-0.206341	-0.0617541	0.00444647	0.0621206	0.0662005	0.123875	0.0576741	0.0120392	5.65128	19.4264	1029	982	871	673	1067	791	713	1069	444	429	608	586	1111	521	10.2264	10.8114	10.914	7.88444	9.47428	9.10849	8.22104	9.07856	7.99256	8.00104	9.24138	9.29937	9.54555	8.84431
ENSG00000064393.16	chr7	HIPK2	139561570	139573397	-0.457655	-0.399526	-0.151488	-0.0678389	0.0581291	0.306167	0.389816	0.248038	0.331687	0.083649	0.0120496	7.51374	19.4167	3658	3484	3368	1809	3485	2862	2302	3395	1851	1980	2084	2310	4784	1954	12.657	13.3546	14.6933	7.37865	10.7738	11.4742	9.24113	10.0383	11.6009	12.8569	11.0284	12.7629	14.3107	11.5487
ENSG00000105699.16	chr19	LSR	35248330	35248502	0.141845	0.174113	-0.0954177	-0.142225	0.0322682	-0.237263	-0.28407	-0.269531	-0.316339	-0.0468076	0.0120496	6.36311	19.4138	1512	1311	1182	1453	1771	1400	1615	1830	876	793	822	895	1435	857	28.0278	26.9219	27.6257	31.7507	29.3313	30.0697	34.7329	28.9883	29.413	27.5863	23.3043	26.4917	22.9969	27.1356
ENSG00000114439.19	chr3	BBX	107522936	107523107	-0.4002	-0.268907	-0.0913163	-0.163213	0.131293	0.308884	0.236988	0.177591	0.105695	-0.0718966	0.0120496	7.63223	19.417	3999	3761	3409	2233	3827	2924	2662	4114	2068	2046	2612	2419	4840	1885	18.177	18.9382	19.5369	11.9649	15.5419	15.3997	14.0381	15.9797	17.0262	17.4526	18.1581	17.5572	19.0194	14.6353
ENSG00000131591.17	chr1	C1orf159	1081818	1082987	0.0706192	0.260464	-0.153816	-0.47926	0.189845	-0.224435	-0.549879	-0.41428	-0.739724	-0.325444	0.0120496	3.58381	19.4128	238	219	143	224	244	186	261	257	153	122	106	130	165	105	2.03492	2.07434	1.54158	2.25771	1.86396	1.84267	2.58906	1.87775	2.36951	1.95755	1.38613	1.77486	1.21965	1.53349
ENSG00000112667.12	chr6	DNPH1	43225629	43225881	0.104319	0.259907	-0.207686	-0.293918	0.155588	-0.312005	-0.398237	-0.467593	-0.553825	-0.086232	0.0120551	5.08522	19.4089	697	599	400	614	714	559	700	722	451	331	330	310	513	340	30.1403	28.6951	21.8089	31.2992	27.586	28.0086	35.1192	26.68	35.3255	26.8613	21.8251	21.4056	19.1784	25.1139
ENSG00000129235.11	chr17	TXNDC17	6640985	6641100	0.257972	0.247672	0.0224644	0.14003	-0.0103004	-0.235508	-0.117942	-0.225207	-0.107642	0.117566	0.012077	5.68827	19.402	876	803	653	902	1145	874	937	1186	535	502	584	501	1030	601	13.3121	13.5183	12.5116	16.1584	15.5461	15.3892	16.5201	15.4014	14.7262	14.3162	13.5732	12.1571	13.5319	15.6004
ENSG00000233608.4	chr2	TWIST2	238848032	238848733	0.021985	0.221006	-0.252111	-0.28039	0.199021	-0.274096	-0.302375	-0.473117	-0.501396	-0.0282795	0.0121308	3.6928	19.3893	230	258	162	195	284	214	264	287	164	109	129	128	222	121	6.65187	8.26611	5.9073	6.64814	7.33855	7.17122	8.85831	7.09302	8.59125	5.91597	5.70601	5.9112	5.55072	5.97753
ENSG00000174132.9	chr5	FAM174A	100535374	100535964	0.0190024	0.219826	-0.480052	-0.110373	0.200823	-0.499054	-0.129376	-0.699877	-0.330199	0.369678	0.0122946	2.61497	19.3568	91	112	101	95	131	99	123	141	75	45	48	54	112	69	3.65173	4.97899	5.11019	4.49398	4.69683	4.60316	5.72656	4.83515	5.4515	3.38886	2.94596	3.4602	3.88558	4.72963
ENSG00000178718.6	chr15	RPP25	74954416	74957464	0.160941	0.111171	-0.0835389	-0.146312	-0.0497697	-0.24448	-0.307253	-0.19471	-0.257483	-0.0627735	0.0123391	5.58596	19.3459	902	759	686	875	1056	815	853	1051	515	433	523	532	839	505	15.9909	14.9065	15.3338	18.2863	16.7266	16.7413	17.5448	15.9222	16.5376	14.4059	14.1807	15.0601	12.8591	15.2925
ENSG00000071243.16	chr7	ING3	120950763	120950924	-0.115328	-0.136557	-0.381659	0.203541	-0.0212291	-0.26633	0.318869	-0.245101	0.340098	0.585199	0.0123599	2.96972	19.3393	156	136	115	109	149	136	109	159	86	58	80	72	203	100	1.62161	1.56612	1.50722	1.33567	1.38383	1.63804	1.31456	1.41238	1.61926	1.13144	1.27186	1.1951	1.82431	1.77559
ENSG00000118939.17	chr13	UCHL3	75549480	75549682	0.243878	0.0980687	-0.0128824	0.305571	-0.14581	-0.256761	0.0616927	-0.110951	0.207503	0.318454	0.0124069	4.08381	19.3281	293	261	216	284	368	304	248	363	178	149	195	169	399	214	8.31376	8.2042	7.72756	9.49945	9.3294	9.99465	8.16419	8.80177	9.14844	7.93414	8.46237	7.65714	9.78777	10.372
ENSG00000005100.13	chr17	DHX33	5440917	5444513	-0.305296	-0.120658	0.0103528	-0.0467093	0.184638	0.315649	0.258587	0.131011	0.0739492	-0.0570621	0.0124453	6.47172	19.3057	1654	1615	1431	1083	1676	1266	1326	1847	948	937	1130	1125	2154	881	15.4439	16.7055	16.8469	11.9206	13.9821	13.6968	14.3647	14.7374	16.0334	16.4189	16.1372	16.7735	17.3879	14.0513
ENSG00000130702.15	chr20	LAMA5	62307955	62308446	-0.222532	-0.00447691	-0.279465	-0.512971	0.218055	-0.0569335	-0.29044	-0.274988	-0.508494	-0.233506	0.0124453	8.05853	19.302	6069	5308	3723	3596	5635	4308	4979	5902	3191	3066	2454	2640	4394	2330	22.9551	22.2412	17.7547	16.0336	19.0429	18.88	21.8492	19.0763	21.8618	21.763	14.1959	15.9447	14.3682	15.0535
ENSG00000143933.18	chr2	CALM2	47160083	47160804	0.0962394	0.0145259	-0.146544	0.1202	-0.0817136	-0.242784	0.0239606	-0.16107	0.105674	0.266744	0.0124453	8.92922	19.3011	9527	7776	6870	8523	10301	8121	7549	10466	5182	4172	5496	4997	10831	5896	72.3881	65.4535	65.8152	76.3402	69.9305	71.4965	66.5475	67.9556	71.3191	59.4893	63.8683	60.6276	71.1476	76.5225
ENSG00000149743.14	chr11	TRPT1	64223799	64223967	0.352587	0.405621	0.221667	0.162046	0.0530338	-0.130921	-0.190541	-0.183955	-0.243575	-0.0596202	0.0124453	4.48076	19.3119	395	283	263	419	490	346	411	506	264	235	252	246	436	237	9.66117	7.66805	8.11049	12.0808	10.7079	9.80557	11.6629	10.5759	11.6959	10.7866	9.42672	9.60767	9.21934	9.90151
ENSG00000157734.14	chr15	SNX22	64151715	64151850	0.615809	0.169903	0.00826784	0.151854	-0.445907	-0.607542	-0.463956	-0.161635	-0.0180493	0.143586	0.0124453	2.54752	19.3093	94	93	57	124	168	101	74	144	49	54	55	55	110	63	0.881055	0.965659	0.67361	1.37008	1.40689	1.09688	0.804708	1.15338	0.831894	0.949844	0.788434	0.823167	0.89135	1.00864
ENSG00000196110.8	chr19	ZNF699	9291140	9296933	-0.338974	-0.298053	-0.215901	-0.194384	0.0409213	0.123074	0.144591	0.0821524	0.103669	0.021517	0.0124453	4.5956	19.3023	526	439	418	320	452	376	360	520	208	224	310	268	532	253	4.20719	3.88989	4.21543	3.01722	3.23014	3.48464	3.34072	3.55421	3.01347	3.36231	3.79224	3.42288	3.67874	3.45659
ENSG00000275993.3	chr21	SIK1B	6111131	6111252	-0.0097293	0.0259271	0.12135	0.360611	0.0356564	0.131079	0.37034	0.0954228	0.334684	0.239261	0.0124453	5.18048	19.303	694	544	469	557	692	522	520	721	398	400	413	426	943	470	7.73788	6.71935	6.59316	7.32095	6.89357	6.74368	6.72662	6.8696	8.0379	8.36962	7.04271	7.58441	9.08981	8.95119
ENSG00000213903.9	chr14	LTB4R	24311450	24311558	0.229223	0.230519	0.430087	0.341825	0.00129556	0.200864	0.112602	0.199568	0.111307	-0.0882617	0.0125639	4.46336	19.2773	368	317	245	372	463	307	379	478	194	241	296	303	516	247	4.45504	4.25137	3.73963	5.3088	5.00796	4.30631	5.32322	4.94498	4.25405	5.47525	5.48053	5.85728	5.4005	5.10765
ENSG00000152332.16	chr1	UHMK1	162497251	162497296	-0.407355	-0.389839	-0.210919	-0.239357	0.0175169	0.196436	0.167998	0.178919	0.150481	-0.0284381	0.012644	7.44962	19.2605	3431	3581	3226	1971	3507	2747	2328	3539	1670	1670	2268	2066	4192	1661	20.0539	23.1871	23.7739	13.5804	18.3142	18.6037	15.7867	17.6763	17.6803	18.318	20.2744	19.2822	21.1826	16.5832
ENSG00000134352.20	chr5	IL6ST	55935095	55941819	-0.376674	-0.281697	-0.150268	-0.135729	0.0949763	0.226406	0.240945	0.131429	0.145968	0.0145388	0.0126687	7.94429	19.2505	4915	4707	4300	2983	4820	3581	3459	4876	2551	2380	3081	3025	6213	2368	26.2601	27.8601	28.9668	18.7878	23.0089	22.1688	21.4415	22.2623	24.6877	23.8635	25.1763	25.8077	28.6982	21.611
ENSG00000164880.16	chr7	INTS1	1470277	1470692	-0.0904364	0.11228	-0.155428	-0.376862	0.202717	-0.0649914	-0.286426	-0.267708	-0.489143	-0.221435	0.0126687	7.17356	19.2528	3039	2576	2009	2170	3028	2289	2697	3280	1759	1632	1378	1507	2297	1376	18.0833	16.9808	15.0725	15.2215	16.0983	15.7818	18.6192	16.6784	18.9588	18.2243	12.5408	14.319	11.8165	13.9858
ENSG00000148296.7	chr9	SURF6	133328776	133332348	0.0929359	0.146079	-0.115769	-0.228413	0.0531433	-0.208705	-0.321349	-0.261848	-0.374492	-0.112644	0.0126744	5.30902	19.2438	705	681	579	735	794	659	734	927	428	347	444	431	655	406	8.6334	9.23858	8.93984	10.6104	8.68739	9.35065	10.4285	9.70076	9.49366	7.97454	8.31578	8.42791	6.93449	8.49257
ENSG00000163110.15	chr4	PDLIM5	94451857	94451995	-0.284907	-0.176285	-0.0499674	0.0200774	0.108622	0.23494	0.304984	0.126318	0.196363	0.0700448	0.0126744	6.258	19.2465	1441	1365	1273	967	1427	1141	1127	1481	814	783	965	911	1913	826	7.02356	7.37041	7.82313	5.5561	6.21432	6.44381	6.37307	6.16854	7.18646	7.16207	7.19363	7.09026	8.06101	6.87692
ENSG00000285082.2	chr9	AL160272.2	117704157	117704565	-0.495179	-0.379891	-0.00797824	-0.312706	0.115288	0.4872	0.182473	0.371912	0.0671845	-0.304728	0.0126929	3.65284	19.2377	250	236	238	129	219	195	157	240	133	138	170	179	287	104	5.21351	5.45215	6.25785	3.17124	4.08047	4.71182	3.79858	4.27696	5.02387	5.40073	5.42209	5.96064	5.17431	3.70462
ENSG00000100350.14	chr22	FOXRED2	36487190	36490267	-0.195496	-0.0754081	0.1121	-0.0306358	0.120088	0.307596	0.164861	0.187508	0.0447724	-0.142736	0.0128016	7.51259	19.2161	3361	3131	2820	2418	3523	2646	2795	3624	1950	2096	2337	2329	4231	1815	32.5756	33.6181	34.4613	27.6268	30.5079	29.7152	31.4295	30.0155	34.2339	38.1241	34.6426	36.0449	35.4526	30.0484
ENSG00000186073.14	chr15	C15orf41	36579626	36579961	0.175586	0.0469674	0.487504	0.496934	-0.128618	0.311918	0.321348	0.440536	0.449966	0.00943003	0.0128093	2.22333	19.2119	72	69	53	71	82	77	64	82	46	55	63	65	117	60	0.419472	0.445334	0.389318	0.487617	0.426835	0.519787	0.432595	0.408242	0.485429	0.601335	0.561356	0.604692	0.589301	0.597094
ENSG00000181827.14	chr15	RFX7	56087280	56087509	-0.352674	-0.295802	-0.00892017	-0.0180622	0.0568722	0.343754	0.334612	0.286881	0.277739	-0.00914199	0.0128184	6.1153	19.2057	1288	1289	1197	769	1356	1023	935	1279	702	756	871	906	1810	704	6.57547	7.29004	7.70484	4.62794	6.1851	6.05133	5.53801	5.57976	6.4915	7.24296	6.80075	7.38566	7.9886	6.13909
ENSG00000184292.7	chr1	TACSTD2	58575433	58577252	0.0694476	0.0653951	-0.30865	-0.199292	-0.00405252	-0.378097	-0.268739	-0.374045	-0.264687	0.109358	0.0128184	4.5397	19.2047	445	395	354	450	483	376	403	480	292	204	224	219	440	230	13.2164	12.9962	13.2561	15.7549	12.8167	12.9391	13.8864	12.1823	15.7085	11.3702	10.1749	10.386	11.2976	11.6681
ENSG00000102195.10	chrX	GPR50	151176584	151176908	-0.713499	-0.2271	0.441379	-0.184103	0.486399	1.15488	0.529396	0.668479	0.0429976	-0.625481	0.0128388	0.984502	19.1933	42	30	29	12	35	18	34	31	17	29	28	35	42	16	1.12389	0.889325	0.978431	0.378534	0.836792	0.558097	1.05556	0.708874	0.823986	1.45631	1.14593	1.49552	0.971636	0.731331
ENSG00000164176.13	chr5	EDIL3	83940554	83943568	-0.333974	-0.26148	-0.134969	-0.132883	0.0724937	0.199005	0.201091	0.126511	0.128597	0.00208632	0.0128388	8.04908	19.1927	5314	4892	4606	3267	5050	4104	3753	5229	2753	2672	3324	3108	6378	2649	49.3118	50.2899	53.8904	35.7378	41.8694	44.1266	40.4054	41.465	46.2735	46.5317	47.1756	46.0532	51.1675	41.9886
ENSG00000171861.11	chr17	MRM3	782353	782692	0.230487	0.253125	-0.0883504	0.0908816	0.0226383	-0.318837	-0.139605	-0.341475	-0.162244	0.179232	0.0128388	4.6999	19.1971	460	395	342	462	561	446	475	613	280	214	287	256	483	319	12.5263	11.9159	11.7422	14.8305	13.6491	14.0722	15.0068	14.2646	13.8108	10.9361	11.9529	11.1315	11.3708	14.838
ENSG00000090013.11	chr19	BLVRB	40447765	40448046	0.224626	0.227255	-0.0251501	-0.15227	0.00262843	-0.249777	-0.376897	-0.252405	-0.379525	-0.12712	0.012841	6.26652	19.1895	1357	1242	1037	1466	1679	1291	1479	1731	848	751	826	815	1175	836	45.4748	46.1082	43.8155	57.9128	50.271	50.128	57.503	49.5703	51.4735	47.2296	42.3349	43.6112	34.0415	47.8539
ENSG00000099331.13	chr19	MYO9B	17075781	17075874	-0.282567	-0.205757	-0.0990611	-0.272974	0.0768097	0.183506	0.0095929	0.106696	-0.0672168	-0.173913	0.0128871	6.04365	19.1732	1396	1234	1049	869	1354	967	971	1392	681	722	771	806	1361	626	7.58533	7.42797	7.18659	5.5662	6.57331	6.08807	6.12125	6.46341	6.70245	7.36224	6.40724	6.99317	6.39334	5.81011
ENSG00000180628.15	chr10	PCGF5	91163012	91163081	-0.230852	-0.255554	-0.0960768	-0.0911374	-0.0247024	0.134775	0.139714	0.159477	0.164417	0.00493938	0.0128871	7.10245	19.1762	2685	2499	2313	1902	2668	2160	1938	2762	1327	1343	1681	1712	3238	1416	17.4608	18.0033	18.965	14.5808	15.5018	16.2756	14.6219	15.3489	15.631	16.39	16.7192	17.7776	18.2044	15.7291
ENSG00000285509.1	chr11	AP000646.1	121024125	121024291	-0.264487	-0.397165	-0.201677	-0.664706	-0.132678	0.0628099	-0.400219	0.195488	-0.267541	-0.463029	0.0128871	2.33093	19.1752	102	104	88	66	100	91	71	97	46	48	63	61	83	37	1.9091	2.15639	2.07668	1.4562	1.67226	1.97348	1.54176	1.55143	1.55949	1.68598	1.80342	1.82309	1.34303	1.18291
ENSG00000100038.19	chr22	TOP3B	21957025	21957595	0.0193787	0.11549	0.352345	0.170395	0.0961108	0.332966	0.151016	0.236855	0.0549052	-0.18195	0.0130012	4.30129	19.151	343	276	276	289	380	284	309	392	221	232	260	276	432	219	2.79181	2.48866	2.83243	2.77293	2.76345	2.67839	2.91797	2.72654	3.25822	3.54375	3.23662	3.58716	3.03988	3.04478
ENSG00000073910.22	chr13	FRY	31846713	31846939	-0.454227	-0.280672	0.0312561	0.0244595	0.173555	0.485484	0.478687	0.311928	0.305132	-0.00679659	0.0130018	3.62485	19.1481	241	227	203	135	203	177	156	235	133	153	157	150	340	118	0.69101	0.72104	0.733875	0.456301	0.520043	0.588037	0.518948	0.575796	0.690743	0.82327	0.688485	0.686766	0.842805	0.577923
ENSG00000277791.5	chr17	PSMB3	38752741	38752829	0.323091	0.226498	0.105616	0.238774	-0.0965932	-0.217475	-0.0843173	-0.120882	0.0122759	0.133158	0.0130169	7.81058	19.1427	3941	3089	2880	4258	4819	3828	3787	5026	2304	2078	2637	2441	4444	2827	182.385	158.367	168.048	232.294	199.258	205.266	203.333	198.764	193.135	180.473	186.646	180.385	177.802	223.475
ENSG00000064651.14	chr5	SLC12A2	128083766	128084710	-0.32825	-0.306263	-0.127682	-0.0286093	0.021987	0.200568	0.29964	0.178581	0.277653	0.0990724	0.0130705	4.62235	19.1253	463	480	420	307	480	361	316	497	245	245	308	289	609	269	2.34928	2.69811	2.68696	1.83629	2.17606	2.12238	1.86025	2.15498	2.25173	2.33293	2.39018	2.34154	2.67148	2.33145
ENSG00000161021.13	chr5	MAML1	179732822	179733427	-0.196322	-0.149489	0.0800081	0.000533179	0.0468329	0.27633	0.196855	0.229497	0.150022	-0.0794749	0.0130705	6.81247	19.1298	2117	1868	1815	1487	2177	1681	1632	2236	1126	1251	1460	1417	2706	1146	19.1774	18.7461	20.7302	15.8792	17.6199	17.6441	17.1522	17.3091	18.4758	21.2672	20.2278	20.4969	21.1923	17.7327
ENSG00000188486.3	chr11	H2AFX	119093854	119095467	0.0419975	0.28677	-0.253723	-0.304208	0.244772	-0.295721	-0.346205	-0.540493	-0.590977	-0.0504844	0.0130705	5.7437	19.1269	1132	991	600	944	1139	818	1158	1119	749	494	521	492	805	542	37.9112	36.7672	25.3356	37.2686	34.0817	31.7423	44.9947	32.0247	45.436	31.0479	26.6862	26.311	23.3076	31.0057
ENSG00000107263.18	chr9	RAPGEF1	131576770	131579647	-0.265362	-0.121978	0.0326022	-0.204254	0.143384	0.297964	0.0611077	0.15458	-0.0822763	-0.236856	0.0130849	6.4325	19.1201	1584	1564	1449	1125	1693	1237	1301	1822	919	988	1074	1105	1856	793	12.2281	13.3754	14.1036	10.2378	11.6771	11.0646	11.6523	12.0195	12.8504	14.3134	12.6805	13.6212	12.3869	10.4567
ENSG00000196507.11	chrX	TCEAL3	103607451	103607716	-0.0572321	0.0025869	-0.282563	-0.202041	0.059819	-0.225331	-0.144809	-0.28515	-0.204628	0.0805212	0.0131092	5.73988	19.1132	1009	948	871	892	1129	839	940	1202	576	432	554	584	969	590	23.6617	24.6279	25.7532	24.6586	23.6551	22.7971	25.5749	24.0875	24.4666	19.0117	19.8697	21.8684	19.6453	23.6334
ENSG00000182899.17	chr3	RPL35A	197950190	197950221	0.257667	0.148793	0.158631	0.249567	-0.108874	-0.0990361	-0.00810021	0.00983815	0.100774	0.0909359	0.0131926	8.30411	19.0964	5336	4789	4008	5675	6639	5308	5048	6930	3100	3108	3836	3646	6696	3906	99.493	98.9207	94.2243	124.736	110.6	114.676	109.201	110.419	104.697	108.753	109.391	108.553	107.938	124.403
ENSG00000278540.5	chr17	ACACA	37084992	37087439	-0.281037	-0.162322	-0.0240894	-0.00987053	0.118715	0.256948	0.271167	0.138233	0.152452	0.0142189	0.0132416	7.6624	19.0855	3873	3686	3229	2452	3944	3002	2983	4097	2095	2112	2511	2520	4968	2138	16.0766	16.9499	16.8995	11.9982	14.6272	14.4385	14.3659	14.5327	15.7517	16.4522	15.9412	16.7031	17.8283	15.1592
ENSG00000129353.15	chr19	SLC44A2	10602457	10602561	-0.0582022	0.0950544	0.203158	0.0577576	0.153257	0.26136	0.11596	0.108104	-0.0372968	-0.145401	0.0132727	5.89277	19.0775	1054	953	830	879	1096	880	927	1310	656	654	780	761	1264	643	11.505	11.524	11.423	11.3105	10.6888	11.1299	11.7397	12.2194	12.9702	13.3969	13.0217	13.2641	11.9281	11.9888
ENSG00000099377.14	chr16	HSD3B7	30985207	30985297	0.137678	0.265736	-0.197086	-0.215011	0.128058	-0.334765	-0.352689	-0.462823	-0.480747	-0.0179246	0.0133125	2.99842	19.0668	153	125	105	126	177	139	164	181	94	76	79	69	149	65	3.32137	3.00609	2.87391	3.22438	3.43301	3.49626	4.13048	3.35767	3.69616	3.09615	2.62289	2.3918	2.79636	2.41024
ENSG00000100299.18	chr22	ARSA	50622754	50625464	0.217958	0.337784	0.0464653	-0.215835	0.119826	-0.171492	-0.433793	-0.291319	-0.553619	-0.2623	0.0133125	4.91655	19.0633	578	454	366	568	682	447	642	724	323	338	304	314	487	275	6.94135	6.04001	5.54186	8.04108	7.31773	6.21996	8.94504	7.42999	7.02612	7.61756	5.58364	6.02138	5.05622	5.64117
ENSG00000171163.15	chr1	ZNF692	248850006	248850516	0.413809	0.163935	0.404793	0.312072	-0.249874	-0.00901605	-0.101737	0.240858	0.148137	-0.0927209	0.0133125	3.64142	19.0627	204	152	159	240	267	211	199	246	109	141	159	158	254	154	2.80655	2.31661	2.75803	3.89228	3.28194	3.36348	3.17634	2.89209	2.71623	3.64037	3.34555	3.47096	3.02105	3.61896
ENSG00000171798.18	chr10	KNDC1	133160219	133160569	-0.333962	-0.0382031	-0.289907	-0.6664	0.295759	0.0440549	-0.332438	-0.251704	-0.628197	-0.376493	0.0133317	2.35464	19.0567	101	109	79	68	101	72	102	111	56	42	53	64	73	44	0.664729	0.794722	0.655554	0.527572	0.59391	0.54906	0.778852	0.62428	0.667588	0.518747	0.53349	0.672594	0.415362	0.494648
ENSG00000143947.13	chr2	RPS27A	55231903	55232108	0.311346	0.189962	-0.0329602	0.107586	-0.121383	-0.344306	-0.203759	-0.222922	-0.082376	0.140546	0.0133482	9.55263	19.0513	12141	12049	10157	14476	16956	13210	13036	17853	7338	6037	8767	7945	13838	9110	209.669	230.514	221.159	294.699	261.625	264.331	261.19	263.466	229.538	195.652	231.558	219.091	206.602	268.732
ENSG00000108465.15	chr17	CDK5RAP3	47967810	47967929	0.316686	0.299499	0.199584	0.286918	-0.0171876	-0.117103	-0.029768	-0.0999152	-0.0125804	0.0873347	0.0133868	6.51261	19.0421	1566	1215	1133	1701	1941	1443	1648	2070	914	836	1096	1089	1944	1089	13.9292	11.9723	12.7064	17.8357	15.4254	14.8719	17.0069	15.734	14.7258	13.9549	14.9099	15.4673	14.949	16.5457
ENSG00000117713.20	chr1	ARID1A	26693236	26693617	-0.194041	-0.233697	0.0467594	0.112993	-0.0396554	0.240801	0.307035	0.280456	0.34669	0.0662341	0.0134144	5.97473	19.034	1222	1025	1014	791	1229	988	869	1166	604	737	718	801	1619	709	4.14415	3.85082	4.33571	3.16221	3.72385	3.88226	3.41913	3.37906	3.7102	4.69045	3.72405	4.33757	4.7467	4.10706
ENSG00000178980.15	chr19	SELENOW	47778585	47778814	0.353693	0.262177	0.173913	0.280236	-0.0915163	-0.179781	-0.0734577	-0.0882644	0.0180587	0.106323	0.0134144	6.56641	19.0321	1571	1339	1166	1827	2071	1538	1651	2170	909	943	1127	1011	1919	1183	16.1811	15.2784	15.1422	22.183	19.0584	18.3549	19.7292	19.0996	16.9587	18.2275	17.7534	16.6277	17.0878	20.8131
ENSG00000121297.8	chr19	TSHZ3	31149979	31151744	-0.267334	-0.107431	0.0522767	-0.362484	0.159903	0.319611	-0.0951501	0.159708	-0.255053	-0.414761	0.013483	3.63135	19.0181	243	223	199	153	237	191	198	258	134	138	180	146	232	104	1.58636	1.61274	1.63797	1.17743	1.38235	1.44475	1.49965	1.43929	1.58452	1.69066	1.79719	1.52194	1.30937	1.15971
ENSG00000065308.5	chr6	TRAM2	52497408	52503270	-0.24665	-0.179397	0.0294741	0.00434952	0.0672528	0.276124	0.250999	0.208871	0.183747	-0.0251246	0.0135249	7.40236	19.0085	3247	2995	2664	2118	3332	2490	2400	3419	1691	1813	2125	2177	4247	1723	24.9059	25.4497	25.764	19.1512	22.835	22.1301	21.3581	22.4106	23.4942	26.0977	24.9291	26.6642	28.1633	22.5749
ENSG00000140400.17	chr15	MAN2C1	75355207	75355650	0.241747	0.292164	0.358967	0.190425	0.050417	0.117219	-0.0513223	0.0668022	-0.101739	-0.168541	0.0135314	6.56029	19.0047	1699	1279	1082	1607	1938	1449	1694	2070	969	1117	1157	1185	2038	963	10.0654	8.39413	8.08212	11.2229	10.2582	9.94654	11.6435	10.4796	10.3983	12.4187	10.4834	11.2101	10.4382	9.74511
ENSG00000162402.14	chr1	USP24	55066359	55069107	-0.274979	-0.277746	-0.0827547	0.0261345	-0.0027664	0.192225	0.301114	0.194991	0.30388	0.108889	0.0135612	6.53124	18.9966	1725	1760	1527	1111	1818	1458	1264	1923	829	915	1187	1097	2378	1014	7.75535	8.76578	8.65585	5.88811	7.30268	7.5951	6.59311	7.38797	6.75093	7.71999	8.16188	7.87533	9.24283	7.78701
ENSG00000196233.13	chr10	LCOR	96832282	96832399	-0.262366	-0.340986	-0.105204	0.09675	-0.0786195	0.157162	0.359116	0.235782	0.437736	0.201954	0.0135612	6.03038	18.9944	1236	1131	1169	767	1321	1048	814	1300	591	640	753	832	1790	741	2.56765	2.60283	3.0619	1.87829	2.45186	2.52257	1.96188	2.30778	2.22383	2.49506	2.39244	2.75989	3.21478	2.6294
ENSG00000072364.13	chr5	AFF4	132875395	132881186	-0.381967	-0.317927	-0.123751	-0.0688136	0.0640395	0.258216	0.313153	0.194176	0.249114	0.0549375	0.0135662	7.77721	18.9855	4485	4196	3680	2389	4349	3334	2897	4445	2149	2222	2711	2708	5700	2232	21.4902	22.273	22.2323	13.4941	18.6184	18.51	16.1049	18.2005	18.6514	19.9804	19.8671	20.7193	23.612	18.268
ENSG00000135940.7	chr2	COX5B	97646062	97646189	0.0202596	0.246381	-0.223804	-0.196236	0.226121	-0.244063	-0.216496	-0.470185	-0.442617	0.0275677	0.0135662	6.30916	18.9858	1591	1347	1057	1390	1608	1214	1672	1659	1046	788	751	727	1345	829	60.6056	56.8429	50.7664	62.4176	54.7274	53.5828	73.8942	54.0036	72.1724	56.3316	43.7532	44.2208	44.2941	53.9408
ENSG00000227500.10	chr19	SCAMP4	1905372	1905439	-0.0092657	0.0619984	0.0718599	-0.252721	0.0712641	0.0811256	-0.243456	0.00986152	-0.31472	-0.324581	0.0135662	6.34461	18.9874	1487	1358	1216	1257	1725	1268	1456	1745	852	921	948	992	1442	754	11.829	11.9674	12.1963	11.7875	12.2603	11.6874	13.4378	11.8622	12.2764	13.7492	11.5338	12.6008	9.91703	10.2454
ENSG00000163531.15	chr1	NFASC	204828651	204828782	-0.127065	-0.0925242	0.220781	-0.0276311	0.0345404	0.347846	0.0994335	0.313305	0.0648931	-0.248412	0.0136273	5.58829	18.9728	862	761	767	635	952	727	669	984	493	593	652	629	1096	459	2.19051	2.14234	2.45749	1.90222	2.16147	2.1406	1.9724	2.13681	2.26924	2.82797	2.53403	2.55234	2.40784	1.99237
ENSG00000115464.15	chr2	USP34	61187463	61188709	-0.317841	-0.27899	-0.084573	0.0421967	0.0388515	0.233268	0.360038	0.194417	0.321186	0.12677	0.0137472	6.76484	18.95	2019	2027	1865	1269	2094	1671	1396	2087	1137	1104	1318	1346	2858	1205	5.91738	6.58132	6.89177	4.38435	5.48335	5.67458	4.7469	5.22696	6.03602	6.0722	5.90794	6.29925	7.24163	6.03255
ENSG00000198646.14	chr20	NCOA6	34689097	34689560	-0.132133	-0.151744	0.114051	0.121619	-0.0196105	0.246185	0.253753	0.265795	0.273363	0.00756802	0.0137472	6.74735	18.9481	2031	1736	1641	1378	2140	1688	1445	2155	1054	1190	1330	1411	2691	1188	9.86104	9.33745	10.0457	7.887	9.2833	9.49618	8.13977	8.94115	9.26937	10.8428	9.87625	10.9393	11.2955	9.85258
ENSG00000133316.15	chr11	WDR74	62832342	62832578	0.344509	0.24118	0.0516193	0.186303	-0.103329	-0.29289	-0.158206	-0.189561	-0.0548771	0.134684	0.0137822	5.42999	18.9398	730	637	540	868	928	726	761	958	441	418	462	443	855	515	9.29107	8.98148	8.66553	13.023	10.5528	10.7064	11.2372	10.4194	10.1667	9.98395	8.99316	9.00319	9.40783	11.1962
ENSG00000167657.14	chr19	DAPK3	3958453	3959637	0.0515417	0.242251	-0.147159	-0.245764	0.190709	-0.198701	-0.297306	-0.38941	-0.488015	-0.0986049	0.0138819	5.71497	18.9211	1015	903	696	896	1070	854	1129	1112	647	510	526	536	818	546	15.4591	15.2361	13.3655	16.0871	14.5606	15.071	19.9501	14.473	17.8493	14.5771	12.2527	13.0357	10.7709	14.2047
ENSG00000177943.14	chr9	MAMDC4	136850943	136851105	0.496966	0.650582	0.170318	0.0457906	0.153617	-0.326648	-0.451175	-0.480264	-0.604792	-0.124528	0.0139445	3.32435	18.9085	191	119	92	192	234	162	236	219	130	114	91	92	166	95	1.88055	1.29797	1.14209	2.22845	2.05847	1.84813	2.69585	1.8426	2.31842	2.1064	1.37032	1.44641	1.413	1.59771
ENSG00000067646.12	chrY	ZFY	2935281	2935446	-0.361186	-0.278366	-0.128425	-0.0348536	0.08282	0.23276	0.326332	0.14994	0.243512	0.0935719	0.0140066	4.45581	18.8936	421	419	376	283	381	331	314	421	222	217	294	240	558	227	4.09512	4.51507	4.61138	3.24505	3.3112	3.73058	3.54361	3.49945	3.91142	3.96121	4.37381	3.72774	4.69245	3.77165
ENSG00000123104.12	chr12	ITPR2	26335352	26339483	-0.370758	-0.417322	-0.277609	-0.05392	-0.0465643	0.0931486	0.316838	0.139713	0.363402	0.223689	0.0140066	3.94479	18.8933	328	272	287	197	284	241	197	277	157	144	160	189	407	160	1.27468	1.17102	1.40627	0.902496	0.986105	1.0852	0.888233	0.919904	1.10516	1.05021	0.950991	1.17285	1.36743	1.06211
ENSG00000125912.11	chr19	NCLN	3185563	3185956	-0.00778272	0.177713	-0.107186	-0.336652	0.185496	-0.0994028	-0.32887	-0.284899	-0.514365	-0.229467	0.0140122	6.48696	18.8897	1796	1642	1144	1487	1862	1396	1830	2021	1036	964	923	929	1380	872	23.2528	23.5509	18.6747	22.695	21.5389	20.942	27.4885	22.3598	24.2955	23.4223	18.2767	19.2059	15.4464	19.2844
ENSG00000167925.16	chr17	GHDC	42188799	42189087	0.168503	0.281326	0.0646895	-0.10932	0.112822	-0.103814	-0.277823	-0.216636	-0.390646	-0.174009	0.0141085	4.8008	18.8719	515	428	351	464	623	438	545	671	293	279	331	296	477	284	6.9265	6.377	5.95213	7.35656	7.48636	6.82566	8.50423	7.71193	7.13792	7.04198	6.80867	6.35695	5.54634	6.52448
ENSG00000010818.10	chr6	HIVEP2	142751469	142753931	-0.487735	-0.396868	-0.159676	-0.246995	0.0908671	0.328059	0.240739	0.237192	0.149872	-0.0873194	0.0142138	4.58925	18.8528	474	485	452	256	469	347	327	486	223	249	292	313	593	212	2.40464	2.72571	2.89114	1.53095	2.12579	2.03969	1.92465	2.10689	2.04915	2.37058	2.26559	2.53551	2.6008	1.83708
ENSG00000164168.8	chr4	TMEM184C	147617386	147618079	-0.268172	-0.225629	-0.0798155	-0.06856	0.0425423	0.188356	0.199612	0.145814	0.157069	0.0112555	0.0142374	5.74455	18.8465	1059	924	928	738	1027	784	786	1060	535	516	680	665	1253	568	12.156	11.7499	13.4308	9.98625	10.5328	10.4274	10.4677	10.3977	11.1236	11.1155	11.938	12.189	12.4345	11.1369
ENSG00000108021.20	chr10	TASOR2	5684838	5685175	-0.44465	-0.348866	-0.0941383	-0.214127	0.0957832	0.350511	0.230523	0.254728	0.13474	-0.119988	0.014368	5.84404	18.8236	1130	1144	1023	634	1127	820	781	1096	584	613	710	762	1435	505	5.57305	6.25038	6.36134	3.68599	4.96609	4.68589	4.46886	4.61911	5.21704	5.6736	5.3555	6.00094	6.11853	4.25428
ENSG00000185658.13	chr21	BRWD1	39184176	39187417	-0.231926	-0.283785	-0.0919426	-0.013628	-0.0518585	0.139984	0.218298	0.191842	0.270157	0.0783146	0.0143829	5.84713	18.8186	1102	1025	992	751	1186	878	794	1183	509	555	754	671	1369	651	3.00935	3.10085	3.41556	2.41758	2.89369	2.77811	2.51561	2.76064	2.51771	2.84425	3.14913	2.92593	3.23203	3.03664
ENSG00000010404.18	chrX	IDS	149476988	149483218	-0.321867	-0.262952	-0.00899432	-0.144881	0.0589153	0.312873	0.176987	0.253958	0.118071	-0.135886	0.0143921	6.50405	18.8119	1717	1679	1572	1081	1771	1368	1257	1735	939	1004	1167	1161	2138	871	9.98602	10.8178	11.5275	7.41136	9.20273	9.21876	8.48182	8.62294	9.89202	10.9582	10.3806	10.7821	10.7501	8.65289
ENSG00000147403.16	chrX	RPL10	154389955	154389972	0.207263	0.173132	0.2244	0.262707	-0.0341311	0.0171375	0.0554441	0.0512686	0.0895752	0.0383065	0.0143921	9.62787	18.8145	13662	11292	10195	13654	16025	12643	13123	16700	8010	8183	9702	9646	17478	9434	153.053	140.141	144.004	180.317	160.399	164.113	170.566	159.874	162.539	172.038	166.233	172.554	169.278	180.528
ENSG00000128626.11	chr19	MRPS12	38930548	38930998	0.299004	0.349276	-0.0905885	-0.0568902	0.050272	-0.389593	-0.355894	-0.439865	-0.406166	0.0336983	0.0144031	5.01445	18.8075	568	500	409	628	706	558	622	723	417	325	297	300	486	377	14.3202	13.9648	13.0012	18.6642	15.9031	16.3004	18.1937	15.5766	19.0429	15.3768	11.4521	12.0773	10.593	16.2354
ENSG00000004779.10	chr16	NDUFAB1	23581014	23581173	0.131724	0.123163	-0.233396	-0.0117922	-0.00856074	-0.36512	-0.143516	-0.356559	-0.134955	0.221604	0.01441	5.57945	18.8038	944	816	610	913	1011	773	800	1074	562	405	502	440	939	545	32.9629	31.5653	26.8561	37.5816	31.5414	31.275	32.4097	32.0473	35.5457	26.5395	26.8093	24.5333	28.3466	32.5066
ENSG00000158711.13	chr1	ELK4	205597556	205597862	-0.237133	-0.263997	-0.165807	0.0220869	-0.0268641	0.0713257	0.25922	0.0981899	0.286084	0.187894	0.0144122	6.19493	18.7982	1412	1352	1228	956	1486	1141	1004	1427	738	669	837	898	1841	828	6.28593	6.66772	6.89274	5.01698	5.91057	5.88551	5.18561	5.42866	5.95098	5.58913	5.69886	6.38353	7.08548	6.2963
ENSG00000177045.10	chr19	SIX5	45764785	45766111	-0.0445056	0.199711	-0.214697	-0.390029	0.244216	-0.170191	-0.345523	-0.414407	-0.58974	-0.175332	0.0144122	4.81437	18.7985	618	473	373	482	548	440	560	620	378	302	265	266	427	269	9.32584	7.90726	7.09687	8.57425	7.38849	7.69336	9.80435	7.99511	10.3321	8.55243	6.11607	6.4096	5.57068	6.93381
ENSG00000149308.17	chr11	NPAT	108157215	108159019	-0.263057	-0.214958	-0.0581894	0.0467602	0.0480992	0.204868	0.309817	0.156768	0.261718	0.10495	0.0144955	5.81335	18.7828	1137	947	922	712	1040	881	789	1091	579	570	725	649	1420	624	8.16188	7.53088	8.34487	6.02504	6.67021	7.32774	6.5711	6.6925	7.52845	7.67871	7.95968	7.43917	8.8125	7.6513
ENSG00000104907.12	chr19	TRMT1	13104902	13105081	0.380063	0.334616	0.22445	0.121053	-0.0454462	-0.155613	-0.259009	-0.110167	-0.213563	-0.103397	0.0145533	4.81504	18.7714	474	381	343	527	612	488	516	658	281	300	311	325	494	323	7.61636	6.78203	6.94899	9.98228	8.7861	9.08558	9.61945	9.03501	8.17848	9.04636	7.64288	8.33878	6.86241	8.86527
ENSG00000083223.18	chr9	TUT7	86287733	86288744	-0.310151	-0.232975	-0.137192	-0.0247218	0.0771761	0.172959	0.285429	0.0957831	0.208253	0.11247	0.0145784	4.79094	18.7649	585	474	461	356	492	437	416	558	265	253	341	337	649	319	4.71468	4.23195	4.68442	3.38218	3.54273	4.08077	3.88975	3.84295	3.86847	3.82649	4.20319	4.33687	4.52191	4.39145
ENSG00000241489.8	chrX	AC244197.3	149477104	149483218	-0.30542	-0.26048	0.0203718	-0.113335	0.0449399	0.325791	0.192085	0.280851	0.147145	-0.133706	0.0146331	6.42407	18.754	1596	1574	1480	1025	1664	1305	1181	1619	884	960	1112	1112	2049	832	8.89194	9.71481	10.3964	6.7319	8.2831	8.42438	7.63387	7.70804	8.92099	10.0373	9.47537	9.89278	9.8693	7.91786
ENSG00000116691.11	chr1	MIIP	12019466	12019552	0.2879	0.332181	0.0746597	-0.114046	0.0442805	-0.213241	-0.401946	-0.257521	-0.446227	-0.188706	0.0147153	5.3227	18.7363	707	610	492	742	934	637	786	972	429	427	426	415	591	433	13.5469	12.9484	11.8863	16.7601	15.9899	14.1425	17.4733	15.9156	14.8894	15.3544	12.4842	12.6976	9.79017	14.172
ENSG00000163625.15	chr4	WDFY3	84669610	84672991	-0.365465	-0.38655	-0.0268247	0.0106941	-0.0210844	0.338641	0.37616	0.359725	0.397244	0.0375188	0.0147153	5.19848	18.7367	678	689	653	396	739	540	441	697	346	410	459	470	1015	369	2.1742	2.44768	2.64023	1.49698	2.11734	2.00645	1.64074	1.91002	2.00976	2.46739	2.25118	2.40668	2.81396	2.02124
ENSG00000100523.14	chr14	DDHD1	53036745	53046949	-0.246124	-0.183768	-0.0361809	-0.00389886	0.0623561	0.209943	0.242225	0.147587	0.179869	0.032282	0.0147501	5.84041	18.7285	1121	1051	881	746	1123	843	827	1139	591	612	712	675	1353	632	3.37685	3.50731	3.34611	2.64908	3.02247	2.94237	2.8903	2.93199	3.22471	3.45972	3.2803	3.24683	3.52358	3.25195
ENSG00000163939.18	chr3	PBRM1	52545352	52548235	-0.351622	-0.245087	-0.0926013	-0.0566981	0.106535	0.25902	0.294924	0.152485	0.188389	0.0359032	0.0147936	6.92648	18.7193	2283	2295	2112	1455	2250	1846	1640	2516	1253	1199	1569	1483	3063	1250	12.7827	14.2353	14.9097	9.60352	11.2558	11.976	10.6535	12.0382	12.7077	12.5985	13.4359	13.2589	14.8267	11.955
ENSG00000179403.12	chr1	VWA1	1434861	1435146	0.0710421	0.223594	-0.251041	-0.332711	0.152552	-0.322083	-0.403753	-0.474635	-0.556306	-0.0816704	0.0148075	3.99054	18.7146	314	262	223	275	333	268	327	369	189	170	144	132	227	166	3.35101	3.09751	3.00061	3.45962	3.17516	3.31394	4.04878	3.36516	3.65346	3.40469	2.35037	2.24941	2.09436	3.02604
ENSG00000064547.14	chr19	LPAR2	19623655	19624569	0.261414	0.300551	-0.0301274	-0.0758578	0.0391373	-0.291541	-0.337272	-0.330679	-0.376409	-0.0457304	0.014812	3.98318	18.7022	272	260	191	297	340	268	307	340	194	143	180	152	275	162	4.94205	5.23332	4.37552	6.36128	5.51941	5.64205	6.47154	5.27899	6.38465	4.87593	5.00193	4.40993	4.31968	5.02775
ENSG00000099899.15	chr22	TRMT2A	20111875	20112794	0.048053	0.23941	-0.0506673	-0.16132	0.191357	-0.0987203	-0.209373	-0.290077	-0.400729	-0.110652	0.014812	5.39509	18.7013	835	658	559	679	851	682	791	1029	489	436	484	401	723	434	11.415	9.96506	9.63515	10.9423	10.3943	10.8028	12.5457	12.0209	12.1086	11.1856	10.1195	8.75352	8.54491	10.1344
ENSG00000126821.8	chr14	SGPP1	63684216	63686656	-0.276371	-0.238098	-0.354371	-0.263887	0.0382732	-0.0779998	0.0124843	-0.116273	-0.0257889	0.0904841	0.014812	4.9897	18.7009	647	620	560	439	635	515	470	719	310	263	391	312	676	317	10.4834	11.129	11.4405	8.3852	9.19282	9.66874	8.83544	9.95546	9.09825	7.9972	9.68954	8.07242	9.46949	8.77362
ENSG00000142949.17	chr1	PTPRF	43525187	43525257	-0.262381	-0.110603	0.0543335	-0.180692	0.151778	0.316714	0.0816887	0.164936	-0.0700892	-0.235026	0.014812	8.84443	18.7012	8761	8328	7263	5630	8901	6936	6980	9300	5029	5435	5638	5867	9735	4414	44.2087	46.5544	46.2093	33.4898	40.13	40.5534	40.864	40.1025	45.9656	51.468	43.5118	47.2738	42.4689	38.0458
ENSG00000167658.16	chr19	EEF2	3976056	3976747	0.0152078	0.0892058	-0.081107	-0.231278	0.0739981	-0.0963148	-0.246486	-0.170313	-0.320484	-0.150171	0.014812	11.1513	18.703	43146	39071	33281	36472	48142	37755	40485	51287	25279	23380	25011	24582	39156	22880	580.005	581.85	564.087	577.964	578.217	588.07	631.417	589.158	615.528	589.819	514.221	527.665	455.061	525.373
ENSG00000188483.8	chr9	IER5L	129175552	129178261	0.130928	0.645608	-0.670334	-0.295098	0.51468	-0.801262	-0.426026	-1.31594	-0.940706	0.375237	0.0149034	1.21278	18.6847	47	43	16	44	40	35	51	51	47	13	13	18	33	21	0.937462	0.950145	0.402378	1.03457	0.712839	0.808887	1.1802	0.869279	1.69805	0.486612	0.396576	0.573295	0.56905	0.715477
ENSG00000173674.11	chrX	EIF1AX	20124525	20128311	-0.0578353	-0.0682825	-0.255489	-0.0600201	-0.0104472	-0.197653	-0.00218478	-0.187206	0.00826239	0.195469	0.0149221	7.47447	18.6793	3474	3173	2763	2819	3776	2903	2984	3890	1763	1475	2082	1762	3793	2005	42.5424	43.0456	42.6611	40.6947	41.3143	41.1911	42.3958	40.7076	39.1059	33.8975	38.9943	34.4547	40.1565	41.9399
ENSG00000183060.15	chr15	LYSMD4	99715697	99717822	0.369907	0.2966	0.255899	0.165251	-0.0733072	-0.114008	-0.204656	-0.0407006	-0.131348	-0.0906478	0.0149669	4.25259	18.6675	305	258	244	331	447	319	338	441	178	203	208	236	377	205	2.89387	2.71184	2.91895	3.70217	3.78933	3.50698	3.72072	3.57562	3.05912	3.61458	3.01835	3.57553	3.09244	3.32241
ENSG00000204568.12	chr6	MRPS18B	30617840	30617943	0.275726	0.180276	0.114997	0.249292	-0.0954499	-0.160729	-0.0264343	-0.065279	0.0690157	0.134295	0.0149669	6.53103	18.6686	1545	1331	1239	1657	2046	1524	1500	2098	909	843	1082	1078	1953	1147	47.5315	45.3625	48.0599	60.0932	56.2386	54.3253	53.5397	55.1559	50.654	48.6703	50.9106	52.9568	51.9441	60.275
ENSG00000113558.18	chr5	SKP1	134148935	134157768	0.137042	0.0639899	-0.119097	0.0731323	-0.0730517	-0.256139	-0.0639092	-0.183087	0.00914246	0.19223	0.0150205	8.45412	18.6544	6290	5761	5050	6221	7651	5842	5720	7933	3577	3031	4010	3573	7240	4164	26.6226	27.0124	26.9495	31.0392	28.9331	28.6501	28.0884	28.6927	27.4231	24.0752	25.958	24.1481	26.4923	30.1045
ENSG00000273047.1	chr20	AL121845.2	63738270	63738499	0.0817981	0.331217	-0.535538	-0.608864	0.249419	-0.617336	-0.690662	-0.866755	-0.940081	-0.0733253	0.0150205	1.71849	18.6559	53	67	43	63	78	41	67	89	41	32	24	19	33	33	4.88881	6.84649	5.00097	6.85043	6.42833	4.38203	7.17024	7.01538	6.85028	5.53938	3.38584	2.79854	2.63161	5.1995
ENSG00000162066.15	chr16	AMDHD2	2520357	2520541	0.210791	0.361461	-0.0730184	-0.21393	0.15067	-0.28381	-0.424721	-0.43448	-0.575391	-0.140912	0.0150363	4.68915	18.6469	504	399	308	474	571	413	542	603	318	272	243	246	359	275	6.23982	5.47243	4.80784	6.91782	6.31616	5.92455	7.78524	6.37958	7.13125	6.31966	4.60124	4.86325	3.84252	5.8156
ENSG00000177700.6	chr11	POLR2L	837356	837605	0.224841	0.268037	-0.00655896	-0.141347	0.0431955	-0.2314	-0.366188	-0.274596	-0.409384	-0.134788	0.0150363	6.32273	18.6479	1411	1304	1034	1460	1821	1307	1595	1697	948	842	811	831	1282	831	67.7351	69.3473	62.5843	82.6208	78.1039	72.6986	88.8339	69.6149	82.4313	75.8546	59.5436	63.6997	53.2054	68.1409
ENSG00000133812.15	chr11	SBF2	9778667	9780516	-0.376681	-0.264725	-0.00272668	0.0118159	0.111956	0.373955	0.388497	0.261998	0.276541	0.0145426	0.0151417	4.944	18.6289	592	582	497	332	631	409	404	600	318	315	392	418	790	328	1.9085	2.07854	2.02015	1.2617	1.8175	1.52777	1.51106	1.65293	1.85692	1.90574	1.93278	2.15177	2.2018	1.80619
ENSG00000127603.27	chr1	MACF1	39081316	39081543	-0.35338	-0.336875	-0.0239486	0.0427514	0.0165049	0.329431	0.396131	0.312927	0.379626	0.0667	0.0151563	7.35924	18.6222	2985	2964	2974	1774	3204	2488	1973	3311	1553	1876	1976	2073	4486	1750	3.94538	4.33998	4.95614	2.76406	3.78366	3.81029	3.02554	3.7397	3.71803	4.65329	3.99446	4.37516	5.12607	3.95096
ENSG00000160781.17	chr1	PAQR6	156243320	156244403	0.39285	0.528181	0.498412	0.462256	0.135331	0.105562	0.069406	-0.0297689	-0.0659246	-0.0361557	0.0151563	3.40499	18.6216	172	115	116	189	221	144	208	257	97	120	131	130	248	113	3.67334	2.7208	3.12356	4.75822	4.21698	3.56336	5.1538	4.69029	3.75234	4.80947	4.2789	4.43329	4.57894	4.12223
ENSG00000138688.15	chr4	KIAA1109	122152333	122152584	-0.56679	-0.496512	-0.150417	-0.14017	0.070278	0.416373	0.42662	0.346095	0.356342	0.0102471	0.0151872	5.30084	18.6145	746	831	753	355	809	535	484	775	347	406	504	515	1099	364	1.96991	2.43094	2.50704	1.10506	1.90867	1.63691	1.4828	1.74881	1.65972	2.01195	2.03547	2.17152	2.50891	1.64183
ENSG00000173432.12	chr11	SAA1	18266260	18266296	0.369648	0.225309	0.251362	0.301117	-0.144339	-0.118286	-0.0685312	0.0260534	0.0758082	0.0497547	0.0152207	9.29008	18.6071	10320	8406	7923	12167	13447	10287	10774	13889	5657	6200	7579	7536	12687	7832	785.681	708.96	760.527	1091.94	914.678	907.443	951.645	903.589	780.099	885.812	882.482	916.131	835.038	1018.5
ENSG00000183117.19	chr8	CSMD1	2935353	2938744	-0.635783	-0.501746	-0.0930884	0.0340788	0.134037	0.542695	0.669862	0.408657	0.535825	0.127167	0.0153022	1.7436	18.5927	60	67	63	33	56	40	41	47	39	40	43	37	83	43	0.173388	0.21449	0.229544	0.112417	0.144588	0.133934	0.137462	0.116064	0.20414	0.216926	0.190048	0.170734	0.207361	0.212254
ENSG00000141582.15	chr17	CBX4	79833156	79835395	-0.0130731	0.117027	-0.311724	-0.307785	0.1301	-0.298651	-0.294712	-0.428751	-0.424812	0.0039394	0.0153158	5.45872	18.5882	915	827	579	718	965	718	848	905	572	429	447	364	741	437	17.1079	17.1296	13.6494	15.8253	16.1206	15.5548	18.3952	14.4597	19.3718	15.0528	12.7824	10.8675	11.9778	13.9566
ENSG00000171956.7	chr15	FOXB1	60004234	60004643	-0.0107932	0.0378033	-0.0233177	-0.45336	0.0485966	-0.0125245	-0.442567	-0.0611211	-0.491164	-0.430043	0.0153411	3.52697	18.582	207	210	173	193	252	171	192	250	136	129	131	130	175	102	3.10291	3.48726	3.26967	3.41041	3.37502	2.97002	3.33912	3.20238	3.69263	3.62888	3.0033	3.11166	2.26787	2.61168
ENSG00000095564.14	chr10	BTAF1	91923770	91924090	-0.318764	-0.265325	-0.0879292	0.00416345	0.0534389	0.230834	0.322927	0.177396	0.269488	0.0920927	0.0154159	5.92882	18.5661	1149	1174	1003	715	1171	936	870	1182	593	604	760	749	1593	638	8.19254	9.27326	9.01691	6.00972	7.45987	7.73283	7.19696	7.20194	7.65861	8.082	8.28781	8.52767	9.81963	7.77033
ENSG00000198431.16	chr12	TXNRD1	104215779	104215893	-0.20902	-0.128244	-0.030825	0.048743	0.0807754	0.178195	0.257763	0.0974195	0.176988	0.079568	0.0154159	8.3755	18.5665	6572	5581	5217	4530	6330	4943	5025	6632	3426	3309	4045	4087	8214	3636	52.942	49.8058	52.9885	43.018	45.5598	46.1378	46.9645	45.6542	49.9904	50.0245	49.8366	52.5723	57.2055	50.0319
ENSG00000262730.1	chr17	AC104581.2	7925931	7925975	0.31137	0.190387	0.435045	0.410761	-0.120983	0.123676	0.0993909	0.244658	0.220373	-0.0242847	0.0155426	4.74726	18.5454	455	331	329	496	560	390	388	568	263	328	308	370	603	340	70.6736	56.956	64.4318	90.8191	77.7159	70.1898	69.9212	75.3924	73.9943	95.6099	73.1685	91.7693	80.9737	90.208
ENSG00000143398.20	chr1	PIP5K1A	151197949	151198117	-0.144001	-0.118469	0.00987495	0.102647	0.0255314	0.153876	0.246648	0.128344	0.221116	0.092772	0.0155853	7.91882	18.5364	4460	4230	3673	3369	4726	3686	3551	4929	2410	2460	2929	2990	6032	2709	44.603	46.8636	46.3136	39.7173	42.2278	42.7119	41.2013	42.1232	43.6559	46.1687	44.7998	47.7475	52.1521	46.2763
ENSG00000196712.17	chr17	NF1	31094927	31095369	-0.355723	-0.377408	-0.0336424	-0.0154342	-0.0216844	0.322081	0.340289	0.343765	0.361974	0.0182082	0.0155853	6.49056	18.5342	1701	1749	1523	932	1850	1370	1084	1707	865	1001	1177	1097	2366	943	3.38906	3.86039	3.8259	2.18898	3.29324	3.16271	2.50574	2.90631	3.12168	3.74277	3.58657	3.49005	4.0754	3.20928
ENSG00000129116.19	chr4	PALLD	168497052	168497194	-0.0850644	-0.0299348	0.0547267	0.196323	0.0551297	0.139791	0.281388	0.0846614	0.226258	0.141597	0.0155961	6.35618	18.5301	1483	1357	1191	1142	1577	1273	1276	1667	827	809	1059	952	2046	965	7.91484	8.02319	8.01441	7.18484	7.51985	7.87215	7.90102	7.60275	7.99473	8.10277	8.6442	8.11313	9.44034	8.79729
ENSG00000102780.16	chr13	DGKH	42040036	42040126	-0.550939	-0.611358	-0.360966	-0.0342147	-0.0604193	0.189972	0.516724	0.250392	0.577143	0.326751	0.0157496	3.1114	18.5059	179	156	185	95	175	110	81	151	91	75	100	100	254	90	0.492723	0.475708	0.642067	0.308264	0.430392	0.350838	0.258682	0.35519	0.45372	0.387431	0.420995	0.439542	0.604456	0.423168
ENSG00000003989.17	chr8	SLC7A2	17497088	17497237	-0.314546	-0.238936	-0.0883183	-0.0901776	0.0756094	0.226228	0.224368	0.150618	0.148759	-0.00185928	0.0157504	6.94728	18.4909	2363	2233	2173	1508	2385	1879	1812	2486	1211	1324	1534	1437	2973	1263	16.158	16.9152	18.7345	12.1555	14.5709	14.8872	14.3752	14.5264	14.9991	16.99	16.0426	15.6903	17.5751	14.7519
ENSG00000095637.22	chr10	SORBS1	95311771	95315126	-0.35608	-0.19755	0.09258	-0.206939	0.15853	0.44866	0.149141	0.29013	-0.00938965	-0.299519	0.0157504	4.71859	18.4864	519	489	417	309	469	393	382	517	279	282	420	324	609	220	2.56176	2.6739	2.59517	1.79796	2.06833	2.24764	2.18759	2.1807	2.49444	2.61218	3.17065	2.55368	2.59878	1.85487
ENSG00000114902.14	chr3	SPCS1	52704955	52705158	0.123481	0.0316144	-0.13646	-0.123085	-0.0918668	-0.259941	-0.246567	-0.168074	-0.1547	0.0133748	0.0157504	6.97123	18.4919	2176	2185	1908	2266	2786	2128	2147	2813	1241	1069	1448	1341	2365	1318	22.9683	25.5498	25.3926	28.1955	26.2741	26.0259	26.2926	25.3731	23.7268	21.1754	23.3758	22.6021	21.5815	23.7633
ENSG00000161547.16	chr17	SRSF2	76734115	76736464	-0.058627	0.0578932	-0.210163	-0.118264	0.11652	-0.151536	-0.0596367	-0.268056	-0.176157	0.0918989	0.0157504	7.866	18.4856	4725	4195	3247	3732	4751	3705	4147	5162	2657	2164	2499	2359	4591	2527	84.6548	83.2621	73.3484	78.8209	76.052	76.9134	86.2016	79.0317	86.226	72.7596	68.4768	67.4882	71.1112	77.3349
ENSG00000165124.18	chr9	SVEP1	110365248	110366560	-0.270787	-0.261396	0.00155648	0.0645856	0.00939172	0.272344	0.335373	0.262952	0.325981	0.0630291	0.0157504	8.45141	18.5026	6529	6121	5931	4082	6853	5429	4513	6740	3508	3760	4321	4474	9314	3762	24.8655	25.8249	28.4798	18.3263	23.3189	23.9571	19.941	21.9353	24.1996	26.8734	25.1688	27.208	30.6668	24.4732
ENSG00000173064.13	chr12	HECTD4	112160188	112162523	-0.549369	-0.4116	0.0193696	-0.128779	0.13777	0.568739	0.420591	0.430969	0.282821	-0.148148	0.0157504	5.6492	18.4896	950	971	937	466	896	724	607	845	548	625	638	690	1384	438	2.3614	2.67381	2.93659	1.36547	1.98989	2.0852	1.75051	1.79488	2.46731	2.91547	2.42546	2.7387	2.97415	1.85969
ENSG00000196526.10	chr4	AFAP1	7758714	7763791	-0.373718	-0.206692	0.0468145	-0.254199	0.167026	0.420533	0.119519	0.253507	-0.0475071	-0.301014	0.0157504	5.98369	18.4877	1233	1135	1101	707	1222	918	905	1202	715	750	811	851	1425	540	6.64091	6.77214	7.4767	4.48884	5.88046	5.7289	5.65515	5.53226	6.97537	7.5807	6.68056	7.31887	6.63529	4.96797
ENSG00000204842.17	chr12	ATXN2	111443485	111444187	-0.217862	-0.111978	0.134379	0.0585419	0.105884	0.352242	0.276404	0.246358	0.17052	-0.0758374	0.0157504	5.69109	18.493	948	876	799	634	995	755	746	1000	552	607	662	665	1279	533	3.09812	3.17146	3.29226	2.44247	2.90528	2.85891	2.82852	2.79269	3.26758	3.72273	3.30883	3.47025	3.61361	2.97534
ENSG00000213398.8	chr16	LCAT	67939750	67940478	0.39654	0.487488	0.208816	0.469904	0.0909473	-0.187725	0.0733635	-0.278672	-0.0175838	0.261088	0.0158648	3.03982	18.4671	139	95	91	137	175	136	166	182	87	72	81	99	187	102	2.86227	2.16713	2.36263	3.32557	3.21966	3.24488	3.96584	3.20258	3.24498	2.78235	2.55099	3.25522	3.32903	3.5877
ENSG00000162613.16	chr1	FUBP1	77944055	77944269	-0.182367	-0.0481524	-0.0413032	0.0789576	0.134214	0.141063	0.261324	0.0068492	0.12711	0.120261	0.0159343	7.02909	18.4548	2482	2261	1971	1785	2537	1907	2009	2804	1386	1276	1562	1551	3128	1491	23.6783	23.8954	23.7079	20.0741	21.6244	21.0796	22.2362	22.8591	23.9502	22.8445	22.7907	23.6271	25.7986	24.2967
ENSG00000115568.15	chr2	ZNF142	218637916	218638808	-0.260924	-0.084256	0.142269	0.045637	0.176669	0.403193	0.306562	0.226525	0.129893	-0.0966317	0.0160365	5.14455	18.4382	709	583	515	475	634	472	516	703	389	444	418	468	866	363	5.47956	4.99153	5.0184	4.32756	4.37789	4.22674	4.6268	4.64289	5.4456	6.4397	4.94087	5.77558	5.78626	4.79211
ENSG00000042753.11	chr19	AP2S1	46838136	46838548	0.288015	0.246013	0.0589579	0.146562	-0.042002	-0.229057	-0.141454	-0.187056	-0.0994517	0.0876039	0.016048	6.9248	18.4341	2049	1847	1555	2243	2614	2088	2244	2809	1196	1116	1410	1289	2329	1449	64.9976	64.9065	62.1934	83.8754	74.0861	76.7449	82.5866	76.1449	68.7201	66.4359	68.4072	65.2918	63.8713	78.5135
ENSG00000175567.10	chr11	UCP2	73974672	73975121	0.163559	0.138729	0.269301	0.173399	-0.0248301	0.105741	0.00983986	0.130571	0.03467	-0.0959015	0.0160994	6.81884	18.4245	1977	1669	1441	1847	2388	1737	1896	2316	1126	1220	1476	1415	2458	1241	33.7004	31.5174	30.9707	37.1147	36.3696	34.3078	37.4972	33.7366	34.7668	39.0276	38.4807	38.5155	36.2236	36.1344
ENSG00000187193.9	chr16	MT1X	56682470	56682568	0.379161	0.342939	0.349263	0.477599	-0.0362226	-0.0298986	0.0984377	0.00632401	0.13466	0.128336	0.016178	6.14752	18.4112	1184	941	756	1330	1402	1141	1215	1366	812	838	814	778	1599	924	37.0582	32.6278	29.8341	49.0721	39.2064	41.3792	44.1205	36.5357	46.0347	49.2221	38.9659	38.8832	43.2675	49.3998
ENSG00000128585.18	chr7	MKLN1	131110096	131110207	-0.336849	-0.354443	-0.155455	-0.132944	-0.0175939	0.181394	0.203905	0.198988	0.221499	0.0225112	0.0161852	6.2898	18.4077	1527	1540	1370	979	1533	1208	1025	1545	758	748	987	962	1981	752	6.41136	7.16305	7.25255	4.84556	5.75082	5.87682	4.99306	5.54337	5.76471	5.89382	6.33806	6.44966	7.19079	5.39324
ENSG00000136205.17	chr7	TNS3	47275154	47278220	-0.240488	-0.153862	0.0558124	-0.0476758	0.0866261	0.2963	0.192812	0.209674	0.106186	-0.103488	0.0163122	7.3265	18.3879	3223	2774	2449	2034	3074	2414	2334	3190	1664	1818	1934	2123	3753	1636	14.8092	14.1202	14.1879	11.0172	12.6197	12.852	12.4423	12.5255	13.8491	15.6764	13.5911	15.5765	14.9083	12.8403
ENSG00000182700.5	chr5	IGIP	140125937	140129392	-0.0562163	-0.512062	-0.0630112	0.272728	-0.455845	-0.00679489	0.328944	0.44905	0.78479	0.335739	0.0163163	1.92666	18.3824	70	65	58	53	78	64	43	63	24	48	33	43	102	49	1.09484	1.12624	1.14377	0.977186	1.08999	1.15983	0.780281	0.842026	0.679923	1.40889	0.789392	1.07391	1.37922	1.30909
ENSG00000269711.1	chr19	AC008763.3	7678501	7678604	0.0574761	0.298768	-0.395721	-0.513164	0.241292	-0.453197	-0.57064	-0.694488	-0.811932	-0.117443	0.0163163	4.16101	18.3823	348	333	244	336	393	276	386	353	287	177	154	134	196	186	24.2094	25.6634	21.4019	27.5545	24.4271	22.2473	31.1546	20.9852	36.1645	23.1079	16.3852	14.8853	11.788	22.1023
ENSG00000040199.18	chr16	PHLPP2	71637835	71638383	-0.291309	-0.231653	-0.0300794	-0.0933573	0.0596553	0.261229	0.197951	0.201574	0.138296	-0.0632779	0.0163523	6.18783	18.375	1426	1321	1212	913	1434	1076	1006	1501	726	757	916	941	1744	723	6.16989	6.33179	6.61179	4.65671	5.54349	5.39429	5.04996	5.54974	5.68973	6.14664	6.06152	6.50127	6.52357	5.34339
ENSG00000170855.4	chr12	TRIAP1	120443964	120444955	0.323989	0.135009	0.081884	0.129518	-0.18898	-0.242105	-0.19447	-0.0531247	-0.00549052	0.0476342	0.0163681	5.36576	18.3703	726	591	545	760	927	750	646	944	388	390	500	434	813	480	27.8121	25.0814	26.3241	34.3211	31.7288	33.2907	28.7119	30.9032	26.9232	28.0379	29.2951	26.5484	26.9258	31.4094
ENSG00000130706.13	chr20	ADRM1	62302093	62302142	0.153303	0.199966	-0.108388	-0.186751	0.046663	-0.261691	-0.340054	-0.308354	-0.386717	-0.078363	0.0164507	7.69206	18.35	4091	3348	2699	3726	4562	3448	4107	4642	2286	2138	1977	2108	3390	2134	103.237	93.5959	85.875	110.84	102.858	100.818	120.243	100.102	104.491	101.25	76.3027	84.9427	73.9581	91.9857
ENSG00000177283.7	chr10	FZD8	35638249	35642278	-0.401037	0.0090974	-0.0493883	-0.748016	0.410134	0.351648	-0.34698	-0.0584857	-0.757114	-0.698628	0.0164507	1.8733	18.3493	72	78	51	48	70	42	72	80	41	50	40	40	50	27	0.965723	1.15899	0.862479	0.758946	0.838869	0.652729	1.12043	0.916945	0.996095	1.25856	0.820555	0.856702	0.57979	0.618592
ENSG00000180891.13	chr17	CUEDC1	57861243	57863285	0.202711	0.198799	-0.0381725	-0.0717708	-0.00391192	-0.240884	-0.274482	-0.236972	-0.27057	-0.0335983	0.0164507	4.60945	18.3525	438	387	324	420	558	410	417	552	287	215	274	263	431	265	4.17852	4.09002	3.89719	4.72332	4.75618	4.53207	4.61547	4.50009	4.95938	3.8492	3.99785	4.0064	3.55473	4.31832
ENSG00000196943.14	chr14	NOP9	24299850	24300201	-0.166773	-0.0842809	0.0322417	0.15002	0.0824919	0.199015	0.316793	0.116523	0.234301	0.117778	0.0164507	5.60616	18.3544	936	782	745	638	926	743	696	1042	491	513	588	591	1180	589	8.3696	7.74642	8.39931	6.72511	7.39802	7.69806	7.22053	7.96214	7.95256	8.60854	8.04143	8.43852	9.12203	8.99631
ENSG00000166925.9	chr7	TSC22D4	100463359	100463686	0.0865171	0.0525758	-0.0566476	-0.325203	-0.0339412	-0.143165	-0.41172	-0.109223	-0.377779	-0.268555	0.0164845	4.3681	18.3423	401	362	277	358	445	352	357	458	216	210	240	220	326	202	5.90935	5.90976	5.14676	6.21912	5.85911	6.01038	6.10373	5.76759	5.76563	5.80762	5.40922	5.17688	4.15331	5.08473
ENSG00000131374.14	chr3	TBC1D5	17157162	17161256	-0.339487	-0.291728	0.0249279	-0.184926	0.0477585	0.364414	0.15456	0.316656	0.106802	-0.209854	0.0167799	6.79552	18.3004	2087	2161	1865	1314	2130	1678	1449	2200	1118	1207	1507	1490	2717	960	10.0106	11.4831	11.2792	7.42993	9.12841	9.326	8.06379	9.0177	9.71356	10.865	11.0556	11.4124	11.267	7.86559
ENSG00000159363.18	chr1	ATP13A2	16985958	16986358	-0.0699584	0.0822592	-0.0355921	-0.280653	0.152218	0.0343663	-0.210695	-0.117851	-0.362912	-0.245061	0.016855	6.84904	18.288	2348	2002	1590	1738	2420	1770	2082	2502	1336	1242	1275	1341	2045	1080	24.161	22.8217	20.6288	21.0823	22.2489	21.1035	24.8559	22.0008	24.9012	23.9841	20.0657	22.0342	18.1925	18.9829
ENSG00000102531.16	chr13	FNDC3A	48975912	48976177	-0.411968	-0.32972	-0.0737115	-0.198044	0.0822471	0.338256	0.213924	0.256009	0.131677	-0.124332	0.0168682	6.57452	18.2838	1911	1809	1693	1140	1849	1335	1238	1810	1016	947	1292	1247	2389	839	13.4186	14.0719	14.9886	9.4363	11.6001	10.8616	10.0855	10.8607	12.9222	12.479	13.8751	13.9818	14.5025	10.063
ENSG00000173264.14	chr11	GPR137	64270062	64270661	0.223299	0.236935	0.129295	-0.092397	0.013636	-0.0940041	-0.315696	-0.10764	-0.329332	-0.221692	0.016888	5.54282	18.2782	860	675	608	861	990	758	839	1066	506	513	518	533	821	459	11.5322	10.0272	10.2796	13.6102	11.8611	11.7773	13.0529	12.2153	12.2902	12.9096	10.6235	11.4127	9.51779	10.5135
ENSG00000268193.5	chr19	AC002985.1	18907013	18907112	0.0821959	0.119673	-0.0980694	-0.262876	0.0374773	-0.180265	-0.345072	-0.217743	-0.38255	-0.164807	0.016888	6.13567	18.2763	1371	1117	1037	1232	1500	1170	1339	1597	736	723	745	732	1125	714	108.186	97.6457	103.174	114.603	105.755	106.975	122.588	107.689	105.198	107.067	89.9121	92.235	76.7481	96.2395
ENSG00000119682.17	chr14	AREL1	74653437	74653498	-0.235107	-0.087192	0.100021	-0.0291062	0.147915	0.335129	0.206001	0.187213	0.0580858	-0.129128	0.0169667	6.94092	18.2635	2246	2177	1897	1580	2415	1694	1807	2459	1355	1325	1634	1608	2919	1208	16.6376	17.8651	17.7177	13.7971	15.9836	14.5398	15.53	15.5658	18.181	18.4196	18.5123	19.0203	18.6937	15.2851
ENSG00000173548.8	chr15	SNX33	75647906	75650573	-0.166727	-0.0336476	0.110924	-0.103487	0.133079	0.27765	0.0632394	0.144571	-0.0698397	-0.214411	0.0170904	6.40247	18.245	1557	1406	1336	1208	1632	1198	1293	1786	924	966	1061	1095	1773	840	10.5097	10.5136	11.3701	9.61209	9.84231	9.36961	10.1258	10.3019	11.2972	12.2366	10.9533	11.8023	10.3464	9.68502
ENSG00000139880.19	chr14	CDH24	23047062	23047374	0.243998	0.346807	0.377494	0.190133	0.10281	0.133496	-0.0538651	0.0306867	-0.156675	-0.187361	0.017155	4.67119	18.2341	449	301	326	401	533	402	435	583	287	273	323	342	559	244	6.47548	4.80903	5.92791	6.81741	6.86797	6.71762	7.27857	7.18501	7.49729	7.38876	7.12452	7.87592	6.96976	6.01085
ENSG00000177576.11	chr18	C18orf32	49477250	49482410	0.166983	0.0752605	-0.219669	0.00214821	-0.0917222	-0.386651	-0.164834	-0.294929	-0.0731123	0.221817	0.0171835	4.6335	18.2256	433	429	353	440	539	450	392	600	247	186	283	235	510	273	4.07757	4.47544	4.19128	4.88445	4.53501	4.91009	4.28283	4.82834	4.21315	3.28707	4.07593	3.53371	4.15206	4.39133
ENSG00000189001.11	chr19	SBSN	35523367	35523533	0.153112	1.59717	-0.785961	-1.0988	1.44406	-0.939073	-1.25191	-2.38313	-2.69597	-0.312839	0.0171835	-0.630711	18.2273	5	9	7	9	11	5	13	8	30	5	2	1	3	3	0.136087	0.271365	0.240216	0.288761	0.267494	0.157681	0.410507	0.186067	1.47899	0.255387	0.0832536	0.0434606	0.0705907	0.139472
ENSG00000206503.13	chr6	HLA-A	29941260	29941319	0.161717	0.180492	-0.0426121	-0.0713548	0.0187749	-0.204329	-0.233072	-0.223104	-0.251847	-0.0287427	0.0172567	9.2735	18.2137	11162	10063	8467	11264	13219	10196	11258	14176	6739	5961	6838	6504	10919	6739	222.637	222.356	212.933	264.849	235.576	235.64	260.524	241.626	243.472	223.13	208.599	207.151	188.287	229.6
ENSG00000038427.16	chr5	VCAN	83471618	83472023	-0.32485	-0.349389	-0.0532489	-0.0440533	-0.0245394	0.271601	0.280796	0.29614	0.305336	0.00919567	0.0174084	5.11097	18.1859	663	618	622	442	649	516	439	663	331	375	425	438	921	330	2.44158	2.52123	2.88806	1.9188	2.1354	2.20177	1.87566	2.08644	2.20792	2.59163	2.39373	2.57562	2.93223	2.07583
ENSG00000131368.8	chr3	MRPS25	15042460	15043022	0.224017	0.179866	0.00893497	-0.0347432	-0.0441505	-0.215082	-0.25876	-0.170931	-0.214609	-0.0436781	0.0174084	5.56607	18.1892	809	752	652	858	1023	825	800	1115	499	434	552	513	846	522	8.14176	8.38404	8.27325	10.179	9.19859	9.62028	9.34095	9.58911	9.09636	8.19677	8.49643	8.24399	7.36073	8.97348
ENSG00000169715.15	chr16	MT1E	56625475	56625879	0.379683	0.281247	0.328231	0.365571	-0.098436	-0.0514516	-0.0141116	0.0469844	0.0843244	0.03734	0.0174084	7.3483	18.1845	2733	2196	1846	3149	3326	2652	2631	3262	1811	1940	1894	1804	3508	1998	140.426	124.999	119.591	190.736	152.689	157.887	156.842	143.228	168.548	187.066	148.839	148.012	155.829	175.358
ENSG00000197694.16	chr9	SPTAN1	128552558	128552696	-0.184513	-0.178926	0.0406777	-0.0415927	0.00558684	0.22519	0.14292	0.219603	0.137333	-0.0822704	0.0174084	8.91391	18.1855	9259	8303	7680	6513	9661	7290	6835	9780	4734	5192	5948	6328	11206	4989	30.695	30.4933	32.1014	25.4528	28.6156	28.0024	26.289	27.7062	28.4269	32.3015	30.158	33.4981	32.117	28.2513
ENSG00000147123.10	chrX	NDUFB11	47142216	47142440	0.230732	0.255568	-0.0578164	-0.0870587	0.0248361	-0.288548	-0.317791	-0.313384	-0.342627	-0.0292424	0.0174087	6.34714	18.1821	1467	1323	1038	1571	1737	1362	1632	1843	881	729	919	816	1308	907	55.9215	55.8694	49.889	70.5952	59.1595	60.1575	72.1772	60.0354	60.8305	52.1506	53.5787	49.6694	43.106	59.0577
ENSG00000148225.16	chr9	WDR31	113313222	113316909	-0.396529	-0.316246	-0.0581715	-0.198001	0.0802831	0.338357	0.198528	0.258074	0.118245	-0.13983	0.0174283	3.55832	18.1771	232	216	214	161	217	152	165	222	121	135	141	152	271	108	2.54215	2.622	2.95656	2.07965	2.12446	1.92984	2.09763	2.07874	2.40158	2.77607	2.36298	2.65955	2.56723	2.02143
ENSG00000101146.13	chr20	RAE1	57351223	57351358	0.149091	0.201191	0.069169	0.261224	0.0520994	-0.0799223	0.112133	-0.132022	0.0600332	0.192055	0.0174817	6.30729	18.1679	1428	1186	1001	1305	1624	1259	1311	1798	858	736	949	859	1844	943	13.6811	12.5876	12.0916	14.7385	13.9013	13.976	14.5722	14.7202	14.8894	13.2328	13.9055	13.1412	15.2733	15.4321
ENSG00000064961.19	chr19	HMG20B	3572777	3572824	0.227904	0.200293	-0.0829916	-0.105642	-0.0276111	-0.310896	-0.333546	-0.283285	-0.305935	-0.0226503	0.0175564	6.29973	18.156	1513	1280	976	1506	1759	1323	1440	1796	873	777	793	793	1302	861	21.2038	19.8724	17.2458	24.88	22.0251	21.4832	23.4137	21.5088	22.1609	20.4352	16.9971	17.7459	15.7749	20.611
ENSG00000077463.15	chr19	SIRT6	4174109	4174946	0.218612	0.22566	-0.242625	-0.302908	0.00704801	-0.461237	-0.52152	-0.468285	-0.528568	-0.0602834	0.0175932	3.9792	18.1403	305	257	209	285	360	291	334	349	173	147	145	142	198	178	5.99722	5.59821	5.18149	6.6061	6.32454	6.6299	7.61953	5.86421	6.1616	5.42439	4.3606	4.4585	3.36586	5.97848
ENSG00000103490.14	chr16	PYCARD	31201486	31201841	0.218948	0.305344	-0.0713079	-0.259253	0.0863962	-0.290256	-0.478201	-0.376652	-0.564597	-0.187945	0.0175932	3.84687	18.1428	283	227	169	262	315	245	303	317	170	142	150	138	203	148	9.21517	8.18858	6.93844	10.057	9.16439	9.24372	11.447	8.82084	10.0268	8.67738	7.47026	7.1754	5.7147	8.23188
ENSG00000113441.16	chr5	LNPEP	96935394	96935695	-0.411016	-0.340098	-0.187372	-0.0847359	0.0709185	0.223644	0.326281	0.152726	0.255362	0.102636	0.0175932	5.57933	18.1269	948	930	851	524	948	712	620	993	465	455	549	616	1220	499	3.42395	3.72107	3.87532	2.231	3.05917	2.97964	2.59802	3.0648	3.04207	3.084	3.03263	3.55263	3.80943	3.07851
ENSG00000116396.14	chr1	KCNC4	110211343	110212177	-0.247114	-0.240913	0.0826849	-0.0351326	0.00620071	0.329798	0.211981	0.323598	0.20578	-0.117817	0.0175932	3.89505	18.149	287	283	215	202	275	217	223	276	136	180	207	171	325	169	0.619495	0.676719	0.585131	0.513993	0.530353	0.542725	0.55846	0.509095	0.531731	0.729142	0.683367	0.589389	0.606485	0.623108
ENSG00000132517.15	chr17	SLC52A1	5032600	5033169	0.555069	0.419623	-0.0476716	0.0167254	-0.135446	-0.602741	-0.538344	-0.467294	-0.402898	0.0643969	0.0175932	1.89248	18.1352	61	45	45	65	92	76	68	99	29	36	37	25	68	31	0.838147	0.684966	0.779582	1.05282	1.12942	1.20995	1.084	1.16241	0.721748	0.928275	0.777535	0.548505	0.807756	0.727567
ENSG00000138119.17	chr10	MYOF	93306429	93307001	-0.271647	-0.180536	-0.0260184	-0.0388156	0.0911114	0.245629	0.232832	0.154517	0.14172	-0.0127971	0.0175932	7.42312	18.1421	3240	3129	2801	2187	3295	2549	2401	3638	1734	1729	2204	2151	4179	1763	20.6282	22.0693	22.4848	16.4141	18.7434	18.804	17.7354	19.7931	19.9969	20.6584	21.4613	21.8679	23.0023	19.173
ENSG00000146066.3	chr5	HIGD2A	176388751	176388973	0.331715	0.236035	0.165418	0.105165	-0.0956806	-0.166297	-0.22655	-0.0706165	-0.13087	-0.0602531	0.0175932	6.32234	18.1254	1346	1133	1047	1490	1795	1361	1462	1828	742	771	952	936	1495	898	111.248	103.739	109.107	145.172	132.552	130.337	140.193	129.109	111.083	119.587	120.34	123.53	106.824	126.778
ENSG00000160161.9	chr19	CILP2	19538248	19538413	0.143788	0.365473	-0.04072	-0.394174	0.221684	-0.184508	-0.537963	-0.406193	-0.759647	-0.353454	0.0175932	2.44465	18.1256	84	106	63	84	132	79	108	134	69	53	51	61	81	43	1.0414	1.45583	0.984776	1.22763	1.46214	1.13483	1.55344	1.41964	1.54948	1.2331	0.967022	1.20759	0.868169	0.9106
ENSG00000163882.9	chr3	POLR2H	184361718	184362146	0.262457	0.197468	0.00202527	0.071023	-0.0649888	-0.260432	-0.191434	-0.195443	-0.126445	0.0689978	0.0175932	5.87338	18.1366	966	955	771	1081	1297	1004	1013	1334	617	522	675	618	1098	684	16.5975	18.1775	16.7024	21.8948	19.9105	19.9877	20.1933	19.5864	19.2021	16.8314	17.7377	16.9553	16.3098	20.0744
ENSG00000180008.9	chr14	SOCS4	55027230	55027471	-0.257046	-0.256153	-0.235435	-0.0803126	0.000893005	0.0216104	0.176733	0.0207174	0.17584	0.155123	0.0175932	6.19847	18.125	1456	1385	1253	972	1469	1175	1061	1549	699	644	838	868	1754	792	11.1729	11.7739	12.1231	8.79269	10.0717	10.4474	9.4461	10.1576	9.71583	9.27417	9.83506	10.6359	11.6363	10.3813
ENSG00000263020.6	chr6	AL662899.2	31666102	31666208	0.187829	0.154547	0.198119	0.301505	-0.033282	0.0102906	0.113677	0.0435726	0.146959	0.103386	0.0175932	7.02044	18.133	2297	1854	1651	2220	2690	1996	2097	2726	1328	1338	1565	1554	2917	1627	49.1922	43.9857	44.5801	56.0452	51.4712	49.5291	52.1033	49.8879	51.5147	53.7744	51.2599	53.1419	54.0073	59.5174
ENSG00000205138.3	chr19	SDHAF1	35995199	35996315	0.368042	0.140973	-0.00392319	-0.0783484	-0.22707	-0.371966	-0.446391	-0.144896	-0.219321	-0.0744252	0.017689	3.79779	18.1063	245	204	187	280	319	259	262	276	132	132	166	128	244	141	11.856	10.9362	11.4096	15.9728	13.7924	14.5223	14.7097	11.4134	11.5703	11.9875	12.2859	9.89081	10.208	11.655
ENSG00000224470.8	chr16	ATXN1L	71845976	71846104	-0.340516	-0.24118	-0.0361258	-0.0745464	0.0993358	0.30439	0.265969	0.205054	0.166633	-0.0384206	0.017689	6.44682	18.1057	1645	1648	1469	1052	1671	1265	1186	1786	886	951	1036	1141	2177	861	10.3974	11.5393	11.7068	7.83832	9.43647	9.26428	8.69708	9.64656	10.1435	11.2803	10.0149	11.5158	11.8959	9.29568
ENSG00000267645.5	chr7	AC105052.3	102637049	102637633	0.280436	0.352777	0.421607	0.414258	0.0723409	0.141171	0.133822	0.0688296	0.0614807	-0.00734889	0.017689	4.03374	18.1096	261	222	183	271	319	255	256	421	151	194	209	194	357	208	8.82854	8.31892	7.80473	10.8061	9.64084	9.9943	10.0466	12.1693	9.25171	12.315	10.8124	10.4785	10.4399	12.018
ENSG00000172725.14	chr11	CORO1B	67435510	67438501	0.0645097	0.145759	-0.0654725	-0.33026	0.0812495	-0.129982	-0.394769	-0.211232	-0.476019	-0.264787	0.0177147	6.04937	18.1001	1346	1117	875	1167	1407	1059	1219	1453	792	735	693	685	1023	634	13.658	12.5563	11.1946	13.9593	12.7559	12.4509	14.3508	12.5992	14.5568	13.9963	10.7548	11.099	8.97426	10.9888
ENSG00000160445.11	chr9	ZER1	128729786	128731394	-0.0486289	0.0230644	0.165986	-0.183352	0.0716933	0.214615	-0.134723	0.142922	-0.206416	-0.349338	0.0177886	5.54027	18.0885	890	767	655	705	916	720	761	959	508	546	598	593	924	407	11.0086	10.51	10.2151	10.2798	10.1231	10.3191	10.9209	10.1367	11.3816	12.6742	11.3129	11.7125	9.8809	8.59921
ENSG00000101199.13	chr20	ARFGAP1	63272785	63272920	0.18468	0.23876	0.0134086	-0.0939538	0.0540799	-0.171271	-0.278634	-0.225351	-0.332714	-0.107362	0.0178026	6.61094	18.0844	1824	1489	1291	1763	2099	1596	1866	2237	1074	1017	1045	1034	1681	1024	14.9159	13.4891	13.3109	16.9952	15.336	15.1224	17.7038	15.6323	15.9083	15.6073	13.0698	13.5019	11.8843	14.3036
ENSG00000164187.7	chr5	LMBRD2	36098407	36104106	-0.560482	-0.337961	-0.252309	-0.38064	0.22252	0.308173	0.179841	0.0856528	-0.0426791	-0.128332	0.017816	4.65917	18.0803	506	528	489	268	485	349	344	494	297	252	294	319	587	208	3.2748	3.78559	3.99027	2.04465	2.80448	2.61712	2.583	2.73209	3.48167	3.06068	2.91011	3.29667	3.28438	2.29942
ENSG00000126705.14	chr1	AHDC1	27534035	27534916	-0.121483	-0.0304532	-0.22678	-0.553414	0.0910297	-0.105297	-0.431931	-0.196327	-0.52296	-0.326633	0.0178217	3.23439	18.0749	183	191	138	145	207	143	161	204	112	106	98	89	143	81	1.19222	1.37849	1.13355	1.11358	1.2049	1.07945	1.21692	1.13571	1.32166	1.29596	0.976467	0.925857	0.805417	0.901383
ENSG00000179588.9	chr16	ZFPM1	88453280	88453678	-0.123582	0.201598	-0.336222	-0.661439	0.32518	-0.21264	-0.537857	-0.53782	-0.863037	-0.325217	0.0178217	2.67247	18.0755	135	135	72	93	137	98	120	131	107	59	61	60	87	50	1.18423	1.31191	0.796332	0.961692	1.07374	0.996078	1.22128	0.981992	1.70014	0.971267	0.818391	0.840436	0.659786	0.749193
ENSG00000115977.19	chr2	AAK1	69457997	69475963	-0.178822	-0.200959	-0.0282233	0.135804	-0.0221376	0.150598	0.314625	0.172736	0.336763	0.164027	0.0179104	5.57547	18.0594	923	803	752	601	963	747	631	995	451	466	583	588	1224	559	2.00827	1.93554	2.06299	1.54151	1.87207	1.88324	1.59287	1.85002	1.77744	1.90279	1.94007	2.04291	2.30241	2.07756
ENSG00000116151.14	chr1	MORN1	2321253	2321579	0.0790408	0.245632	-0.0090176	-0.254003	0.166591	-0.0880584	-0.333044	-0.254649	-0.499635	-0.244985	0.0179104	3.65534	18.0591	244	205	157	199	253	217	234	305	147	132	129	142	205	120	1.16337	1.0828	0.943811	1.11848	1.07776	1.19881	1.29442	1.24268	1.26952	1.18109	0.940685	1.0811	0.845009	0.977302
ENSG00000169714.16	chr3	CNBP	129169484	129170570	0.173297	0.0859299	-0.0903492	0.0949037	-0.0873666	-0.263646	-0.0783928	-0.176279	0.00897381	0.185253	0.0179219	8.31919	18.0553	5607	5126	4594	5635	7021	5474	5385	7281	3113	2667	3737	3327	6648	3762	157.28	159.29	162.477	186.332	175.962	177.915	175.251	174.529	158.168	140.394	160.322	149.021	161.219	180.253
ENSG00000171617.14	chr5	ENC1	74627406	74629992	-0.161244	-0.0918614	0.0161891	0.143195	0.0693822	0.177433	0.304438	0.108051	0.235056	0.127005	0.0179447	6.69661	18.0501	2093	1716	1478	1461	1919	1559	1600	2032	1060	1087	1207	1281	2606	1201	13.6603	12.4072	12.1625	11.2406	11.1903	11.7896	12.1155	11.3331	12.5312	13.3138	12.0483	13.3502	14.7043	13.3892
ENSG00000130475.14	chr19	FCHO1	17747718	17747814	-0.318295	0.0607545	0.031775	-0.497789	0.37905	0.35007	-0.179494	-0.0289795	-0.558544	-0.529564	0.0180333	2.45173	18.0345	121	88	80	81	99	63	98	133	58	68	63	67	88	44	1.14866	0.925456	0.957538	0.906447	0.839689	0.692966	1.07936	1.07893	0.997315	1.21143	0.914693	1.01562	0.722222	0.713478
ENSG00000131016.17	chr6	AKAP12	151239967	151240059	-0.214114	-0.201558	-0.11382	0.0495551	0.0125558	0.100293	0.263669	0.0877376	0.251113	0.163376	0.0180333	8.74837	18.0358	8374	7383	7196	5561	8363	6956	6370	8686	4124	4004	5036	5298	10423	5072	51.5835	50.3821	55.8891	40.3813	46.0273	49.6479	45.5249	45.7226	46.0144	46.2866	47.4451	52.1123	55.5075	53.3676
ENSG00000112837.17	chr6	TBX18	84687351	84687678	-0.24179	-0.202039	-0.0795384	0.0198795	0.0397509	0.162252	0.26167	0.122501	0.221919	0.0994178	0.0180344	5.62989	18.0296	999	840	811	675	943	739	759	941	492	478	589	622	1211	548	6.23984	5.81237	6.38686	4.97006	5.26254	5.34831	5.50024	5.02263	5.56635	5.60298	5.62666	6.20367	6.53933	5.84668
ENSG00000170734.11	chr6	POLH	43576150	43576440	-0.334604	-0.118112	-0.0359164	-0.203011	0.216492	0.298688	0.131593	0.0821958	-0.0848991	-0.167095	0.0180344	4.91506	18.0303	578	566	495	390	578	405	446	698	313	318	387	372	666	274	8.82571	9.57423	9.52984	7.01999	7.88543	7.1654	7.90111	9.10774	8.65691	9.11239	9.03775	9.07016	8.79178	7.14649
ENSG00000185947.15	chr16	ZNF267	31873807	31873969	-0.179685	-0.349778	-0.353873	-0.10632	-0.170094	-0.174188	0.0733643	-0.0040943	0.243458	0.247552	0.0180749	4.61137	18.0223	535	400	448	385	501	397	341	501	209	195	283	253	511	306	4.60196	3.81166	4.85876	3.90391	3.85037	3.95679	3.4031	3.68265	3.25636	3.1478	3.72308	3.47504	3.80006	4.49605
ENSG00000138074.15	chr2	SLC5A6	27199587	27200579	-0.107647	-0.033832	0.18278	0.124064	0.0738154	0.290427	0.231711	0.216612	0.157896	-0.058716	0.0181741	5.56125	18.0078	874	795	641	659	927	667	723	901	506	535	597	625	1098	533	8.45434	8.51925	7.81781	7.51457	8.01169	7.47581	8.11406	7.44778	8.86576	9.71194	8.83223	9.65381	9.1823	8.80676
ENSG00000153395.10	chr5	LPCAT1	1456480	1458091	0.00891361	0.0257591	-0.171091	-0.199255	0.0168455	-0.180005	-0.208169	-0.19685	-0.225014	-0.028164	0.0182299	8.74268	17.9987	8594	7529	6137	6942	9119	7336	7467	9671	4522	3816	4741	4699	7600	4555	71.7432	69.6287	64.5951	68.3156	68.0156	70.9592	72.3207	68.9906	68.3774	59.7829	60.5317	62.6384	54.8504	64.9522
ENSG00000233024.7	chr16	NPIPA9	18358086	18358588	0.057598	0.392102	-0.0533923	-0.325506	0.334504	-0.11099	-0.383104	-0.445494	-0.717608	-0.272114	0.0182632	2.59929	17.9923	108	101	76	105	115	90	128	132	91	61	63	60	89	56	1.92666	1.99604	1.70944	2.20811	1.83297	1.86032	2.64925	2.01229	2.9405	2.04219	1.7189	1.70916	1.37263	1.70644
ENSG00000148335.14	chr9	NTMT1	129608884	129609178	0.308128	0.19711	0.0366678	0.0164066	-0.111018	-0.27146	-0.291722	-0.160442	-0.180703	-0.0202612	0.0183045	5.52645	17.9849	837	642	625	891	1034	796	807	1014	484	459	518	468	828	512	14.9366	12.6919	14.0626	18.7436	16.4863	16.459	16.7082	15.4631	15.6447	15.3717	14.1378	13.3359	12.7743	15.6069
ENSG00000158545.15	chr16	ZC3H18	88570381	88570566	0.0982968	0.089897	-0.0659103	-0.190654	-0.00839971	-0.164207	-0.288951	-0.155807	-0.280551	-0.124743	0.0183154	6.43526	17.9812	1665	1414	1228	1449	1918	1465	1458	2014	924	813	1002	946	1457	912	10.407	9.79094	9.67757	10.6765	10.7111	10.6099	10.573	10.7573	10.4611	9.53637	9.57866	9.44171	7.87317	9.73699
ENSG00000073169.14	chr22	SELENOO	50200979	50201590	0.169604	0.322216	-0.200556	-0.145794	0.152612	-0.37016	-0.315399	-0.522772	-0.468011	0.0547611	0.0183395	4.64773	17.9642	503	414	289	459	543	405	486	588	332	258	207	226	404	269	11.5061	10.4913	8.33523	12.3772	11.0978	10.7345	12.8982	11.494	13.7561	11.0755	7.24201	8.25505	7.98957	10.5108
ENSG00000125355.15	chrX	TMEM255A	120258650	120261028	-0.265749	-0.22266	-0.302498	-0.396707	0.0430893	-0.0367493	-0.130958	-0.0798386	-0.174047	-0.0942089	0.0183395	3.48776	17.9727	230	229	183	158	231	172	179	233	115	106	126	118	208	107	3.22248	3.55438	3.23275	2.60957	2.89168	2.79226	2.90969	2.78967	2.91849	2.7871	2.69998	2.63994	2.51946	2.56075
ENSG00000128951.14	chr15	DUT	48331011	48331191	0.115433	0.0384862	-0.202785	-0.0846652	-0.0769468	-0.318218	-0.200098	-0.241271	-0.123151	0.11812	0.0183395	6.40241	17.9644	1543	1570	1153	1508	1919	1416	1305	1890	965	669	934	894	1672	901	22.7014	25.5889	21.3882	26.1539	25.2253	24.1386	22.2755	23.7619	25.7164	18.4712	21.0165	21.0026	21.2668	22.6429
ENSG00000131023.13	chr6	LATS1	149658153	149662238	-0.441594	-0.220702	-0.101183	-0.165977	0.220892	0.340411	0.275617	0.11952	0.0547251	-0.0647944	0.0183395	6.00342	17.962	1238	1242	1123	713	1243	872	907	1319	710	678	857	734	1571	598	7.88017	8.75795	9.01267	5.35001	7.06907	6.43125	6.69813	7.17453	8.18597	8.09894	8.34302	7.46038	8.64514	6.50185
ENSG00000134982.17	chr5	APC	112707498	112707649	-0.336221	-0.419314	-0.159634	-0.0751849	-0.0830927	0.176587	0.261036	0.25968	0.344129	0.0844487	0.0183395	5.11764	17.9659	680	657	632	415	698	543	405	662	341	315	430	451	872	370	2.9547	3.16254	3.46242	2.1257	2.70979	2.73381	2.0417	2.45808	2.68384	2.56861	2.85759	3.12918	3.27568	2.74617
ENSG00000146576.13	chr7	C7orf26	6590021	6590475	0.248875	0.193997	0.310986	0.286704	-0.0548783	0.0621109	0.0378288	0.116989	0.0927071	-0.0242821	0.0183395	5.05423	17.9701	546	477	412	588	673	522	522	722	331	344	403	449	747	382	10.8345	10.4858	10.308	13.7545	11.9319	12.002	12.0177	12.243	11.8971	12.8103	12.2307	14.227	12.815	12.948
ENSG00000242802.9	chr7	AP5Z1	4775615	4775756	0.18392	0.253093	-0.0992075	-0.201211	0.0691728	-0.283128	-0.385131	-0.352301	-0.454304	-0.102003	0.0183395	5.06327	17.9713	643	567	399	613	730	557	696	746	372	345	343	308	550	329	4.13866	4.04295	3.23803	4.65114	4.19805	4.15402	5.19744	4.10319	4.337	4.16727	3.37653	3.16556	3.0605	3.61714
ENSG00000134815.19	chr19	DHX34	47349315	47349352	0.109287	0.158607	0.180875	-0.189045	0.0493199	0.071588	-0.298332	0.0222681	-0.347652	-0.36992	0.0183871	4.58563	17.9532	460	345	331	382	498	403	427	545	244	270	296	297	424	218	4.3915	3.64871	3.9842	4.29901	4.24776	4.45784	4.72949	4.44616	4.21932	4.83729	4.3219	4.52753	3.49947	3.55494
ENSG00000155287.11	chr10	SLC25A28	99610522	99611366	0.229683	0.207287	0.28497	0.314111	-0.0223963	0.0552862	0.0844277	0.0776825	0.106824	0.0291415	0.0183871	5.27691	17.9516	649	546	484	678	812	573	633	849	380	417	470	485	877	464	19.1698	17.8662	18.0251	23.6077	21.4292	19.6107	21.6925	21.4297	20.3308	23.115	21.2324	22.8752	22.3952	23.4106
ENSG00000090316.16	chr4	MAEA	1289887	1289982	0.0423314	0.141795	-0.168693	-0.264613	0.0994633	-0.211024	-0.306944	-0.310487	-0.406407	-0.0959199	0.0184392	4.94323	17.9407	594	566	400	490	643	543	543	733	361	320	312	292	520	303	3.26931	3.45105	2.7758	3.17918	3.16196	3.46284	3.46737	3.44752	3.59893	3.30524	2.62634	2.56627	2.47431	2.84861
ENSG00000167513.9	chr16	CDT1	88803789	88804059	0.0659301	0.224486	-0.0848458	-0.326094	0.158556	-0.150776	-0.392025	-0.309331	-0.55058	-0.241249	0.0184392	6.82819	17.9423	2293	1970	1420	1983	2369	1820	2278	2477	1420	1259	1170	1105	1681	1107	44.9076	42.7413	35.0641	45.7813	41.4531	41.3001	51.7608	41.4549	50.3734	46.2727	35.0453	34.5564	28.4619	37.0326
ENSG00000107862.4	chr10	GBF1	102245532	102245781	-0.202636	-0.138437	0.0993701	-0.0277317	0.0641991	0.302007	0.174905	0.237807	0.110706	-0.127102	0.0184781	7.03451	17.9337	2465	2223	2075	1726	2563	1921	1847	2539	1413	1471	1640	1762	3048	1337	20.0636	20.0446	21.2945	16.5608	18.6387	18.1169	17.4417	17.6599	20.832	22.4692	20.4156	22.9006	21.448	18.5885
ENSG00000162298.18	chr11	SYVN1	65121780	65121821	0.141616	0.115984	-0.0202466	-0.157323	-0.025632	-0.161862	-0.298938	-0.13623	-0.273306	-0.137076	0.0184873	7.54388	17.9303	3344	2930	2801	3233	4200	3106	3409	4279	1844	1861	2100	2053	3254	1904	32.8885	31.9236	34.7336	37.483	36.9066	35.3951	38.8988	35.9628	32.8501	34.3485	31.5882	32.2417	27.6679	31.9864
ENSG00000011422.12	chr19	PLAUR	43646095	43646548	0.151632	0.0498648	0.222539	0.312129	-0.101767	0.0709065	0.160497	0.172674	0.262264	0.0895905	0.0184893	5.36378	17.9278	739	602	525	702	839	626	621	785	423	439	510	510	977	511	8.96245	8.08806	8.02787	10.0362	9.09118	8.79672	8.73787	8.13552	9.29223	9.99149	9.45976	9.87649	10.2437	10.5858
ENSG00000100983.12	chr20	GSS	34928432	34928951	0.22448	0.179373	0.225928	0.25071	-0.0451073	0.00144739	0.0262303	0.0465546	0.0713375	0.0247829	0.0184912	7.38752	17.9253	2893	2370	2153	2917	3485	2652	2688	3600	1730	1740	1975	2097	3642	1987	25.3612	23.0163	23.7971	30.1445	27.2961	26.9376	27.339	26.9685	27.4704	28.6256	26.4799	29.3542	27.6021	29.7536
ENSG00000124074.12	chr16	ENKD1	67662945	67663321	-0.0125323	0.199637	-0.227094	-0.455706	0.212169	-0.214561	-0.443173	-0.426731	-0.655343	-0.228612	0.0185068	3.62391	17.9192	250	222	163	187	255	215	263	279	147	116	124	122	153	130	5.0707	4.98823	4.16844	4.47115	4.62108	5.05278	6.18892	4.83577	5.4006	4.41539	3.8466	3.95128	2.68287	4.50393
ENSG00000138587.6	chr15	MNS1	56421544	56421778	0.125312	-0.0521097	-0.309735	-0.0495253	-0.177422	-0.435047	-0.174837	-0.257625	0.00258443	0.26021	0.0185068	4.6574	17.9188	447	442	396	421	601	457	387	595	228	176	268	258	490	299	9.62245	10.5406	10.7481	10.6834	11.5592	11.3988	9.66542	10.9453	8.89017	7.11008	8.82349	8.86846	9.11917	10.9944
ENSG00000185187.13	chr11	SIGIRR	405716	406059	0.305254	0.226698	-0.246894	-0.381952	-0.0785561	-0.552148	-0.687206	-0.473592	-0.60865	-0.135058	0.0185563	2.91962	17.9104	137	137	88	163	159	141	158	176	73	73	69	61	94	77	2.11823	2.3466	1.71552	2.97092	2.19648	2.52602	2.83428	2.32541	2.04444	2.11817	1.63166	1.50603	1.2565	2.0336
ENSG00000185278.15	chr1	ZBTB37	173868082	173868255	-0.252335	-0.471357	-0.151385	0.158335	-0.219022	0.10095	0.41067	0.319971	0.629691	0.30972	0.0185563	3.74785	17.9083	231	264	235	145	278	229	151	252	109	133	171	141	385	158	0.641512	0.812199	0.822847	0.474691	0.689785	0.736872	0.486521	0.598036	0.548298	0.693151	0.726301	0.625262	0.924346	0.749498
ENSG00000218891.5	chr19	ZNF579	55576774	55579641	0.24158	0.482106	0.029953	-0.304848	0.240527	-0.211627	-0.546428	-0.452153	-0.786955	-0.334801	0.0185623	3.12859	17.9053	156	159	80	157	177	149	184	188	134	84	92	92	119	80	2.53987	2.86781	1.64224	3.01326	2.57476	2.81085	3.47565	2.61564	3.95174	2.56655	2.29088	2.3918	1.675	2.22483
ENSG00000165802.22	chr9	NSMF	137447573	137449491	-0.0298097	0.158063	-0.0630341	-0.239259	0.187873	-0.0332244	-0.20945	-0.221097	-0.397322	-0.176225	0.0186691	5.45174	17.8902	838	744	620	690	915	659	848	1015	484	449	464	497	728	449	9.22169	9.06996	8.60234	8.95088	8.99629	8.40264	10.8266	9.54479	9.64737	9.27249	7.8093	8.73319	6.92594	8.43983
ENSG00000074755.15	chr17	ZZEF1	4004445	4006970	-0.277419	-0.205544	0.0980537	0.0597353	0.0718747	0.375473	0.337154	0.303598	0.26528	-0.0383184	0.0186956	5.84162	17.8833	1068	973	943	669	1114	831	742	1139	587	688	663	793	1457	613	3.63351	3.6672	4.04507	2.68307	3.38623	3.27582	2.92881	3.31141	3.61735	4.39266	3.44982	4.30803	4.28545	3.56235
ENSG00000133112.16	chr13	TPT1	45333471	45337388	0.0990804	0.0151985	-0.19749	-0.103019	-0.0838819	-0.29657	-0.202099	-0.212688	-0.118217	0.0944711	0.0186956	10.0122	17.8825	18510	17397	16395	18629	22763	17528	17550	22921	10554	8274	12037	10664	19505	11377	137.644	143.315	153.716	163.301	151.236	151.024	151.411	145.652	142.156	115.465	136.898	126.625	125.394	144.51
ENSG00000103363.14	chr16	ELOB	2771414	2771604	0.402077	0.308439	0.0629491	0.0953665	-0.0936382	-0.339128	-0.30671	-0.245489	-0.213072	0.0324173	0.0187344	7.28675	17.872	2749	2148	1957	3219	3439	2740	2912	3694	1583	1512	1669	1596	2504	1911	131.732	114.029	118.24	181.839	147.239	152.135	161.897	151.268	137.402	135.973	122.321	122.123	103.736	156.422
ENSG00000131152.4	chr16	AC010531.1	87302876	87303075	-0.141519	-0.0392611	-0.560624	-0.637236	0.102257	-0.419106	-0.495717	-0.521363	-0.597974	-0.0766112	0.0187344	2.2978	17.8731	97	110	70	87	84	90	87	105	63	38	46	42	67	46	5.50179	6.91179	5.00597	5.81703	4.25684	5.91478	5.7251	5.08926	6.47246	4.04482	3.99041	3.80392	3.2854	4.45667
ENSG00000197081.14	chr6	IGF2R	159969099	159969395	-0.261761	-0.215719	0.0235388	-0.00139946	0.0460421	0.2853	0.260362	0.239258	0.21432	-0.0249382	0.0187344	8.35955	17.8711	5995	5934	5446	3951	6384	5043	4362	6615	3328	3540	4177	4209	8100	3470	18.1613	19.9145	20.8014	14.1096	17.2793	17.7015	15.3311	17.1246	18.2615	20.1254	19.353	20.3604	21.214	17.9559
ENSG00000137942.16	chr1	FNBP1L	93448131	93448305	-0.269704	-0.271024	-0.139429	-0.202997	-0.00132046	0.130275	0.0667073	0.131595	0.0680277	-0.0635677	0.0187584	6.00607	17.8659	1322	1224	1055	851	1246	1042	923	1247	662	645	822	733	1405	642	12.3248	12.6414	12.401	9.35247	10.3786	11.2559	9.98343	9.93452	11.179	11.2847	11.7205	10.9119	11.3241	10.2236
ENSG00000046889.19	chr8	PREX2	67952046	67952535	-0.628452	-0.840449	-0.553076	-0.274274	-0.211997	0.0753761	0.354178	0.287373	0.566175	0.278802	0.0187761	0.910301	17.8593	47	40	31	21	36	23	20	30	13	11	21	22	41	22	0.209407	0.197432	0.174146	0.110297	0.143308	0.118737	0.103384	0.114221	0.104914	0.0919748	0.1431	0.156518	0.157927	0.167431
ENSG00000133816.15	chr11	MICAL2	12094008	12094224	-0.280336	-0.159833	0.00318812	-0.0588498	0.120502	0.283524	0.221486	0.163021	0.100984	-0.0620379	0.0187761	6.42313	17.8602	1663	1561	1351	1075	1581	1307	1261	1762	883	951	1058	1069	2060	856	4.45204	4.62952	4.56017	3.39254	3.78159	4.05421	3.91664	4.03094	4.28179	4.77783	4.33192	4.56978	4.76777	3.91437
ENSG00000172009.15	chr19	THOP1	2785503	2785678	0.00700128	0.143656	-0.136981	-0.284413	0.136655	-0.143982	-0.291415	-0.280638	-0.42807	-0.147432	0.0188652	5.89495	17.8465	1150	1075	810	1007	1230	946	1133	1327	704	621	612	604	949	606	8.37646	8.67435	7.43885	8.64653	8.00467	7.98395	9.57467	8.25975	9.28821	8.48863	6.81776	7.02505	5.97599	7.53973
ENSG00000177125.5	chr9	ZBTB34	126860665	126860739	-0.0923551	-0.228299	-0.278979	0.169733	-0.135944	-0.186624	0.262088	-0.0506799	0.398032	0.448712	0.0188903	3.29778	17.8413	210	162	143	149	191	166	146	189	86	86	107	92	242	131	1.71833	1.46848	1.4753	1.43722	1.39635	1.57383	1.38602	1.32154	1.27462	1.32059	1.33905	1.20205	1.71192	1.83096
ENSG00000125089.17	chr4	SH3TC1	8182072	8182210	0.0884083	0.167574	-0.117947	-0.254113	0.0791655	-0.206356	-0.342521	-0.285521	-0.421687	-0.136166	0.0189338	5.37302	17.8318	848	697	526	692	897	704	826	949	440	419	436	413	682	409	4.32388	3.9371	3.3816	4.15943	4.08645	4.15925	4.88641	4.13502	4.06376	4.00937	3.4001	3.36262	3.00638	3.56223
ENSG00000177169.10	chr12	ULK1	131894622	131895112	0.0563821	0.208573	-0.117234	-0.269423	0.152191	-0.173616	-0.325805	-0.325808	-0.477996	-0.152189	0.0189338	6.16022	17.8317	1475	1226	887	1188	1479	1202	1421	1623	850	771	686	725	1181	687	10.4631	9.63443	7.93327	9.93428	9.37377	9.87958	11.6949	9.83835	10.9216	10.2638	7.44255	8.21217	7.2427	8.32429
ENSG00000106799.13	chr9	TGFBR1	99104038	99104106	-0.10841	-0.169542	-0.0482154	0.105015	-0.0611322	0.0601943	0.213425	0.121326	0.274557	0.153231	0.0189657	6.79981	17.8256	2101	1898	1748	1603	2190	1809	1639	2218	1048	1114	1323	1304	2810	1256	16.6471	16.66	17.4628	14.9726	15.5036	16.6079	15.0669	15.0179	15.0408	16.5646	16.0325	16.4984	19.2487	16.999
ENSG00000154864.12	chr18	PIEZO2	10666483	10666813	-0.360611	-0.308428	-0.0915718	-0.103645	0.0521835	0.269039	0.256966	0.216856	0.204783	-0.0120733	0.0189929	6.35673	17.8202	1614	1501	1459	967	1561	1248	1085	1727	769	801	1044	1063	2074	799	5.89636	6.07473	6.72039	4.16444	5.09518	5.28274	4.59877	5.39146	5.08867	5.49157	5.83322	6.20103	6.55044	4.98595
ENSG00000161682.15	chr17	FAM171A2	44353215	44355191	0.0974213	0.285405	0.0260342	-0.268966	0.187984	-0.0713871	-0.366388	-0.259371	-0.554372	-0.295	0.0190144	4.58769	17.8154	472	365	314	362	515	411	459	586	288	292	232	252	383	222	7.14659	6.12231	5.99439	6.46123	6.96691	7.21045	8.06308	7.58207	7.89853	8.29704	5.37245	6.09267	5.01345	5.74156
ENSG00000048471.14	chr16	SNX29	11976734	11976813	-0.417328	-0.288187	0.0362854	-0.0904785	0.12914	0.453613	0.326849	0.324473	0.197709	-0.126764	0.0190687	4.95444	17.8068	586	592	523	341	603	413	419	609	305	343	399	435	827	269	2.80338	3.13742	3.15461	1.92304	2.57738	2.28928	2.32558	2.48964	2.64291	3.07937	2.91934	3.32295	3.42036	2.19815
ENSG00000114331.15	chr3	ACAP2	195274745	195279428	-0.282255	-0.271576	-0.19598	-0.0680215	0.0106794	0.086275	0.214234	0.0755957	0.203554	0.127959	0.0190978	6.29379	17.8012	1598	1468	1310	1030	1527	1233	1063	1628	783	736	973	867	1962	812	7.78458	7.92228	8.04615	5.91488	6.6462	6.95962	6.00791	6.77714	6.90903	6.72852	7.24935	6.74416	8.26301	6.75671
ENSG00000023608.5	chr14	SNAPC1	61762420	61762588	-0.0011263	-0.096508	-0.266119	-0.112179	-0.0953817	-0.264993	-0.111053	-0.169611	-0.0156713	0.15394	0.0191439	7.07226	17.7936	2669	2395	2072	2308	2922	2243	2154	2918	1339	1019	1616	1380	2877	1407	55.6379	55.3087	54.4591	56.7163	54.4225	54.1771	52.0954	51.9806	50.5592	39.8639	51.5218	45.9358	51.8493	50.0999
ENSG00000105662.16	chr19	CRTC1	18683678	18683828	0.016089	0.172976	0.0243601	-0.323694	0.156887	0.00827102	-0.339783	-0.148616	-0.49667	-0.348054	0.0191458	4.51435	17.7911	420	386	324	353	480	367	379	501	314	255	245	269	387	196	3.25998	3.31909	3.17081	3.22991	3.32877	3.30062	3.413	3.32305	4.41462	3.71441	2.90844	3.33402	2.59692	2.59862
ENSG00000113273.17	chr5	ARSB	78777209	78780662	-0.318823	-0.0923085	0.102526	0.0372961	0.226514	0.421348	0.356119	0.194834	0.129605	-0.0652295	0.0191506	4.02079	17.7861	310	297	232	200	275	230	253	345	157	168	226	212	417	153	1.88298	1.99851	1.77677	1.43207	1.49242	1.61873	1.78294	1.79076	1.72735	1.91503	2.09952	2.05622	2.18978	1.58743
ENSG00000140365.16	chr15	COMMD4	75336020	75336092	0.346154	0.272636	0.202597	0.188676	-0.0735184	-0.143557	-0.157478	-0.0700386	-0.0839594	-0.0139208	0.0191506	7.43895	17.788	3044	2364	2115	3315	3796	2844	3075	3858	1765	1822	2007	1944	3305	2043	24.7427	21.2871	21.6757	31.7641	27.568	26.7853	28.9988	26.7978	25.9863	27.793	24.9504	25.2319	23.225	28.3656
ENSG00000095015.6	chr5	MAP3K1	56815549	56816055	-0.485433	-0.368792	-0.248931	-0.0948398	0.116641	0.236502	0.390593	0.119862	0.273952	0.154091	0.0193236	4.50383	17.7616	456	459	407	252	424	325	291	428	248	215	256	280	621	218	3.18414	3.55064	3.58328	2.07433	2.64527	2.62951	2.3575	2.55391	3.13673	2.81741	2.73398	3.12202	3.74887	2.60019
ENSG00000204856.12	chr12	FAM216A	110468415	110469018	0.0653567	0.0290805	-0.222585	-0.225048	-0.0362762	-0.287941	-0.290405	-0.251665	-0.254129	-0.00246379	0.0193236	4.67271	17.7629	457	469	381	436	580	423	439	567	272	201	304	251	458	259	9.14231	10.3939	9.60999	10.282	10.3668	9.80492	10.1891	9.69296	9.85611	7.54604	9.30124	8.01795	7.92111	8.85034
ENSG00000012817.15	chrY	KDM5D	19703865	19706345	-0.153959	-0.00512594	0.171092	0.0140845	0.148833	0.325051	0.168044	0.176218	0.0192105	-0.157007	0.0193423	5.6013	17.7572	884	794	728	633	939	708	766	1031	499	524	660	641	1134	471	5.0495	5.02438	5.24307	4.26236	4.79223	4.6859	5.07641	5.03255	5.1629	5.61708	5.76591	5.84661	5.60003	4.59555
ENSG00000164877.19	chr7	MICALL2	1428465	1428791	0.121508	0.285259	-0.111839	-0.288243	0.16375	-0.233347	-0.409751	-0.397097	-0.573501	-0.176404	0.0193582	4.38512	17.7526	458	318	244	324	477	355	411	522	245	217	199	207	311	206	2.80973	2.16119	1.88733	2.34312	2.61453	2.52343	2.92532	2.73655	2.72247	2.49829	1.86715	2.02778	1.64946	2.15868
ENSG00000165029.16	chr9	ABCA1	104781006	104784455	-0.370214	-0.294748	-0.101501	0.0803247	0.0754657	0.268712	0.450538	0.193247	0.375072	0.181826	0.0193582	3.70959	17.7509	258	245	211	141	248	194	177	251	128	139	148	160	361	139	1.23809	1.30246	1.27665	0.79763	1.06331	1.07869	0.985455	1.02929	1.1126	1.25179	1.08623	1.22603	1.49768	1.13938
ENSG00000006015.17	chr19	REX1BD	18588685	18588900	0.0808416	0.272411	-0.492264	-0.459744	0.191569	-0.573106	-0.540586	-0.764675	-0.732155	0.0325203	0.0193755	3.85299	17.7467	308	312	137	309	274	232	314	292	217	111	127	117	200	136	4.94021	5.5439	2.7706	5.84256	3.92664	4.31168	5.84327	4.00232	6.30452	3.34119	3.11549	2.99662	2.77336	3.7261
ENSG00000105963.15	chr7	ADAP1	897900	898949	0.09256	0.342939	0.0216244	-0.224937	0.250379	-0.0709356	-0.317497	-0.321314	-0.567876	-0.246561	0.0194791	3.93873	17.7326	283	254	186	256	301	246	313	349	200	166	155	168	230	157	3.02137	3.00411	2.50374	3.22186	2.87117	3.0431	3.87697	3.18402	3.86762	3.3259	2.53091	2.86402	2.12288	2.8631
ENSG00000108784.10	chr17	NAGLU	42536241	42536655	0.179544	0.173509	0.0878881	-0.227486	-0.00603498	-0.0916563	-0.40703	-0.0856213	-0.400995	-0.315374	0.0195565	4.30484	17.7216	352	309	273	363	432	314	352	453	206	227	233	205	326	185	6.48275	6.30436	6.33925	7.88086	7.10848	6.70055	7.52127	7.12933	6.87197	7.8456	6.56297	6.02866	5.19057	5.81981
ENSG00000178093.14	chr19	TSSK6	19512418	19512542	0.112613	0.514218	-0.498422	-0.600389	0.401604	-0.611035	-0.713003	-1.01264	-1.11461	-0.101968	0.0195674	0.415929	17.7181	20	20	19	21	24	22	24	39	18	12	6	10	13	12	0.707046	0.783273	0.846895	0.875159	0.758062	0.901164	0.984374	1.17819	1.15262	0.796127	0.324412	0.564505	0.397321	0.724635
ENSG00000116117.18	chr2	PARD3B	204545475	204546119	-0.258077	-0.278309	-0.071835	-0.0640635	-0.0202327	0.186242	0.194013	0.206474	0.214246	0.00777158	0.0195794	5.25901	17.7097	763	692	635	523	741	576	513	802	350	405	488	445	934	387	3.85448	3.87269	4.04458	3.11453	3.34453	3.37153	3.0067	3.46218	3.20263	3.83954	3.77041	3.58964	4.07914	3.33943
ENSG00000154134.15	chr11	ROBO3	124865432	124865737	0.295854	0.257207	0.322742	0.0799602	-0.0386472	0.0268877	-0.215894	0.0655349	-0.177247	-0.242782	0.0195794	4.751	17.713	468	388	311	476	585	436	474	588	271	305	343	328	484	296	3.62371	3.32816	3.03617	4.34474	4.04706	3.91163	4.25811	3.89061	3.80079	4.43191	4.0619	4.05538	3.23991	3.91489
ENSG00000169957.10	chr16	ZNF768	30524004	30526051	0.167059	0.106748	-0.0651156	-0.141248	-0.0603106	-0.232174	-0.308307	-0.171864	-0.247996	-0.0761327	0.0195794	6.38754	17.7079	1571	1340	1178	1507	1847	1446	1480	1902	851	819	893	904	1429	896	35.8456	33.8712	33.8894	40.5343	37.6533	38.2289	39.179	37.0855	35.1711	35.0693	31.163	32.9366	28.1886	34.9211
ENSG00000185803.10	chr8	SLC52A2	144354135	144354311	0.172678	0.282829	-0.104504	-0.204633	0.110151	-0.277183	-0.377311	-0.387334	-0.487462	-0.100128	0.0195794	5.44232	17.7096	862	723	511	813	927	707	884	987	522	468	414	403	708	428	15.212	14.1345	11.3699	16.9129	14.6162	14.4564	18.0993	14.8843	16.6857	15.4991	11.1739	11.3562	10.8017	12.9016
ENSG00000142235.10	chr19	LMTK3	48485271	48485789	0.0590938	0.13397	-0.170955	-0.293479	0.0748759	-0.230049	-0.352573	-0.304925	-0.427449	-0.122524	0.0195904	4.03212	17.7033	322	269	233	274	373	255	305	394	170	162	163	165	258	168	2.85613	2.64326	2.60578	2.86499	2.95602	2.62076	3.13873	2.98643	2.73129	2.69663	2.21125	2.33699	1.97844	2.54538
ENSG00000154642.11	chr21	C21orf91	17788974	17793581	-0.214582	-0.277648	-0.242434	-0.0466161	-0.0630655	-0.0278511	0.167966	0.0352144	0.231032	0.195817	0.0195904	5.56544	17.7022	916	920	786	678	974	732	676	937	459	410	583	505	1184	496	7.95009	8.84565	8.60117	6.93675	7.55286	7.36125	6.80698	6.94944	7.21583	6.67796	7.73878	6.99871	8.88401	7.35324
ENSG00000118058.22	chr11	KMT2A	118436490	118436944	-0.453328	-0.404094	0.0316589	-0.0120496	0.0492342	0.484987	0.441278	0.435753	0.392044	-0.0437084	0.0195928	6.69216	17.6997	1875	1925	1917	952	1980	1551	1215	1944	986	1251	1300	1397	2954	985	3.24021	3.68526	4.17689	1.93936	3.05713	3.10562	2.43601	2.87079	3.08636	4.05707	3.43592	3.85495	4.4133	2.90756
ENSG00000167862.10	chr17	MRPL58	75012670	75012872	0.186416	0.220885	-0.014384	-0.0610647	0.034469	-0.2008	-0.24748	-0.235269	-0.281949	-0.0466807	0.019615	5.17674	17.695	682	562	460	617	777	630	673	851	379	323	408	400	655	382	33.2713	30.373	28.2945	35.483	33.8674	35.6114	38.0918	35.4771	33.4905	29.5714	30.442	31.1598	27.6253	31.8324
ENSG00000108106.14	chr19	UBE2S	55399745	55401762	0.0669483	0.184249	-0.238575	-0.176952	0.117301	-0.305524	-0.2439	-0.422825	-0.361201	0.0616237	0.0196204	6.99959	17.6922	2622	2225	1642	2310	2648	2083	2469	2684	1651	1236	1176	1225	2202	1363	50.6355	47.6012	39.981	52.5877	45.6895	46.6096	55.319	44.2933	57.7519	44.7944	34.7342	37.7753	36.7638	44.9613
ENSG00000140262.17	chr15	TCF12	56918623	56918906	-0.42019	-0.232786	-0.0929232	-0.23377	0.187404	0.327267	0.18642	0.139863	-0.000984308	-0.140847	0.0196243	7.60706	17.6874	3726	3872	3403	2231	3721	2794	2868	3811	2152	1987	2615	2384	4673	1709	21.3216	24.5459	24.5526	15.0497	19.0245	18.5254	19.0409	18.6359	22.3057	21.3382	22.8863	21.7838	23.1182	16.7047
ENSG00000196323.14	chr11	ZBTB44	130226677	130234273	-0.153806	-0.179599	-0.0765065	0.100507	-0.0257924	0.0772996	0.254314	0.103092	0.280106	0.177014	0.0196243	6.36291	17.689	1639	1386	1281	1113	1645	1313	1192	1745	741	816	990	938	2056	958	8.03063	7.52315	7.91368	6.42859	7.20133	7.45417	6.77608	7.30634	6.57637	7.50316	7.4188	7.33878	8.70913	8.01783
ENSG00000068137.15	chr17	PLEKHH3	42667914	42668303	-0.109446	0.197279	-0.217428	-0.384666	0.306725	-0.107982	-0.27522	-0.414707	-0.581945	-0.167238	0.0196544	4.87224	17.6809	612	541	385	436	592	459	582	656	398	337	256	278	469	273	6.88753	6.7449	5.46301	5.78427	5.95265	5.98534	7.59918	6.30884	8.11321	7.11747	4.40636	4.99583	4.56316	5.24802
ENSG00000162368.13	chr1	CMPK1	47333797	47334116	-0.110023	-0.194978	-0.28307	-0.177891	-0.0849552	-0.173048	-0.0678681	-0.0880927	0.0170871	0.10518	0.0196544	7.23925	17.6796	2835	2811	2643	2326	3275	2524	2350	3211	1450	1247	1806	1574	3138	1613	39.8653	43.7893	46.8595	38.5568	41.1461	41.124	38.339	38.5847	36.9323	32.9072	38.8407	35.3424	38.1483	38.7433
ENSG00000055163.20	chr5	CYFIP2	157266079	157266195	-0.151556	-0.122617	0.120173	-0.0737883	0.0289385	0.271729	0.0777677	0.24279	0.0488292	-0.193961	0.0198452	6.74247	17.6558	1980	1786	1709	1466	2080	1651	1536	2106	1131	1209	1384	1414	2360	1064	10.1949	10.1875	11.0948	8.8982	9.56881	9.84984	9.17574	9.26638	10.5482	11.6823	10.8989	11.6257	10.5054	9.35795
ENSG00000106546.14	chr7	AHR	16916359	16916388	-0.362543	-0.307827	-0.0929645	-0.154543	0.0547157	0.269578	0.208	0.214863	0.153284	-0.0615783	0.0198452	5.97626	17.6537	1231	1198	1105	749	1271	905	893	1266	592	623	821	799	1566	582	8.26482	8.91041	9.35397	5.92798	7.62424	7.04024	6.95597	7.26344	7.19936	7.84958	8.43035	8.56588	9.08966	6.6745
ENSG00000157240.4	chr7	FZD1	91264433	91271326	-0.296595	-0.0925933	-0.201067	-0.337182	0.204002	0.0955281	-0.0405873	-0.108474	-0.244589	-0.136115	0.0198737	4.50773	17.6483	456	456	356	314	439	332	393	488	252	251	256	232	422	224	3.57535	3.96081	3.51935	2.90224	3.07535	3.01617	3.57501	3.26969	3.57891	3.69327	3.06988	2.90464	2.86053	3.00001
ENSG00000142765.18	chr1	SYTL1	27342020	27342150	-0.0492349	0.336074	-0.364658	-0.691302	0.385309	-0.315424	-0.642067	-0.700732	-1.02738	-0.326644	0.0199725	1.20232	17.6329	40	44	29	33	52	30	40	72	26	13	19	27	29	16	0.387204	0.471843	0.353945	0.376568	0.449737	0.336484	0.449232	0.595588	0.455879	0.23616	0.281294	0.417343	0.242694	0.264558
ENSG00000278259.4	chr17	MYO19	36495633	36496406	-0.0918967	-0.000323421	0.190582	-0.0155471	0.0915733	0.282479	0.0763496	0.190905	-0.0152237	-0.206129	0.0199725	6.82925	17.6338	2032	1866	1681	1662	2132	1701	1748	2304	1235	1273	1490	1521	2560	1093	8.40053	8.54596	8.76213	8.09961	7.87493	8.14801	8.38409	8.13953	9.24799	9.87632	9.421	10.0407	9.14964	7.71834
ENSG00000165264.11	chr9	NDUFB6	32553001	32553944	0.248562	0.129344	-0.0843492	-0.0998406	-0.119219	-0.332911	-0.348403	-0.213693	-0.229184	-0.0154914	0.0200407	5.19999	17.6231	625	634	494	666	852	666	646	899	330	295	430	391	647	389	24.3748	27.3916	24.2911	30.6186	29.6878	30.0954	29.2298	29.9609	23.3116	21.5907	25.6482	24.3494	21.8146	25.9138
ENSG00000070018.9	chr12	LRP6	12116025	12121420	-0.413006	-0.259437	-0.0410696	-0.045131	0.153569	0.371937	0.367875	0.218367	0.214306	-0.00406142	0.0200616	5.07761	17.6186	655	604	598	357	639	487	457	683	345	343	428	450	876	335	3.41452	3.48811	3.9305	2.19385	2.97622	2.94158	2.76399	3.04258	3.25765	3.35557	3.4124	3.74585	3.94796	2.983
ENSG00000143669.13	chr1	LYST	235661041	235663078	-0.405399	-0.421678	-0.107732	-0.0242923	-0.0162793	0.297667	0.381106	0.313947	0.397386	0.0834392	0.0202056	4.3817	17.6005	401	395	379	216	419	311	252	401	192	230	244	261	565	213	1.1051	1.20593	1.31691	0.701718	1.03169	0.993077	0.805732	0.944358	0.958423	1.18952	1.02843	1.14855	1.34613	1.00267
ENSG00000044090.8	chr6	CUL7	43037617	43038011	-0.100966	0.0317543	0.229904	-0.0532748	0.132721	0.33087	0.0476915	0.198149	-0.0850292	-0.283179	0.0202222	4.64808	17.5963	444	418	361	354	509	339	369	561	269	284	347	334	502	259	4.26436	4.44747	4.37156	4.00797	4.36782	3.77255	4.11177	4.60434	4.67972	5.11885	5.09716	5.12233	4.16827	4.24904
ENSG00000251184.1	chr9	AL672142.1	128941478	128941571	-0.65669	-0.405071	-0.190034	-0.445019	0.251619	0.466656	0.21167	0.215037	-0.0399484	-0.254986	0.0202222	3.24832	17.5943	203	204	174	80	166	144	137	192	92	112	122	108	222	68	29.0288	32.3169	31.3719	13.4857	21.2089	23.8594	22.7293	23.4622	23.8297	30.0562	26.6821	24.6608	27.4452	16.6097
ENSG00000176542.10	chr3	USF3	113648385	113649850	-0.401145	-0.331037	-0.0169297	-0.079192	0.0701075	0.384215	0.321953	0.314108	0.251845	-0.0622624	0.0202924	4.63131	17.5845	469	500	407	257	480	369	318	475	249	259	325	334	622	247	1.84533	2.1794	2.01908	1.19202	1.6874	1.68225	1.45164	1.59709	1.77459	1.91243	1.95575	2.09845	2.11579	1.66004
ENSG00000078018.19	chr2	MAP2	209424058	209424276	-0.263767	-0.263209	-0.0579004	-0.0617596	0.00055857	0.205867	0.202008	0.205308	0.201449	-0.0038592	0.0203564	7.41366	17.5731	3198	3067	2980	2185	3362	2621	2450	3207	1684	1756	2210	2045	4196	1736	14.9549	15.8885	17.5703	12.045	14.0468	14.2015	13.2924	12.8155	14.2641	15.4104	15.8061	15.2703	16.9637	13.8668
ENSG00000243678.11	chr17	NME2	51165435	51165681	0.242673	0.217952	0.0180655	0.0822362	-0.024721	-0.224608	-0.160437	-0.199887	-0.135716	0.0641707	0.0203564	9.01104	17.5732	8972	7993	6777	9575	11216	8543	9286	11669	5480	4780	5809	5543	9608	6047	184.259	181.851	175.483	231.808	205.804	203.289	221.258	204.789	203.853	184.226	182.46	181.775	170.59	212.129
ENSG00000110713.17	chr11	NUP98	3671083	3671416	-0.183833	-0.0967329	0.0949569	0.0468373	0.0870999	0.27879	0.23067	0.19169	0.14357	-0.0481196	0.020455	6.64099	17.5556	1842	1739	1496	1336	1987	1400	1488	2038	1008	1045	1314	1294	2462	1021	10.0532	10.5143	10.2945	8.59549	9.68921	8.85332	9.42212	9.505	9.96488	10.7032	10.9682	11.2771	11.6167	9.51833
ENSG00000145934.16	chr5	TENM2	167284799	167285063	-0.37705	-0.328991	-0.0476495	-0.0926051	0.0480586	0.3294	0.284445	0.281342	0.236386	-0.0449556	0.020455	5.57009	17.5555	927	869	846	528	919	715	650	885	468	513	635	579	1238	446	4.53792	4.71262	5.22163	3.04692	4.01947	4.05553	3.69166	3.70215	4.14973	4.71279	4.75421	4.52591	5.23937	3.72935
ENSG00000186166.9	chr11	CCDC84	118998138	118998317	0.247185	0.190621	0.156364	0.445126	-0.0565643	-0.0908214	0.197941	-0.0342571	0.254505	0.288762	0.020455	3.9975	17.5537	255	239	195	261	346	252	249	311	185	150	170	196	384	217	2.69687	2.80016	2.60023	3.25394	3.26942	3.08804	3.05527	2.81069	3.54395	2.9771	2.74976	3.30998	3.511	3.92012
ENSG00000187840.5	chr8	EIF4EBP1	38030534	38030718	0.345281	0.266608	0.225664	0.175666	-0.0786732	-0.119617	-0.169615	-0.0409436	-0.0909422	-0.0499987	0.020455	6.30384	17.5563	1287	1113	1005	1481	1716	1325	1390	1629	861	877	907	878	1509	914	79.0534	75.7361	77.8336	107.238	94.175	94.3023	99.0578	85.5061	95.7949	101.094	85.2074	86.1166	80.1332	95.8979
ENSG00000158195.11	chr1	WASF2	27404230	27408346	-0.233001	-0.1053	0.0654305	-0.0445399	0.127701	0.298431	0.188461	0.17073	0.06076	-0.10997	0.0204748	6.95214	17.5494	2283	2187	1956	1606	2469	1722	1783	2506	1366	1342	1624	1566	2828	1275	21.7223	23.0523	23.4654	18.0134	20.9893	18.9844	19.6826	20.3758	23.5422	23.9627	23.6327	23.7926	23.2627	20.722
ENSG00000122042.10	chr13	UBL3	29764371	29767307	-0.116886	-0.42402	-0.229064	-0.110398	-0.307134	-0.112177	0.00648811	0.194957	0.313622	0.118666	0.0204883	2.99912	17.5454	164	142	135	126	173	128	113	139	63	75	92	86	178	86	2.05346	1.96969	2.13125	1.85979	1.93537	1.85702	1.64154	1.48728	1.42883	1.76233	1.76181	1.71946	1.92683	1.83934
ENSG00000160075.12	chr1	SSU72	1541673	1542167	0.252658	0.139608	0.00519978	0.0932436	-0.113051	-0.247458	-0.159415	-0.134408	-0.0463639	0.0880439	0.0204883	6.81973	17.5436	2042	1689	1519	2057	2440	2025	1930	2517	1117	1063	1275	1195	2219	1315	15.9528	14.6176	14.9623	18.9437	17.0313	18.3303	17.4932	16.8034	15.8064	15.5847	15.2342	14.9073	14.9872	17.548
ENSG00000110422.12	chr11	HIPK3	33256672	33256752	-0.436229	-0.257358	-0.236011	-0.0527948	0.178871	0.200218	0.383434	0.0213472	0.204563	0.183216	0.02053	4.65061	17.5354	477	500	446	293	428	387	352	496	281	230	279	308	650	264	3.1582	3.66739	3.72319	2.28686	2.53187	2.96891	2.70393	2.80632	3.36996	2.85781	2.82523	3.25629	3.72063	2.9857
ENSG00000148400.12	chr9	NOTCH1	136494433	136497558	-0.310608	-0.154848	-0.471541	-0.722157	0.15576	-0.160933	-0.411548	-0.316693	-0.567308	-0.250616	0.02053	2.87004	17.5348	165	169	101	82	163	124	135	158	78	71	73	65	122	50	0.838317	0.95121	0.647	0.49112	0.739925	0.729978	0.795773	0.685985	0.71782	0.676965	0.56725	0.527336	0.535877	0.433925
ENSG00000189339.12	chr1	SLC35E2B	1659529	1660111	-0.286435	-0.0763916	-0.0547646	-0.372605	0.210043	0.23167	-0.0861699	0.021627	-0.296213	-0.31784	0.0209337	4.58834	17.4892	499	425	391	330	462	342	414	464	292	279	286	283	426	227	3.18752	3.00751	3.14911	2.48494	2.63676	2.53129	3.0682	2.53282	3.37856	3.34456	2.79412	2.88661	2.35257	2.47684
ENSG00000103888.17	chr15	CEMIP	80779343	80779614	-0.379968	-0.303456	0.396016	-0.273263	0.0765113	0.775983	0.106705	0.699472	0.0301933	-0.669279	0.0209347	1.65533	17.487	59	55	48	41	56	34	47	45	32	32	49	63	65	23	0.418471	0.432157	0.429252	0.342805	0.354876	0.279419	0.386761	0.272746	0.411112	0.425938	0.531541	0.713516	0.398572	0.278652
ENSG00000110395.6	chr11	CBL	119206276	119206612	-0.513944	-0.4178	-0.0624662	-0.137376	0.0961434	0.451478	0.376568	0.355334	0.280425	-0.0749094	0.0209812	6.21468	17.4792	1314	1494	1448	733	1404	1066	906	1354	765	857	962	946	2016	674	6.04996	7.62032	8.40589	3.97842	5.77564	5.68693	4.83968	5.32732	6.37992	7.40493	6.77422	6.95502	8.02469	5.30075
ENSG00000180263.14	chr12	FGD6	95076749	95081556	-0.270883	-0.441553	0.0856633	-0.258752	-0.17067	0.356546	0.0121309	0.527216	0.1828	-0.344416	0.0209812	2.89232	17.4778	152	132	125	90	139	127	98	140	53	89	112	91	165	60	0.818016	0.786969	0.848178	0.570967	0.668358	0.791928	0.611893	0.643843	0.516644	0.898859	0.921858	0.782005	0.767685	0.551557
ENSG00000177200.17	chr16	CHD9	53055033	53055077	-0.5343	-0.362837	-0.294391	-0.212085	0.171463	0.23991	0.322215	0.0684465	0.150752	0.0823054	0.0210155	4.9102	17.4699	644	611	544	303	578	439	427	577	319	276	373	342	793	267	2.10922	2.21688	2.24643	1.16985	1.69137	1.66596	1.62254	1.6149	1.89245	1.6964	1.86841	1.78859	2.24538	1.49371
ENSG00000250644.3	chr11	AC068580.4	1734821	1735429	-0.0132149	0.0774158	-0.0744692	-0.289007	0.0906306	-0.0612543	-0.275792	-0.151885	-0.366423	-0.214538	0.0210155	7.00914	17.4708	2572	2277	1775	2065	2641	2138	2389	2777	1437	1380	1473	1335	2199	1236	28.9216	28.3648	25.1656	27.3729	26.5335	27.8562	31.1672	26.6846	29.2688	29.1215	25.3327	23.9708	21.3775	23.7405
ENSG00000054654.16	chr14	SYNE2	63852983	63853143	-0.272735	-0.405341	-0.010598	0.0719798	-0.132606	0.262137	0.344715	0.394743	0.477321	0.0825778	0.0210237	7.6846	17.4669	3552	3691	3821	2200	4325	3322	2399	3991	1772	2250	2528	2678	5616	2263	6.11967	7.04474	8.30024	4.46815	6.65759	6.6316	4.79531	5.87585	5.52988	7.2748	6.66131	7.36743	8.36494	6.65978
ENSG00000058668.14	chr1	ATP2B4	203626561	203627219	-0.27778	-0.234985	-0.00545207	0.0536159	0.0427955	0.272328	0.331396	0.229533	0.2886	0.059068	0.0211139	6.21223	17.4533	1411	1308	1222	853	1446	1146	956	1498	748	825	909	906	1886	822	7.84587	8.05726	8.5673	5.5913	7.18387	7.3835	6.16742	7.11802	7.53378	8.60897	7.73046	8.04437	9.06643	7.8074
ENSG00000101210.12	chr20	EEF1A2	63488014	63488152	0.115307	0.160459	-0.0715022	-0.216179	0.0451516	-0.186809	-0.331486	-0.231961	-0.376638	-0.144677	0.0211139	7.27103	17.4531	3005	2603	2031	2765	3373	2489	2960	3338	1748	1604	1598	1626	2561	1551	34.0455	32.6705	29.0124	36.9284	34.1435	32.6742	38.908	32.3173	35.8719	34.1038	27.6898	29.4162	25.0845	30.0157
ENSG00000055955.17	chr3	ITIH4	52812962	52813490	0.423891	0.289977	0.499128	0.370137	-0.133914	0.0752373	-0.0537546	0.209151	0.0801596	-0.128992	0.0212166	3.12508	17.438	133	113	99	156	185	144	149	179	77	91	115	122	215	78	1.54306	1.45237	1.44819	2.13357	1.9177	1.93579	2.00563	1.77468	1.61815	1.98133	2.0406	2.26018	2.15651	1.54578
ENSG00000147255.19	chrX	IGSF1	131273506	131273931	0.00703463	-0.239222	0.387788	0.259871	-0.246256	0.380753	0.252837	0.62701	0.499093	-0.127917	0.0212166	2.12261	17.4398	73	68	60	59	80	73	58	69	36	53	73	51	108	48	0.521051	0.53769	0.539966	0.496431	0.510179	0.603731	0.480304	0.420862	0.465432	0.709931	0.796907	0.581269	0.666441	0.58522
ENSG00000072062.14	chr19	PRKACA	14091688	14093237	0.108973	0.0510748	0.237499	0.173038	-0.0578984	0.128525	0.064065	0.186424	0.121963	-0.0644604	0.021291	7.07837	17.427	2409	2007	1826	2059	2795	2206	2092	2697	1361	1482	1662	1790	2961	1557	21.132	19.5037	20.1959	21.2917	21.9059	22.4219	21.291	20.2171	21.6251	24.3969	22.2978	25.073	22.4555	23.3299
ENSG00000158106.14	chr8	RHPN1	143368876	143369047	0.263275	0.365212	0.048387	-0.311684	0.101937	-0.214888	-0.574959	-0.316825	-0.676896	-0.360071	0.021291	4.11986	17.4259	386	232	187	320	400	280	375	383	208	186	181	181	249	154	4.98678	3.32037	3.04602	4.87341	4.6171	4.19136	5.62077	4.2283	4.86736	4.50951	3.57634	3.73389	2.78108	3.3984
ENSG00000157911.10	chr1	PEX10	2403964	2405834	0.129912	0.255825	0.0572961	-0.0962217	0.125913	-0.0726154	-0.226133	-0.198529	-0.352046	-0.153518	0.0213002	4.92148	17.4228	535	475	408	514	613	496	580	689	345	307	350	333	528	316	7.63228	7.50688	7.3387	8.64397	7.81334	8.19872	9.59975	8.39949	8.9149	8.21906	7.63653	7.58568	6.51201	7.70031
ENSG00000131746.13	chr17	TNS4	40475828	40477729	-0.108294	-0.00450139	0.204821	0.233729	0.103793	0.313114	0.342023	0.209322	0.23823	0.0289081	0.0213464	7.65935	17.4159	3858	3047	2808	2855	3655	2905	3179	3671	2171	2494	2323	2626	5237	2289	42.7948	37.4427	39.2721	37.3323	36.2236	37.3369	40.912	34.7974	43.62	51.9169	39.4099	46.5129	50.2218	43.3705
ENSG00000090971.5	chr19	NAT14	55485188	55485258	0.238968	0.262048	0.0396454	-0.0581034	0.0230796	-0.199323	-0.297072	-0.222403	-0.320151	-0.0977488	0.021377	5.25909	17.4016	692	592	480	743	808	616	724	868	422	392	400	418	714	373	18.901	17.9129	16.5302	23.9231	19.7182	19.495	22.9429	20.2597	20.878	20.0932	16.7096	18.2308	16.86	17.4024
ENSG00000117523.16	chr1	PRRC2C	171485551	171485735	-0.417815	-0.299951	-0.079736	-0.102681	0.117864	0.338079	0.315135	0.220215	0.19727	-0.0229447	0.021377	8.30588	17.4	6389	5929	5470	3374	6133	4661	4011	6197	3416	3262	3995	4104	8054	3133	24.3667	25.0502	26.3032	15.169	20.8984	20.5971	17.7479	20.1966	23.5982	23.347	23.3028	24.9931	26.5556	20.4101
ENSG00000126883.17	chr9	NUP214	131125586	131125749	-0.149447	-0.096105	0.189275	0.114524	0.0533418	0.338721	0.263971	0.28538	0.210629	-0.0747504	0.021377	6.88945	17.4029	2120	1943	1797	1406	2346	1844	1756	2301	1169	1374	1510	1608	3044	1212	8.6728	8.80566	9.26894	6.78045	8.57487	8.74074	8.3345	8.04403	8.66234	10.5486	9.44774	10.5041	10.7659	8.46928
ENSG00000173276.14	chr21	ZBTB21	41986831	41994108	-0.329284	-0.265854	-0.0690839	-0.102908	0.0634302	0.2602	0.226377	0.19677	0.162947	-0.0338237	0.021377	6.13727	17.4028	1337	1289	1248	863	1317	1083	942	1419	722	731	883	883	1706	704	8.96424	9.57416	10.5501	6.82092	7.8894	8.41346	7.32765	8.13014	8.76832	9.19778	9.05462	9.45351	9.88876	8.06261
ENSG00000180694.14	chr8	TMEM64	90621995	90625862	-0.24249	-0.323951	-0.302103	-0.265643	-0.0814611	-0.0596126	-0.0231531	0.0218485	0.058308	0.0364595	0.021377	4.46636	17.4033	464	415	392	318	464	350	303	469	207	196	267	232	489	205	4.27272	4.23351	4.55126	3.45195	3.81752	3.73438	3.23714	3.69057	3.45266	3.38709	3.76033	3.41134	3.89293	3.22449
ENSG00000285723.1	chr20	AL034430.2	10420546	10420737	0.287088	0.217092	-0.224061	-0.229584	-0.0699957	-0.511149	-0.516672	-0.441153	-0.446676	-0.00552312	0.021377	3.34804	17.4026	164	171	145	180	246	191	174	293	87	83	105	89	144	111	46.1708	53.3317	51.4695	59.7374	61.8778	62.3047	56.8335	70.4896	44.365	43.8516	45.2106	40.0096	35.0483	53.3786
ENSG00000073605.18	chr17	GSDMB	39904595	39904964	0.301361	0.36572	0.548739	0.282093	0.0643583	0.247378	-0.0192685	0.18302	-0.0836268	-0.266646	0.0214283	2.95947	17.3926	123	110	78	127	151	123	129	186	71	77	114	115	151	91	1.12593	1.11548	0.90024	1.37044	1.23497	1.30459	1.37002	1.45496	1.17723	1.32275	1.59602	1.68094	1.19499	1.42288
ENSG00000237515.9	chr16	SHISA9	12901598	12902627	-0.204413	-0.221882	-0.0538573	-0.0149875	-0.0174682	0.150556	0.189426	0.168024	0.206894	0.0388697	0.0214756	6.81392	17.3856	2181	2009	1817	1571	2229	1696	1692	2080	1113	1219	1343	1324	2704	1209	11.5806	11.8174	12.1644	9.83339	10.5746	10.4344	10.4234	9.43787	10.7046	12.1469	10.9064	11.2257	12.4127	10.9654
ENSG00000184164.14	chr22	CRELD2	49918167	49918430	0.218681	0.263468	0.0160831	-0.0043282	0.0447871	-0.202598	-0.22301	-0.247385	-0.267797	-0.0204113	0.0215312	5.84336	17.3777	1012	848	784	1083	1205	925	1082	1363	609	553	654	587	1034	629	10.591	9.83142	10.345	13.3608	11.2672	11.2166	13.1375	12.1894	11.5443	10.8608	10.4679	9.80941	9.35526	11.2441
ENSG00000130429.15	chr7	ARPC1B	99374249	99374578	-0.0350006	0.10906	-0.129607	-0.288667	0.144061	-0.094606	-0.253666	-0.238667	-0.397727	-0.15906	0.0215803	5.70819	17.3705	990	951	749	873	1046	825	966	1136	632	531	509	603	916	494	13.4185	14.2796	12.8	13.9487	12.6671	12.9565	15.1907	13.1578	15.5161	13.5067	10.5515	13.0508	10.7336	11.4371
ENSG00000084774.14	chr2	CAD	27217369	27217633	-0.238594	-0.124743	0.0986905	-0.049003	0.113851	0.337285	0.189591	0.223434	0.0757404	-0.147694	0.0216106	7.27957	17.3632	2879	2721	2453	1987	3082	2170	2290	3181	1585	1867	1859	2054	3694	1510	18.4319	19.2984	19.8009	14.996	17.6294	16.0973	17.0096	17.4031	18.3804	22.4314	18.2027	20.998	20.4459	16.513
ENSG00000173141.5	chr13	MRPL57	21176658	21176717	0.155423	0.16982	-0.246764	-0.243789	0.0143973	-0.402187	-0.399212	-0.416584	-0.413609	0.00297473	0.0216106	4.32495	17.3639	409	353	240	360	448	352	384	401	258	176	197	189	319	208	9.90055	9.46622	7.32497	10.2728	9.68925	9.87286	10.7845	8.29496	11.3124	7.99526	7.2934	7.30547	6.67587	8.60043
ENSG00000102753.10	chr13	KPNA3	49699320	49701898	-0.264876	-0.203923	-0.162848	-0.090635	0.0609528	0.102028	0.174241	0.0410754	0.113288	0.0722127	0.0216319	5.89857	17.3589	1175	1129	975	793	1178	906	869	1253	606	561	746	668	1351	652	15.0433	16.0128	15.7387	11.9682	13.475	13.44	12.908	13.7085	14.0532	13.4789	14.6074	13.6563	14.9535	14.2585
ENSG00000132323.9	chr2	ILKAP	238170402	238170676	0.199354	0.17765	-0.0992929	0.0374167	-0.0217043	-0.298647	-0.161937	-0.276942	-0.140233	0.13671	0.0216691	5.15093	17.353	663	538	480	579	809	636	608	829	384	277	392	387	685	409	7.54634	6.78376	6.88847	7.76875	8.22711	8.38772	8.02893	8.06326	7.91683	5.91679	6.82396	7.0337	6.74053	7.95182
ENSG00000083312.17	chr5	TNPO1	72816312	72816752	-0.344754	-0.2719	-0.149739	-0.113022	0.0728535	0.195015	0.231732	0.122161	0.158878	0.0367169	0.0217367	7.54756	17.3439	3672	3568	3246	2227	3634	2891	2544	3851	1914	1810	2374	2211	4602	1890	16.5722	17.8389	18.4707	11.8481	14.6534	15.1178	13.3207	14.852	15.6465	15.3299	16.3865	15.9337	17.9558	14.57
ENSG00000152818.18	chr6	UTRN	144285701	144285821	-0.450129	-0.465445	-0.106102	-0.078435	-0.0153162	0.344027	0.371694	0.359343	0.38701	0.0276672	0.0217675	6.68636	17.3366	2001	2013	1907	1018	2068	1558	1120	1993	997	1114	1305	1301	2846	1006	7.40628	8.25396	8.89943	4.44172	6.8388	6.68166	4.80953	6.30368	6.68414	7.73788	7.38739	7.68919	9.10686	6.36021
ENSG00000173706.14	chr3	HEG1	124965710	124970801	-0.28307	-0.233209	-0.0488344	0.0025983	0.0498616	0.234236	0.285669	0.184374	0.235807	0.0514327	0.0217675	10.2388	17.3377	24118	21141	19924	14622	23554	18494	16542	24064	12182	12959	14402	14965	30760	12832	130.838	127.052	136.278	93.5078	114.165	116.248	104.114	111.556	119.704	131.931	119.493	129.634	144.264	118.907
ENSG00000255302.5	chr15	EID1	48878134	48880173	0.0377181	-0.0915412	-0.2365	-0.218292	-0.129259	-0.274218	-0.25601	-0.144958	-0.126751	0.0182077	0.0218461	6.22903	17.3265	1486	1286	1191	1361	1579	1310	1242	1690	684	625	847	797	1349	806	39.3744	37.7487	39.7892	42.5112	37.3812	40.2189	38.181	38.2662	32.8283	31.0784	34.3246	33.7212	30.9021	36.4796
ENSG00000272741.1	chr3	AC069257.3	196248230	196248323	-0.0987193	0.0375731	-0.231393	-0.238167	0.136292	-0.132673	-0.139448	-0.268966	-0.275741	-0.00677467	0.0219128	4.52093	17.3176	460	412	339	360	449	375	385	553	254	222	245	225	432	229	35.1196	34.8461	32.6325	32.3999	30.6277	33.1732	34.1023	36.0787	35.1255	31.8074	28.6079	27.4299	28.5139	29.864
ENSG00000185722.18	chr17	ANKFY1	4163821	4167911	-0.241594	-0.166471	0.0429445	-0.118793	0.0751224	0.284538	0.122801	0.209416	0.0476784	-0.161737	0.0219583	7.18889	17.3109	2809	2528	2394	1883	2948	2103	2102	3010	1480	1641	1891	1827	3384	1376	10.6747	10.6426	11.4706	8.43536	10.0094	9.2599	9.2676	9.7747	10.1874	11.7029	10.9906	11.0864	11.1177	8.93187
ENSG00000149761.9	chr11	NUDT22	64225941	64226297	0.267275	0.294258	-0.0696822	-0.138606	0.0269831	-0.336957	-0.405881	-0.36394	-0.432864	-0.068924	0.0220218	5.18929	17.3024	717	572	419	673	874	596	745	869	385	369	356	351	559	391	10.4156	9.20507	7.67428	11.5247	11.3436	10.0317	12.556	10.7874	10.1303	10.0595	7.90939	8.14184	7.02034	9.70203
ENSG00000215252.11	chr15	GOLGA8B	34525207	34527834	0.285548	0.311416	0.455836	0.559913	0.0258688	0.170289	0.274366	0.14442	0.248497	0.104077	0.0220302	3.68942	17.2994	220	153	144	184	293	187	219	281	117	149	169	156	279	195	1.55043	1.1945	1.27953	1.52861	1.8449	1.52699	1.79063	1.69227	1.49353	1.9706	1.82156	1.75551	1.69987	2.34739
ENSG00000071564.16	chr19	TCF3	1609290	1611849	-0.0452021	0.00133485	-0.167222	-0.347716	0.0465369	-0.12202	-0.302514	-0.168557	-0.349051	-0.180494	0.0220582	6.47069	17.2945	1856	1569	1292	1406	1902	1474	1520	2006	969	971	913	905	1462	870	16.4735	15.4275	14.4587	14.711	15.0832	15.1589	15.6525	15.215	15.5786	16.1737	12.3938	12.8264	11.2185	13.1901
ENSG00000132694.18	chr1	ARHGEF11	156934840	156936058	-0.1779	-0.137631	0.119866	0.029727	0.0402686	0.297766	0.207627	0.257498	0.167358	-0.0901395	0.0220824	6.43433	17.29	1555	1482	1363	1122	1696	1296	1160	1812	870	966	1149	1108	2102	884	9.39144	9.91553	10.379	7.98812	9.15174	9.06924	8.12814	9.35177	9.5174	10.9487	10.6133	10.6854	10.9753	9.11958
ENSG00000134369.15	chr1	NAV1	201622885	201623610	-0.321813	-0.284959	0.0354377	0.00748384	0.0368541	0.357251	0.329297	0.320397	0.292443	-0.0279538	0.022098	4.82271	17.2861	537	515	467	321	571	400	360	548	282	303	362	385	744	281	1.29278	1.37348	1.41751	0.910973	1.22818	1.11577	1.00551	1.12737	1.22969	1.36892	1.33287	1.48	1.54848	1.15552
ENSG00000140022.13	chr14	STON2	81260656	81261931	-0.335342	-0.307503	-0.189576	-0.0245017	0.0278389	0.145766	0.31084	0.117927	0.283001	0.165074	0.022098	4.85138	17.2843	563	554	496	342	568	443	391	559	293	286	331	336	750	304	3.89557	4.24657	4.32716	2.78958	3.51145	3.55165	3.13885	3.30528	3.67221	3.71375	3.50282	3.71238	4.48647	3.593
ENSG00000116675.16	chr1	DNAJC6	65248219	65248303	-0.352471	-0.22445	-0.0869178	-0.155762	0.12802	0.265553	0.196708	0.137533	0.0686879	-0.0688446	0.0221143	5.60005	17.2744	947	892	848	588	947	697	715	971	507	504	629	575	1152	459	7.35683	7.67664	8.30606	5.38478	6.57304	6.27389	6.44433	6.44605	7.1342	7.34775	7.47341	7.13277	7.73702	6.09079
ENSG00000158716.9	chr1	DUSP23	159780932	159781000	0.0984078	0.205401	-0.240116	-0.226474	0.106993	-0.338524	-0.324882	-0.445517	-0.431875	0.0136419	0.0221143	5.21017	17.2768	752	654	456	723	772	569	733	802	464	348	347	350	603	385	49.1516	47.3547	37.5788	55.7067	45.083	43.0919	55.5846	44.7948	54.9331	42.6857	34.6878	36.529	34.0736	42.9834
ENSG00000164403.14	chr5	SHROOM1	132822141	132823128	0.157163	0.279766	0.0729015	0.0997655	0.122603	-0.0842618	-0.0573978	-0.206864	-0.18	0.026864	0.0221143	5.39411	17.2723	729	647	540	704	881	654	751	974	491	424	479	448	849	466	8.91518	8.76542	8.32636	10.149	9.62619	9.26711	10.6555	10.1788	10.8763	9.73088	8.95913	8.74844	8.97617	9.7344
ENSG00000167799.10	chr11	NUDT8	67627938	67628251	0.330771	0.591778	0.0531655	-0.141956	0.261007	-0.277606	-0.472728	-0.538613	-0.733734	-0.195122	0.0221143	2.31666	17.2724	85	66	58	99	85	88	123	119	58	48	46	51	69	50	3.10024	2.66678	2.66725	4.25659	2.76995	3.71898	5.20491	3.709	3.83179	3.2855	2.56603	2.97028	2.17574	3.11507
ENSG00000197312.12	chr1	DDI2	15617458	15617808	-0.392917	-0.237079	-0.0685749	-0.124166	0.155838	0.324342	0.268751	0.168504	0.112914	-0.0555907	0.0221143	5.96874	17.277	1235	1163	1078	708	1204	899	865	1265	672	628	817	796	1555	594	5.48171	5.71866	6.0329	3.70452	4.77476	4.62352	4.45447	4.79814	5.40276	5.23109	5.54624	5.64173	5.96706	4.50356
ENSG00000112695.11	chr6	COX7A2	75237675	75237988	0.289754	0.209276	0.210428	0.294613	-0.0804783	-0.0793258	0.0048594	0.0011525	0.0853377	0.0841852	0.0221331	6.54619	17.2684	1529	1353	1180	1738	1992	1463	1474	2097	947	884	1197	1085	1965	1177	43.001	42.1536	41.842	57.6197	50.0538	47.6738	48.0951	50.3969	48.2413	46.656	51.4865	48.725	47.7766	56.5417
ENSG00000270136.6	chr1	MICOS10-NBL1	19597067	19597109	0.186388	0.196471	-0.00328195	0.00247699	0.010083	-0.18967	-0.183911	-0.199753	-0.193994	0.00575893	0.0221673	6.93046	17.2629	2024	2016	1678	2211	2628	1984	2118	2819	1345	1062	1477	1315	2331	1319	85.7403	94.6086	89.6241	110.411	99.4662	97.3823	104.095	102.048	103.203	84.4272	95.6935	88.9509	85.3684	95.442
ENSG00000011304.20	chr19	PTBP1	797075	797505	-0.10311	0.0336197	0.00470775	-0.250538	0.136729	0.107817	-0.147428	-0.0289119	-0.284157	-0.255245	0.0222014	8.97422	17.2533	9399	9058	7448	7349	10170	7841	8648	10404	5854	5463	6000	5947	9492	4650	73.8123	78.8034	73.7472	68.0339	71.3582	71.3481	78.7942	69.8202	83.2716	80.5122	72.0653	74.5753	64.4445	62.3765
ENSG00000100030.14	chr22	MAPK1	21754500	21764240	-0.265949	-0.160488	-0.00869485	-0.0115462	0.105462	0.257254	0.254403	0.151793	0.148942	-0.00285138	0.0222014	7.42754	17.2548	3272	3123	2731	2188	3221	2591	2472	3383	1856	1836	2229	2041	4238	1784	15.6019	16.4969	16.4189	12.2988	13.7225	14.3152	13.6756	13.7848	16.0302	16.4294	16.2556	15.5403	17.4706	14.5305
ENSG00000198959.12	chr20	TGM2	38127385	38130369	-0.172146	-0.0881239	0.113128	0.0340226	0.0840222	0.285274	0.206169	0.201252	0.122147	-0.0791057	0.0222014	6.78589	17.2568	2084	1813	1691	1524	2110	1588	1720	2059	1171	1175	1389	1504	2572	1179	14.1731	13.6594	14.5	12.2181	12.8211	12.5136	13.5715	11.9662	14.4252	14.9964	14.4476	16.333	15.1223	13.6962
ENSG00000182890.5	chrX	GLUD2	121047610	121050094	-0.240724	-0.354678	-0.444598	-0.735482	-0.113954	-0.203874	-0.494758	-0.08992	-0.380804	-0.290884	0.0222719	1.92456	17.2442	78	85	62	56	82	62	55	82	32	40	33	38	54	33	1.69665	2.04825	1.70039	1.43594	1.59363	1.56262	1.38801	1.52421	1.2608	1.63283	1.09784	1.31987	1.01548	1.22612
ENSG00000161813.22	chr12	LARP4	50392383	50392588	-0.250087	-0.303816	-0.0967837	-0.0556925	-0.0537295	0.153303	0.194394	0.207033	0.248124	0.0410912	0.0222829	5.74795	17.239	1114	917	918	676	1088	855	724	1055	510	514	675	672	1282	580	7.42305	6.76912	7.71255	5.30999	6.47742	6.60126	5.59715	6.00735	6.15551	6.42752	6.87905	7.15017	7.38526	6.60154
ENSG00000239697.11	chr17	TNFSF12	7549058	7549312	0.219339	0.265464	-0.0694303	-0.167552	0.0461247	-0.28877	-0.386891	-0.334894	-0.433016	-0.0981217	0.0222829	3.22883	17.2397	171	145	120	163	196	172	159	233	110	82	97	100	145	102	4.83682	4.54358	4.27961	5.43503	4.95332	5.63711	5.21786	5.63188	5.63578	4.35273	4.19627	4.51663	3.54579	4.92816
ENSG00000197756.10	chr2	RPL37A	216498825	216499398	0.307681	0.210641	0.149005	0.129514	-0.0970393	-0.158675	-0.178167	-0.0616359	-0.0811275	-0.0194916	0.0222982	9.37644	17.2354	10454	10340	8709	12631	14261	11288	11477	15187	6488	6358	8055	7649	12746	7600	91.068	99.786	95.6555	129.709	110.996	113.937	115.996	113.055	102.374	103.941	107.319	106.399	95.9926	113.088
ENSG00000103426.12	chr16	CORO7-PAM16	4340251	4340405	0.0670723	0.156846	-0.132305	-0.295777	0.0897737	-0.199377	-0.362849	-0.289151	-0.452623	-0.163472	0.0223404	5.32583	17.2291	817	648	556	673	899	645	771	913	454	441	400	382	637	395	11.5758	10.1712	9.93262	11.2408	11.3806	10.589	12.6741	11.0544	11.6515	11.7261	8.66798	8.64259	7.8028	9.55978
ENSG00000060237.17	chr12	WNK1	752579	754324	-0.351099	-0.226504	0.000303021	-0.0393997	0.124595	0.351402	0.311699	0.226807	0.187104	-0.0397028	0.022421	7.70453	17.217	4007	3766	3508	2291	4061	3060	2837	4017	2240	2330	2595	2670	5289	2101	15.0579	15.678	16.6212	10.1489	13.635	13.3239	12.369	12.8997	15.2472	16.4318	14.9146	16.0216	17.183	13.4863
ENSG00000070371.16	chr22	CLTCL1	19179473	19179969	-0.0827812	-0.0118912	0.231636	0.165923	0.07089	0.314417	0.248705	0.243527	0.177815	-0.0657128	0.022421	5.005	17.2175	560	498	478	441	631	458	499	642	317	374	417	422	813	328	3.01134	2.96666	3.24085	2.79551	3.03164	2.85366	3.11318	2.95013	3.08766	3.77422	3.42954	3.62356	3.77958	3.01278
ENSG00000127914.16	chr7	AKAP9	91940867	91941147	-0.426602	-0.319164	-0.0492307	-0.0753766	0.107438	0.377371	0.351225	0.269933	0.243787	-0.0261459	0.022422	4.81489	17.2149	517	553	497	317	530	393	360	556	286	256	393	382	728	275	1.53464	1.81847	1.86007	1.10924	1.40562	1.35167	1.23979	1.41034	1.53772	1.42606	1.78417	1.81062	1.86822	1.39434
ENSG00000107223.13	chr9	EDF1	136862119	136862345	0.214537	0.196537	-0.0629803	-0.00151383	-0.0180003	-0.277518	-0.216051	-0.259517	-0.198051	0.0614664	0.022522	7.0276	17.2029	2353	1992	1810	2456	2747	2239	2411	2912	1411	1209	1355	1385	2311	1510	104.082	97.6133	100.946	128.065	108.565	114.755	123.732	110.072	113.052	100.361	91.6686	97.8258	88.376	114.091
ENSG00000115808.12	chr2	STRN	36837698	36849625	-0.393793	-0.285566	-0.111096	-0.118236	0.108228	0.282697	0.275558	0.174469	0.16733	-0.00713914	0.0225357	6.06296	17.1975	1340	1217	1197	770	1256	1002	876	1390	686	705	841	799	1693	643	5.04717	5.07807	5.68454	3.41888	4.22677	4.37295	3.82806	4.47395	4.6802	4.98328	4.84469	4.80551	5.51291	4.13689
ENSG00000213619.10	chr11	NDUFS3	47565336	47565796	0.217575	0.159945	-0.0462581	-0.0417122	-0.05763	-0.263833	-0.259287	-0.206203	-0.201657	0.00454595	0.0225357	6.0725	17.1977	1187	1134	874	1258	1494	1130	1182	1480	735	589	757	733	1204	746	17.5737	18.5991	16.3148	21.9555	19.7624	19.3845	20.3031	18.7244	19.7105	16.3648	17.141	17.3287	15.4106	18.8657
ENSG00000182022.18	chr10	CHST15	124007668	124010339	-0.219665	-0.263114	0.0699272	-0.0782881	-0.0434487	0.289592	0.141377	0.333041	0.184826	-0.148215	0.0225457	4.57038	17.1945	431	453	376	302	493	350	335	486	197	254	320	318	529	249	3.56062	4.14583	3.91647	2.94107	3.63891	3.35027	3.21088	3.43098	2.94789	3.9379	4.0432	4.19494	3.7782	3.51373
ENSG00000142556.19	chr19	ZNF614	52012765	52013252	-0.343355	-0.22412	-0.260324	-0.0587239	0.119235	0.0830311	0.284631	-0.0362038	0.165396	0.2016	0.0227735	3.93132	17.17	332	263	259	200	284	223	220	331	151	126	173	181	366	167	3.1915	2.80078	3.13917	2.2664	2.43922	2.48385	2.45364	2.71906	2.62924	2.27306	2.54349	2.77834	3.04172	2.74217
ENSG00000152102.18	chr2	FAM168B	131047876	131052452	-0.194214	-0.0981644	0.0717516	0.0922995	0.0960495	0.265965	0.286513	0.169916	0.190464	0.0205479	0.0228685	6.95618	17.1587	2171	2102	2016	1567	2379	1877	1818	2551	1265	1269	1618	1589	3097	1352	21.5916	23.1592	25.2798	18.3715	21.1396	21.6299	20.9774	21.6805	22.7884	23.6848	24.6111	25.2348	26.6285	22.968
ENSG00000150760.12	chr10	DOCK1	126905409	126905563	-0.307282	-0.1873	-0.0415242	-0.142022	0.119982	0.265758	0.16526	0.145776	0.0452777	-0.100498	0.0228686	6.63907	17.1546	1884	1848	1686	1214	1950	1480	1482	2022	1037	1017	1264	1277	2284	977	12.5076	13.5913	14.1127	9.50085	11.5666	11.3846	11.4149	11.4712	12.4701	12.6706	12.8342	13.5374	13.109	11.0792
ENSG00000169855.20	chr3	ROBO1	78597239	78598927	-0.398709	-0.210973	-0.105989	-0.0113027	0.187736	0.29272	0.387407	0.104984	0.199671	0.0946862	0.0228686	4.21518	17.1558	361	323	333	235	321	257	239	402	202	195	219	223	474	194	1.76448	1.74895	2.05216	1.35403	1.40181	1.45548	1.35531	1.67907	1.78837	1.78866	1.63712	1.74046	2.00294	1.61969
ENSG00000130635.15	chr9	COL5A1	134641774	134642296	-0.0119439	0.0123301	-0.090608	-0.295354	0.024274	-0.0786642	-0.28341	-0.102938	-0.307684	-0.204746	0.0228949	6.61923	17.15	1946	1712	1447	1495	2146	1675	1664	2332	983	1050	1081	1070	1725	934	9.40105	9.16227	8.81375	8.51383	9.26274	9.37589	9.32649	9.62711	8.6017	9.51933	7.98706	8.25406	7.2045	7.70728
ENSG00000170776.21	chr15	AKAP13	85380571	85380798	-0.284971	-0.260825	-0.111248	0.0245209	0.0241461	0.173724	0.309492	0.149578	0.285346	0.135769	0.0229473	7.37428	17.1429	3257	3003	2776	1958	3355	2559	2166	3360	1677	1693	1902	2035	4245	1848	8.6811	8.86703	9.329	6.15205	7.98961	7.90299	6.69803	7.65297	8.09631	8.46832	7.75345	8.66107	9.78173	8.41356
ENSG00000187987.9	chr6	ZSCAN23	28431930	28432051	-0.79671	-0.542633	-0.338732	-0.729775	0.254077	0.457978	0.0669353	0.203901	-0.187142	-0.391042	0.0229548	1.26767	17.1402	55	50	49	24	36	33	25	55	22	23	32	27	48	13	0.905559	0.911989	1.01721	0.465817	0.529581	0.629552	0.477557	0.773839	0.656106	0.710666	0.805808	0.709852	0.683244	0.36561
ENSG00000105583.11	chr19	WDR83OS	12668073	12668425	0.25216	0.165994	0.262649	0.233903	-0.0861654	0.0104893	-0.0182566	0.0966547	0.0679089	-0.0287458	0.0229631	5.96319	17.1373	1076	874	794	1098	1344	980	1029	1313	607	677	748	780	1353	717	81.5732	73.4028	75.8952	98.1268	91.0355	86.0846	90.507	85.0616	83.353	96.318	86.729	94.4235	88.6776	92.8486
ENSG00000134569.10	chr11	LRP4	46856717	46859315	-0.288338	-0.173143	0.10791	-0.0846961	0.115196	0.396248	0.203642	0.281052	0.0884464	-0.192606	0.0229648	3.75489	17.1352	253	246	211	174	243	194	188	299	121	136	205	175	297	138	1.56328	1.6839	1.64383	1.2674	1.34152	1.38893	1.34774	1.57878	1.35425	1.57702	1.9373	1.72665	1.58655	1.45652
ENSG00000057657.17	chr6	PRDM1	105993463	105993639	-0.348487	-0.0745797	0.13641	-0.336392	0.273907	0.484897	0.0120953	0.210989	-0.261812	-0.472801	0.023068	3.34912	17.1186	178	187	174	109	212	130	166	226	102	108	147	146	202	80	1.42541	1.65893	1.75683	1.02896	1.51682	1.20623	1.54227	1.54655	1.47951	1.62304	1.80039	1.86691	1.39847	1.09429
ENSG00000100263.14	chr22	RHBDD3	29259872	29260237	0.151235	0.226951	-0.24287	-0.12601	0.0757161	-0.394106	-0.277245	-0.469822	-0.352961	0.116861	0.023068	4.39745	17.1194	416	339	274	361	496	341	420	493	234	206	205	167	344	240	7.50294	6.77335	6.23085	7.6753	7.99274	7.12618	8.78858	7.59834	7.64454	6.97251	5.65483	4.80955	5.36386	7.39384
ENSG00000163719.19	chr3	MTMR14	9649433	9649742	0.150839	0.0968433	0.213618	0.270464	-0.0539954	0.0627797	0.119626	0.116775	0.173621	0.056846	0.023068	5.7712	17.1205	929	812	728	844	1178	862	823	1133	565	556	742	629	1266	654	8.34289	8.07834	8.2431	8.93497	9.45196	8.96957	8.57496	8.69489	9.19065	9.37042	10.1914	9.01989	9.82913	10.0323
ENSG00000167548.15	chr12	KMT2D	49018975	49021872	-0.273726	-0.372256	0.0038534	0.220091	-0.0985301	0.277579	0.493817	0.376109	0.592347	0.216238	0.023068	5.23848	17.1171	718	654	622	376	776	606	483	715	301	471	387	476	1128	437	1.89458	1.91176	2.06937	1.16957	1.82948	1.85279	1.47866	1.61224	1.43864	2.33235	1.56181	2.00561	2.57323	1.96966
ENSG00000213639.10	chr2	PPP1CB	28751640	28751820	-0.0238041	-0.145067	-0.145247	0.0678282	-0.121263	-0.121443	0.0916323	-0.000179931	0.212896	0.213076	0.0231139	8.68969	17.1107	8001	6965	6413	6540	8645	6887	6073	8863	3803	3643	4932	4469	9447	4959	75.0839	72.4085	75.8791	72.3486	72.4842	74.8853	66.1207	71.075	64.6437	64.1572	70.7869	66.9673	76.6438	79.4909
ENSG00000151148.14	chr12	UBE3B	109477402	109477764	-0.201084	-0.128	0.0436099	-0.10644	0.0730838	0.244694	0.0946435	0.17161	0.0215597	-0.15005	0.0231331	6.48341	17.1052	1677	1592	1417	1194	1801	1314	1321	1893	902	931	1159	1167	1932	911	7.27921	7.65526	7.75496	6.10949	6.98459	6.60861	6.6525	7.02159	7.09177	7.58375	7.69417	8.08857	7.25001	6.75445
ENSG00000182979.18	chr14	MTA1	105419820	105420063	0.0665724	0.14062	-0.0262397	-0.172368	0.0740478	-0.0928121	-0.238941	-0.16686	-0.312989	-0.146129	0.0231331	7.05794	17.1048	2471	2276	1825	2163	2864	2185	2487	2889	1489	1352	1458	1505	2378	1330	19.1741	19.565	17.8551	19.7855	19.8559	19.6452	22.3897	19.1568	20.9283	19.688	17.3032	18.6478	15.9527	17.6284
ENSG00000012061.15	chr19	ERCC1	45407333	45409725	0.270222	0.189818	0.242666	0.171852	-0.0804033	-0.0275554	-0.0983699	0.0528479	-0.0179666	-0.0708145	0.0232386	6.01075	17.0867	1085	874	877	1099	1409	1083	1059	1419	637	675	789	792	1287	746	10.518	9.38597	10.7191	12.5588	12.2036	12.1645	11.9105	11.7549	11.1851	12.2797	11.6979	12.2596	10.786	12.3527
ENSG00000118922.17	chr13	KLF12	73686089	73695671	-0.335594	-0.402083	0.0621825	-0.278859	-0.0664892	0.397776	0.0567344	0.464266	0.123224	-0.341042	0.0232386	2.89519	17.0875	148	143	123	79	160	108	96	127	75	84	106	101	153	69	0.732394	0.783944	0.767444	0.460851	0.707423	0.619257	0.55117	0.537057	0.672266	0.780092	0.802262	0.798095	0.654569	0.583247
ENSG00000196576.15	chr22	PLXNB2	50274979	50275808	-0.123005	0.0552055	-0.0434498	-0.305652	0.17821	0.0795547	-0.182648	-0.0986553	-0.360858	-0.262202	0.0232386	7.57716	17.0871	3746	3461	2764	2770	3905	2940	3295	4102	2312	2202	2101	2131	3382	1785	27.8292	28.4839	25.8898	24.2584	25.9197	25.3072	28.4	26.0412	31.1112	30.6996	23.8718	25.2793	21.7213	22.6512
ENSG00000198589.13	chr4	LRBA	150264435	150265812	-0.42745	-0.338057	-0.158028	-0.155895	0.0893935	0.269422	0.271556	0.180029	0.182162	0.00213362	0.0232386	5.48828	17.0879	832	926	812	500	868	667	596	875	467	431	561	571	1102	445	2.68381	3.30907	3.3025	1.90129	2.50164	2.49298	2.23052	2.41196	2.72862	2.60909	2.7677	2.94113	3.0732	2.45194
ENSG00000113119.12	chr5	TMCO6	140639427	140639612	0.283934	0.282688	0.295744	0.399832	-0.00124687	0.0118097	0.115898	0.0130565	0.117145	0.104088	0.0232569	3.95849	17.075	257	193	199	246	333	251	257	317	177	167	182	186	379	177	3.96681	3.30014	3.87276	4.47604	4.59229	4.48897	4.60228	4.18121	4.94856	4.83736	4.29643	4.58429	5.05742	4.66662
ENSG00000119705.9	chr14	SLIRP	77708071	77708208	0.286585	0.242333	0.223874	0.214794	-0.0442527	-0.0627116	-0.0717913	-0.0184589	-0.0275386	-0.00907964	0.0232569	6.50779	17.0805	1532	1380	1063	1628	1892	1526	1517	2059	931	939	1126	1041	1827	1080	31.4748	31.4086	27.5357	39.4283	34.7297	36.3264	36.1594	36.1488	34.6458	36.2037	35.381	34.1511	32.4507	37.9008
ENSG00000132024.17	chr19	CC2D1A	13906201	13906501	0.0936195	0.155293	-0.061939	-0.206448	0.0616734	-0.155559	-0.300067	-0.217232	-0.361741	-0.144509	0.0232569	6.136	17.075	1356	1175	944	1215	1470	1179	1300	1561	802	721	774	725	1160	725	14.5459	13.9632	12.7677	15.3641	14.0888	14.6541	16.1791	14.3093	15.583	14.5144	12.6984	12.4185	10.7577	13.2843
ENSG00000164061.5	chr3	BSN	49554477	49554826	-0.398361	-0.313057	0.0213012	-0.0317702	0.0853044	0.419662	0.366591	0.334358	0.281287	-0.0530714	0.0232569	4.75865	17.0797	509	504	469	305	523	369	332	515	285	362	306	338	676	287	1.69406	1.85827	1.96808	1.19664	1.55521	1.42299	1.28198	1.46471	1.71812	2.26102	1.55762	1.7963	1.94509	1.6316
ENSG00000165813.20	chr10	CCDC186	114120862	114125226	-0.400388	-0.394334	-0.183921	-0.248725	0.00605412	0.216467	0.151663	0.210413	0.145609	-0.0648035	0.0232569	4.08655	17.0786	323	340	323	206	311	272	237	341	149	166	227	195	393	158	1.93928	2.26143	2.44511	1.45799	1.6683	1.89222	1.65089	1.74955	1.6204	1.87038	2.08445	1.86949	2.03991	1.62037
ENSG00000149639.15	chr20	SOGA1	36777447	36786637	-0.265153	-0.238023	0.00130986	-0.0297214	0.0271301	0.266463	0.235431	0.239333	0.208301	-0.0310313	0.0233783	6.838	17.0614	2307	2014	1821	1330	2246	1820	1583	2375	1063	1251	1429	1446	2782	1198	8.32733	8.05347	8.28756	5.65926	7.24342	7.61191	6.62934	7.3258	6.95006	8.4742	7.88893	8.33444	8.68153	7.38645
ENSG00000188760.10	chr2	TMEM198	219543663	219544011	0.290573	0.320127	0.0336043	-0.0979458	0.0295541	-0.256968	-0.388518	-0.286522	-0.418072	-0.13155	0.0234631	3.61342	17.0513	218	175	157	235	249	217	232	280	142	122	122	133	195	130	4.57087	4.06486	4.1505	5.80844	4.66463	5.27188	5.64367	5.01688	5.39296	4.80049	3.91228	4.45291	3.53474	4.65592
ENSG00000034053.14	chr15	APBA2	28884483	28884613	-0.102046	-0.0372402	-0.161911	-0.34921	0.0648053	-0.0598653	-0.247165	-0.124671	-0.31197	-0.1873	0.0235546	5.0561	17.0366	689	579	515	523	690	529	556	701	388	347	357	363	586	313	5.42189	5.04749	5.10972	4.85158	4.85128	4.82337	5.07619	4.71393	5.53045	5.12442	4.29662	4.56129	3.98667	4.20723
ENSG00000116273.6	chr1	PHF13	6613731	6614105	0.139826	0.188918	0.142721	0.357727	0.049092	0.00289472	0.217901	-0.0461972	0.168809	0.215006	0.0235546	5.16427	17.0383	622	500	479	582	708	557	607	790	356	363	398	425	834	475	9.25698	8.24356	8.98821	10.2106	9.41431	9.60502	10.4809	10.0471	9.59679	10.1384	9.0592	10.0999	10.7306	12.0752
ENSG00000169189.17	chr16	NSMCE1	27224994	27225236	0.28156	0.267709	0.150589	0.242955	-0.0138515	-0.130971	-0.0386052	-0.11712	-0.0247538	0.0923661	0.0235546	5.74553	17.0372	866	819	659	958	1157	868	940	1220	551	516	645	587	1083	666	12.4995	13.0955	11.9927	16.3	14.9205	14.5163	15.741	15.0476	14.4053	13.9768	14.2384	13.5289	13.514	16.4198
ENSG00000186493.12	chr5	C5orf38	2752131	2752464	-0.150321	0.164004	-0.481242	-0.378465	0.314325	-0.330921	-0.228145	-0.645246	-0.54247	0.102777	0.0235583	3.18082	17.0343	206	173	111	152	188	120	200	214	105	78	87	68	130	101	5.78444	5.38153	3.92985	5.03139	4.71659	3.90427	6.51562	5.13501	5.34048	4.11029	3.73629	3.04897	3.15586	4.84436
ENSG00000100320.23	chr22	RBFOX2	35738736	35744249	-0.287246	-0.221988	-0.029784	-0.123697	0.0652572	0.257462	0.163548	0.192204	0.0982912	-0.0939131	0.0236802	7.31743	17.0208	3129	2922	2626	2030	3144	2350	2230	3310	1592	1651	2048	2033	3863	1498	16.2426	16.8033	17.1871	12.4221	14.5817	14.1345	13.4303	14.6829	14.9689	16.0835	16.2595	16.8514	17.3362	13.2826
ENSG00000105255.11	chr19	FSD1	4304598	4304761	0.223064	0.288275	0.0968185	0.0116543	0.0652106	-0.126246	-0.21141	-0.191456	-0.276621	-0.0851642	0.0237193	4.95426	17.0152	558	465	381	538	667	508	562	721	351	320	348	336	560	337	9.68902	8.94467	8.34121	11.0123	10.3478	10.2205	11.3218	10.6983	11.0395	10.4275	9.24172	9.31612	8.40649	9.99531
ENSG00000148965.10	chr11	SAA4	18231355	18231664	0.386655	0.423501	0.313832	0.322455	0.0368467	-0.0728223	-0.0641997	-0.109669	-0.101046	0.00862255	0.0237362	3.59263	17.0116	185	161	140	196	265	206	213	300	117	121	149	136	226	158	15.8729	15.303	15.1451	19.824	20.3145	20.4793	21.2029	21.9958	18.1831	19.4829	19.5523	18.6326	16.7638	23.1559
ENSG00000148362.11	chr9	PAXX	136992422	136992562	0.35118	0.304819	-0.0546758	-0.0818449	-0.0463609	-0.405856	-0.433025	-0.359495	-0.386664	-0.0271691	0.0238835	4.3923	16.9958	403	300	252	434	437	386	420	495	215	195	209	208	316	236	15.9821	13.18	12.6005	20.2894	15.4841	17.737	19.3246	16.7752	15.4442	14.5127	12.6766	13.1717	10.8342	15.9868
ENSG00000163513.18	chr3	TGFBR2	30606502	30606977	-0.231656	-0.133603	-0.0352293	0.0970914	0.0980537	0.196427	0.328748	0.0983733	0.230694	0.132321	0.0239251	7.95097	16.988	4831	4206	3887	3349	4702	3543	3644	4667	2719	2536	2904	3034	6518	2698	37.5785	36.2441	38.122	30.7091	32.6784	31.9329	32.8861	31.0223	38.3097	37.0199	34.5483	37.685	43.8327	35.848
ENSG00000267697.2	chr7	LUZP6	135927274	135927450	0.114072	0.0114536	0.061263	0.32404	-0.102619	-0.0528092	0.209968	0.0498094	0.312587	0.262777	0.0239251	5.13414	16.9893	663	510	470	590	698	568	541	691	345	319	439	394	881	445	202.472	172.539	180.971	212.4	190.451	200.985	191.682	180.328	190.839	182.821	205.042	192.131	232.599	232.131
ENSG00000103196.12	chr16	CRISPLD2	84819985	84820133	-0.202378	-0.198787	-0.217739	0.167847	0.00359148	-0.015361	0.370225	-0.0189525	0.366633	0.385586	0.0239637	3.92994	16.9824	311	240	255	220	266	247	218	289	161	128	173	166	404	186	2.11136	1.80501	2.18274	1.76066	1.61347	1.94296	1.71708	1.67662	1.97982	1.63078	1.79629	1.79954	2.37118	2.15693
ENSG00000134686.18	chr1	PHC2	33323623	33325019	0.175391	0.0509829	0.209023	0.191145	-0.124408	0.0336315	0.0157537	0.15804	0.140162	-0.0178778	0.0240503	7.51871	16.9724	3212	2674	2512	3118	3807	3000	2879	3707	1749	2020	2245	2242	3962	2164	34.8985	32.1854	34.412	39.9354	36.9565	37.7674	36.2915	34.4182	34.4206	41.1876	37.3057	38.8971	37.2158	40.1615
ENSG00000133401.16	chr5	PDZD2	31639131	31639437	-0.255226	-0.343184	0.0328938	-0.241513	-0.0879578	0.28812	0.0137133	0.376078	0.101671	-0.274407	0.0240553	4.57249	16.97	464	416	426	291	477	390	300	483	214	272	302	327	522	212	1.57523	1.56454	1.82346	1.16458	1.44684	1.53411	1.18163	1.40123	1.31595	1.73292	1.56806	1.77266	1.53207	1.22937
ENSG00000108479.12	chr17	GALK1	75751594	75751737	0.111711	0.188515	-0.115459	-0.408284	0.076804	-0.22717	-0.519995	-0.303974	-0.596799	-0.292825	0.0242271	4.89783	16.9521	613	525	362	557	660	467	567	658	370	324	316	275	400	290	13.7148	13.0123	10.2116	14.6904	13.1931	12.1062	14.7178	12.5802	14.9943	13.6037	10.8129	9.82451	7.73693	11.0827
ENSG00000070367.16	chr14	EXOC5	57200507	57208797	-0.284336	-0.223128	-0.192191	-0.227139	0.0612077	0.0921444	0.057196	0.0309368	-0.00401164	-0.0349484	0.0242541	7.2325	16.9425	2883	2946	2614	1988	3042	2317	2264	3129	1541	1366	1900	1745	3273	1484	12.4949	14.1445	14.2841	10.1568	11.7794	11.6353	11.384	11.5885	12.0973	11.1102	12.5942	12.0763	12.2635	10.9861
ENSG00000108671.11	chr17	PSMD11	32444379	32444518	-0.00473539	0.00207191	0.121064	0.211926	0.00680731	0.125799	0.216662	0.118992	0.209854	0.0908621	0.0242541	7.70615	16.943	3891	3359	2787	3188	4137	3142	3109	4276	2153	2230	2609	2464	5121	2434	29.694	28.3977	26.8166	28.6798	28.2078	27.7829	27.5271	27.8855	29.7611	31.9371	30.4515	30.0261	33.7865	31.7284
ENSG00000112297.15	chr6	CRYBG1	106360808	106361081	-0.216519	-0.227206	-0.0607245	-0.0476754	-0.0106875	0.155794	0.168843	0.166482	0.179531	0.0130491	0.0242541	6.80419	16.9435	2323	1920	1782	1472	2251	1738	1598	2284	1057	1093	1393	1401	2604	1205	11.5719	10.5955	11.1924	8.64396	10.0186	10.0316	9.23556	9.72265	9.53734	10.2178	10.6129	11.1441	11.2144	10.2533
ENSG00000217128.12	chr5	FNIP1	131641714	131644763	-0.343973	-0.216272	-0.12949	-0.0198568	0.127701	0.214483	0.324116	0.0867824	0.196416	0.109633	0.0242541	5.88035	16.9418	1174	1046	1013	756	1113	824	793	1236	628	612	696	681	1550	594	7.9903	7.88665	8.69287	6.0655	6.76809	6.4981	6.26181	7.18865	7.74198	7.81682	7.24489	7.40103	9.12027	6.90561
ENSG00000007255.10	chr19	TRAPPC6A	45162928	45163223	0.346379	0.198762	-0.0104939	-0.0650912	-0.147617	-0.356873	-0.41147	-0.209256	-0.263853	-0.0545973	0.0243136	4.83468	16.9269	503	430	375	549	696	499	538	623	280	307	284	274	463	315	29.1415	27.598	27.3926	37.4943	36.027	33.4971	36.1624	30.8436	29.3832	33.3784	25.1646	25.348	23.1902	31.1727
ENSG00000009413.15	chr6	REV3L	111299028	111300156	-0.336423	-0.3298	-0.113719	-0.0512794	0.0066231	0.222704	0.285143	0.216081	0.27852	0.0624394	0.0243136	5.50953	16.9246	925	852	765	518	897	715	580	882	461	439	585	562	1157	475	4.02411	4.10614	4.19613	2.65649	3.48656	3.60411	2.92744	3.27892	3.63268	3.58407	3.89235	3.90405	4.35154	3.52974
ENSG00000090238.12	chr16	YPEL3	30092314	30092799	0.195866	0.153825	0.0375755	-0.224311	-0.0420412	-0.158291	-0.420177	-0.11625	-0.378136	-0.261886	0.0243136	3.69885	16.9317	235	208	173	234	290	216	228	295	134	145	140	139	236	106	3.99327	3.91553	3.70652	4.68735	4.40286	4.25284	4.49498	4.28368	4.12442	4.62395	3.63845	3.7716	3.467	3.07672
ENSG00000144043.12	chr2	TEX261	70985942	70988715	-0.149402	-0.038425	0.148043	0.0252158	0.110977	0.297445	0.174618	0.186468	0.0636409	-0.122827	0.0243136	7.30893	16.9256	2834	2600	2459	2199	2970	2329	2500	3139	1662	1684	2101	2122	3797	1565	36.6128	37.2111	40.0544	33.4895	34.282	34.8632	37.4718	34.6544	38.8921	40.8281	41.5133	43.7753	42.4087	34.5357
ENSG00000165704.15	chrX	HPRT1	134460165	134460338	0.0401523	0.0492516	-0.195905	-0.0417332	0.00909932	-0.236058	-0.0818855	-0.245157	-0.0909848	0.154172	0.0243136	6.23939	16.9302	1400	1314	1110	1258	1654	1220	1270	1729	800	599	871	783	1600	803	46.9448	48.8114	46.929	49.7268	49.5532	47.4006	49.4077	49.5437	48.59	37.6938	44.6689	41.9249	46.3832	45.9935
[truncated: 12,859 more rows]
